# Supplementary material for: Investigating the pathogenic SNPs in BLM helicase and their biological consequences by computational approach
Source: Sci Rep. 2020 Jul 23;10:12377. doi: 10.1038/s41598-020-69033-8 (PMC7378827; doi:10.1038/s41598-020-69033-8)
Supplement: Supplementary file 3 — Supplementary Table S1 [file 41598_2020_69033_MOESM3_ESM.xlsx]

## Sheet: Table S1
Table S1: SNPs data of human BLM gene extracted from dbSNP
# Data from NCBI Variation Viewer 1.5 (http://www.ncbi.nlm.nih.gov/variation/view/)
# Metadata:
# TaxID: 9606	OrganismScientificName: Homo sapiens	AssemblyName: GRCh38.p7	AssemblyAccession: GCF_000001405.33	AnnotationRelease: 108	TLSName: 15	TLSAccession: NC_000015.10	From: 90707513	To: 90825276	FiltersApplied: Variant type: single nucleotide variant; Molecular consequence: missense variant; Molecular consequence: nonsense; Molecular consequence: synonymous variant; Molecular consequence: intron variant; Molecular consequence: nc transcript variant; Molecular consequence: splice acceptor variant; Molecular consequence: splice donor variant; Molecular consequence: 5 prime UTR variant; Mol…
# NOTE: dbSNP and dbVar variant alleles have some columns (e.g. Variant ID, Start, etc.) in common, but others are different (e.g. Call ID, Change) and the data intermixed in the same column.
# Each row in the data below represents an allele of a dbSNP (rs) or dbVar (nsv/esv) variant. Thus, the same RS, NSV or ESV ID may appear on multiple rows.
# Column descriptions are available at http://www.ncbi.nlm.nih.gov/variation/view/help/#table.
# dbVar (nsv/esv) variant allele columns:
# Variant ID	Start	Stop	Variant type	Gene	Molecular consequences	Most severe clinical significance	1000G minor allele	1000G MAF	GO-ESP minor allele	GO-ESP MAF	ExAC minor allele	ExAC MAF	Publications (PMIDs)	Call ID	Change	Condition	Most severe clinical significance	Submitters	Highest review status	Last evaluated
# dbSNP (rs) variant allele columns:
# Variant ID	Start	Stop	Variant type	Gene	Molecular consequences	Most severe clinical significance	1000G minor allele	1000G MAF	GO-ESP minor allele	GO-ESP MAF	ExAC minor allele	ExAC MAF	Publications (PMIDs)	Variant allele	Transcript change	RefSeq	Protein change	Molecular consequence	HGVS_c	HGVS_g	HGVS_ng	HGVS_p	Condition	Most severe clinical significance	Submitters	Highest review status	Last evaluated
rs993069136	90707540	90707540	single nucleotide variant	CRTC3-AS1	intron variant									C	n.293+5627A>G	NR_120372.1		intron variant	NR_120372.1:n.293+5627A>G	NC_000015.10:g.90707540T>C
rs774899201	90707542	90707542	single nucleotide variant	CRTC3-AS1	intron variant									G	n.293+5625T>C	NR_120372.1		intron variant	NR_120372.1:n.293+5625T>C	NC_000015.10:g.90707542A>G
rs759997481	90707547	90707547	single nucleotide variant	CRTC3-AS1	intron variant									G	n.293+5620T>C	NR_120372.1		intron variant	NR_120372.1:n.293+5620T>C	NC_000015.10:g.90707547A>G
rs112195319	90707568	90707568	single nucleotide variant	CRTC3-AS1	intron variant		C	0.103035						C	n.293+5599A>G	NR_120372.1		intron variant	NR_120372.1:n.293+5599A>G	NC_000015.10:g.90707568T>C
rs1044533482	90707569	90707569	single nucleotide variant	CRTC3-AS1	intron variant									A	n.293+5598C>T	NR_120372.1		intron variant	NR_120372.1:n.293+5598C>T	NC_000015.10:g.90707569G>A
rs888653534	90707576	90707576	single nucleotide variant	CRTC3-AS1	intron variant									A	n.293+5591A>T	NR_120372.1		intron variant	NR_120372.1:n.293+5591A>T	NC_000015.10:g.90707576T>A
rs941432104	90707625	90707625	single nucleotide variant	CRTC3-AS1	intron variant									G	n.293+5542A>C	NR_120372.1		intron variant	NR_120372.1:n.293+5542A>C	NC_000015.10:g.90707625T>G
rs983225901	90707631	90707631	single nucleotide variant	CRTC3-AS1	intron variant									T	n.293+5536G>A	NR_120372.1		intron variant	NR_120372.1:n.293+5536G>A	NC_000015.10:g.90707631C>T
rs1016394630	90707644	90707644	single nucleotide variant	CRTC3-AS1	intron variant									T	n.293+5523G>A	NR_120372.1		intron variant	NR_120372.1:n.293+5523G>A	NC_000015.10:g.90707644C>T
rs770671271	90707645	90707645	single nucleotide variant	CRTC3-AS1	intron variant									A	n.293+5522C>T	NR_120372.1		intron variant	NR_120372.1:n.293+5522C>T	NC_000015.10:g.90707645G>A
rs369411066	90707655	90707655	single nucleotide variant	CRTC3-AS1	intron variant									T	n.293+5512G>A	NR_120372.1		intron variant	NR_120372.1:n.293+5512G>A	NC_000015.10:g.90707655C>T
rs998612566	90707660	90707660	single nucleotide variant	CRTC3-AS1	intron variant									T	n.293+5507G>A	NR_120372.1		intron variant	NR_120372.1:n.293+5507G>A	NC_000015.10:g.90707660C>T
rs974427810	90707662	90707662	single nucleotide variant	CRTC3-AS1	intron variant									A	n.293+5505A>T	NR_120372.1		intron variant	NR_120372.1:n.293+5505A>T	NC_000015.10:g.90707662T>A
rs921583135	90707683	90707683	single nucleotide variant	CRTC3-AS1	intron variant									A	n.293+5484C>T	NR_120372.1		intron variant	NR_120372.1:n.293+5484C>T	NC_000015.10:g.90707683G>A
rs889712675	90707690	90707690	single nucleotide variant	CRTC3-AS1	intron variant									A	n.293+5477C>T	NR_120372.1		intron variant	NR_120372.1:n.293+5477C>T	NC_000015.10:g.90707690G>A
rs576814782	90707701	90707701	single nucleotide variant	CRTC3-AS1	intron variant		C	0.000199681						C	n.293+5466A>G	NR_120372.1		intron variant	NR_120372.1:n.293+5466A>G	NC_000015.10:g.90707701T>C
rs1006847908	90707728	90707728	single nucleotide variant	CRTC3-AS1	intron variant									C	n.293+5439A>G	NR_120372.1		intron variant	NR_120372.1:n.293+5439A>G	NC_000015.10:g.90707728T>C
rs933255999	90707735	90707735	single nucleotide variant	CRTC3-AS1	intron variant									A	n.293+5432A>T	NR_120372.1		intron variant	NR_120372.1:n.293+5432A>T	NC_000015.10:g.90707735T>A
rs150120573	90707763	90707763	single nucleotide variant	CRTC3-AS1	intron variant		G	0.00499201						G	n.293+5404T>C	NR_120372.1		intron variant	NR_120372.1:n.293+5404T>C	NC_000015.10:g.90707763A>G
rs531728704	90707770	90707770	single nucleotide variant	CRTC3-AS1	intron variant									T	n.293+5397C>A	NR_120372.1		intron variant	NR_120372.1:n.293+5397C>A	NC_000015.10:g.90707770G>T
rs868668945	90707795	90707795	single nucleotide variant	CRTC3-AS1	intron variant									C	n.293+5372C>G	NR_120372.1		intron variant	NR_120372.1:n.293+5372C>G	NC_000015.10:g.90707795G>C
rs945835647	90707813	90707813	single nucleotide variant	CRTC3-AS1	intron variant									G	n.293+5354T>C	NR_120372.1		intron variant	NR_120372.1:n.293+5354T>C	NC_000015.10:g.90707813A>G
rs562828441	90707826	90707826	single nucleotide variant	CRTC3-AS1	intron variant		A	0.000399361						A	n.293+5341A>T	NR_120372.1		intron variant	NR_120372.1:n.293+5341A>T	NC_000015.10:g.90707826T>A
rs999246150	90707844	90707844	single nucleotide variant	CRTC3-AS1	intron variant									C	n.293+5323A>G	NR_120372.1		intron variant	NR_120372.1:n.293+5323A>G	NC_000015.10:g.90707844T>C
rs574844095	90707853	90707853	single nucleotide variant	CRTC3-AS1	intron variant		A	0.000199681						A	n.293+5314A>T	NR_120372.1		intron variant	NR_120372.1:n.293+5314A>T	NC_000015.10:g.90707853T>A
rs1030772761	90707864	90707864	single nucleotide variant	CRTC3-AS1	intron variant									A	n.293+5303A>T	NR_120372.1		intron variant	NR_120372.1:n.293+5303A>T	NC_000015.10:g.90707864T>A
rs1042488785	90707915	90707915	single nucleotide variant	CRTC3-AS1	intron variant									G	n.293+5252T>C	NR_120372.1		intron variant	NR_120372.1:n.293+5252T>C	NC_000015.10:g.90707915A>G
rs903923496	90707928	90707928	single nucleotide variant	CRTC3-AS1	intron variant									A	n.293+5239C>T	NR_120372.1		intron variant	NR_120372.1:n.293+5239C>T	NC_000015.10:g.90707928G>A
rs936741567	90707930	90707930	single nucleotide variant	CRTC3-AS1	intron variant									A	n.293+5237C>T	NR_120372.1		intron variant	NR_120372.1:n.293+5237C>T	NC_000015.10:g.90707930G>A
rs541680993	90707942	90707942	single nucleotide variant	CRTC3-AS1	intron variant		T	0.000199681						T	n.293+5225G>A	NR_120372.1		intron variant	NR_120372.1:n.293+5225G>A	NC_000015.10:g.90707942C>T
rs970711405	90707981	90707981	single nucleotide variant	CRTC3-AS1	intron variant									T	n.293+5186G>A	NR_120372.1		intron variant	NR_120372.1:n.293+5186G>A	NC_000015.10:g.90707981C>T
rs560246809	90707983	90707983	single nucleotide variant	CRTC3-AS1	intron variant		C	0.000199681						C	n.293+5184A>G	NR_120372.1		intron variant	NR_120372.1:n.293+5184A>G	NC_000015.10:g.90707983T>C
rs895143171	90707995	90707995	single nucleotide variant	CRTC3-AS1	intron variant									C	n.293+5172A>G	NR_120372.1		intron variant	NR_120372.1:n.293+5172A>G	NC_000015.10:g.90707995T>C
rs527600446	90707997	90707997	single nucleotide variant	CRTC3-AS1	intron variant		A	0.000798722						A	n.293+5170C>T	NR_120372.1		intron variant	NR_120372.1:n.293+5170C>T	NC_000015.10:g.90707997G>A
rs116168925	90708020	90708020	single nucleotide variant	CRTC3-AS1	intron variant		C	0.00738818						C	n.293+5147A>G	NR_120372.1		intron variant	NR_120372.1:n.293+5147A>G	NC_000015.10:g.90708020T>C
rs1037054274	90708030	90708030	single nucleotide variant	CRTC3-AS1	intron variant									T	n.293+5137G>A	NR_120372.1		intron variant	NR_120372.1:n.293+5137G>A	NC_000015.10:g.90708030C>T
rs761087042	90708038	90708038	single nucleotide variant	CRTC3-AS1	intron variant									G	n.293+5129A>C	NR_120372.1		intron variant	NR_120372.1:n.293+5129A>C	NC_000015.10:g.90708038T>G
rs564117306	90708047	90708047	single nucleotide variant	CRTC3-AS1	intron variant		C	0.000199681						C	n.293+5120A>G	NR_120372.1		intron variant	NR_120372.1:n.293+5120A>G	NC_000015.10:g.90708047T>C
rs80102866	90708048	90708048	single nucleotide variant	CRTC3-AS1	intron variant									G	n.293+5119A>C	NR_120372.1		intron variant	NR_120372.1:n.293+5119A>C	NC_000015.10:g.90708048T>G
rs76531821	90708049	90708049	single nucleotide variant	CRTC3-AS1	intron variant									T	n.293+5118C>A	NR_120372.1		intron variant	NR_120372.1:n.293+5118C>A	NC_000015.10:g.90708049G>T
rs1016041213	90708058	90708058	single nucleotide variant	CRTC3-AS1	intron variant									A	n.293+5109C>T	NR_120372.1		intron variant	NR_120372.1:n.293+5109C>T	NC_000015.10:g.90708058G>A
rs963151123	90708063	90708063	single nucleotide variant	CRTC3-AS1	intron variant									A	n.293+5104C>T	NR_120372.1		intron variant	NR_120372.1:n.293+5104C>T	NC_000015.10:g.90708063G>A
rs963151123	90708063	90708063	single nucleotide variant	CRTC3-AS1	intron variant									T	n.293+5104C>A	NR_120372.1		intron variant	NR_120372.1:n.293+5104C>A	NC_000015.10:g.90708063G>T
rs974480336	90708073	90708073	single nucleotide variant	CRTC3-AS1	intron variant									T	n.293+5094G>A	NR_120372.1		intron variant	NR_120372.1:n.293+5094G>A	NC_000015.10:g.90708073C>T
rs531310646	90708076	90708076	single nucleotide variant	CRTC3-AS1	intron variant		T	0.000998403						T	n.293+5091C>A	NR_120372.1		intron variant	NR_120372.1:n.293+5091C>A	NC_000015.10:g.90708076G>T
rs954322005	90708081	90708081	single nucleotide variant	CRTC3-AS1	intron variant									C	n.293+5086C>G	NR_120372.1		intron variant	NR_120372.1:n.293+5086C>G	NC_000015.10:g.90708081G>C
rs889834048	90708082	90708082	single nucleotide variant	CRTC3-AS1	intron variant									G	n.293+5085T>C	NR_120372.1		intron variant	NR_120372.1:n.293+5085T>C	NC_000015.10:g.90708082A>G
rs138423343	90708084	90708084	single nucleotide variant	CRTC3-AS1	intron variant		C	0.00379393						C	n.293+5083A>G	NR_120372.1		intron variant	NR_120372.1:n.293+5083A>G	NC_000015.10:g.90708084T>C
rs913111821	90708086	90708086	single nucleotide variant	CRTC3-AS1	intron variant									T	n.293+5081G>A	NR_120372.1		intron variant	NR_120372.1:n.293+5081G>A	NC_000015.10:g.90708086C>T
rs184711557	90708087	90708087	single nucleotide variant	CRTC3-AS1	intron variant		A	0.000199681						A	n.293+5080C>T	NR_120372.1		intron variant	NR_120372.1:n.293+5080C>T	NC_000015.10:g.90708087G>A
rs879458158	90708088	90708088	single nucleotide variant	CRTC3-AS1	intron variant									A	n.293+5079C>T	NR_120372.1		intron variant	NR_120372.1:n.293+5079C>T	NC_000015.10:g.90708088G>A
rs764941900	90708095	90708095	single nucleotide variant	CRTC3-AS1	intron variant									A	n.293+5072C>T	NR_120372.1		intron variant	NR_120372.1:n.293+5072C>T	NC_000015.10:g.90708095G>A
rs1043675251	90708097	90708097	single nucleotide variant	CRTC3-AS1	intron variant									C	n.293+5070A>G	NR_120372.1		intron variant	NR_120372.1:n.293+5070A>G	NC_000015.10:g.90708097T>C
rs967254981	90708101	90708101	single nucleotide variant	CRTC3-AS1	intron variant									T	n.293+5066G>A	NR_120372.1		intron variant	NR_120372.1:n.293+5066G>A	NC_000015.10:g.90708101C>T
rs535503080	90708104	90708104	single nucleotide variant	CRTC3-AS1	intron variant		C	0.000599042						C	n.293+5063A>G	NR_120372.1		intron variant	NR_120372.1:n.293+5063A>G	NC_000015.10:g.90708104T>C
rs925776331	90708107	90708107	single nucleotide variant	CRTC3-AS1	intron variant									T	n.293+5060G>A	NR_120372.1		intron variant	NR_120372.1:n.293+5060G>A	NC_000015.10:g.90708107C>T
rs936793933	90708108	90708108	single nucleotide variant	CRTC3-AS1	intron variant									C	n.293+5059A>G	NR_120372.1		intron variant	NR_120372.1:n.293+5059A>G	NC_000015.10:g.90708108T>C
rs1030714683	90708110	90708110	single nucleotide variant	CRTC3-AS1	intron variant									T	n.293+5057G>A	NR_120372.1		intron variant	NR_120372.1:n.293+5057G>A	NC_000015.10:g.90708110C>T
rs960728765	90708119	90708119	single nucleotide variant	CRTC3-AS1	intron variant									T	n.293+5048G>A	NR_120372.1		intron variant	NR_120372.1:n.293+5048G>A	NC_000015.10:g.90708119C>T
rs1013376436	90708127	90708127	single nucleotide variant	CRTC3-AS1	intron variant									A	n.293+5040C>T	NR_120372.1		intron variant	NR_120372.1:n.293+5040C>T	NC_000015.10:g.90708127G>A
rs1055133778	90708129	90708129	single nucleotide variant	CRTC3-AS1	intron variant									C	n.293+5038A>G	NR_120372.1		intron variant	NR_120372.1:n.293+5038A>G	NC_000015.10:g.90708129T>C
rs916586045	90708134	90708134	single nucleotide variant	CRTC3-AS1	intron variant									T	n.293+5033G>A	NR_120372.1		intron variant	NR_120372.1:n.293+5033G>A	NC_000015.10:g.90708134C>T
rs548498763	90708137	90708137	single nucleotide variant	CRTC3-AS1	intron variant		C	0.000199681						C	n.293+5030A>G	NR_120372.1		intron variant	NR_120372.1:n.293+5030A>G	NC_000015.10:g.90708137T>C
rs1023703226	90708159	90708159	single nucleotide variant	CRTC3-AS1	intron variant									C	n.293+5008C>G	NR_120372.1		intron variant	NR_120372.1:n.293+5008C>G	NC_000015.10:g.90708159G>C
rs567011137	90708180	90708180	single nucleotide variant	CRTC3-AS1	intron variant		T	0.000399361						T	n.293+4987G>A	NR_120372.1		intron variant	NR_120372.1:n.293+4987G>A	NC_000015.10:g.90708180C>T
rs567011137	90708180	90708180	single nucleotide variant	CRTC3-AS1	intron variant		T	0.000399361						A	n.293+4987G>T	NR_120372.1		intron variant	NR_120372.1:n.293+4987G>T	NC_000015.10:g.90708180C>A
rs2890354	90708206	90708206	single nucleotide variant	CRTC3-AS1	intron variant									G	n.293+4961T>C	NR_120372.1		intron variant	NR_120372.1:n.293+4961T>C	NC_000015.10:g.90708206A>G
rs534258751	90708216	90708216	single nucleotide variant	CRTC3-AS1	intron variant		C	0.000199681						C	n.293+4951C>G	NR_120372.1		intron variant	NR_120372.1:n.293+4951C>G	NC_000015.10:g.90708216G>C
rs558804693	90708225	90708225	single nucleotide variant	CRTC3-AS1	intron variant		C	0.000199681						C	n.293+4942A>G	NR_120372.1		intron variant	NR_120372.1:n.293+4942A>G	NC_000015.10:g.90708225T>C
rs554719479	90708238	90708238	single nucleotide variant	CRTC3-AS1	intron variant		T	0.000199681						T	n.293+4929G>A	NR_120372.1		intron variant	NR_120372.1:n.293+4929G>A	NC_000015.10:g.90708238C>T
rs886669063	90708251	90708251	single nucleotide variant	CRTC3-AS1	intron variant									T	n.293+4916G>A	NR_120372.1		intron variant	NR_120372.1:n.293+4916G>A	NC_000015.10:g.90708251C>T
rs188410928	90708274	90708274	single nucleotide variant	CRTC3-AS1	intron variant		T	0.000199681						T	n.293+4893G>A	NR_120372.1		intron variant	NR_120372.1:n.293+4893G>A	NC_000015.10:g.90708274C>T
rs910153816	90708277	90708277	single nucleotide variant	CRTC3-AS1	intron variant									A	n.293+4890G>T	NR_120372.1		intron variant	NR_120372.1:n.293+4890G>T	NC_000015.10:g.90708277C>A
rs556494889	90708287	90708287	single nucleotide variant	CRTC3-AS1	intron variant		T	0.000199681						T	n.293+4880G>A	NR_120372.1		intron variant	NR_120372.1:n.293+4880G>A	NC_000015.10:g.90708287C>T
rs1005119963	90708302	90708302	single nucleotide variant	CRTC3-AS1	intron variant									A	n.293+4865C>T	NR_120372.1		intron variant	NR_120372.1:n.293+4865C>T	NC_000015.10:g.90708302G>A
rs1037905103	90708307	90708307	single nucleotide variant	CRTC3-AS1	intron variant									T	n.293+4860G>A	NR_120372.1		intron variant	NR_120372.1:n.293+4860G>A	NC_000015.10:g.90708307C>T
rs962813342	90708314	90708314	single nucleotide variant	CRTC3-AS1	intron variant									A	n.293+4853C>T	NR_120372.1		intron variant	NR_120372.1:n.293+4853C>T	NC_000015.10:g.90708314G>A
rs899327932	90708334	90708334	single nucleotide variant	CRTC3-AS1	intron variant									G	n.293+4833G>C	NR_120372.1		intron variant	NR_120372.1:n.293+4833G>C	NC_000015.10:g.90708334C>G
rs972885812	90708339	90708339	single nucleotide variant	CRTC3-AS1	intron variant									C	n.293+4828T>G	NR_120372.1		intron variant	NR_120372.1:n.293+4828T>G	NC_000015.10:g.90708339A>C
rs995927997	90708356	90708356	single nucleotide variant	CRTC3-AS1	intron variant									G	n.293+4811G>C	NR_120372.1		intron variant	NR_120372.1:n.293+4811G>C	NC_000015.10:g.90708356C>G
rs879861369	90708376	90708376	single nucleotide variant	CRTC3-AS1	intron variant									G	n.293+4791T>C	NR_120372.1		intron variant	NR_120372.1:n.293+4791T>C	NC_000015.10:g.90708376A>G
rs574841136	90708377	90708377	single nucleotide variant	CRTC3-AS1	intron variant		T	0.000199681						T	n.293+4790G>A	NR_120372.1		intron variant	NR_120372.1:n.293+4790G>A	NC_000015.10:g.90708377C>T
rs954414601	90708387	90708387	single nucleotide variant	CRTC3-AS1	intron variant									T	n.293+4780G>A	NR_120372.1		intron variant	NR_120372.1:n.293+4780G>A	NC_000015.10:g.90708387C>T
rs757908406	90708388	90708388	single nucleotide variant	CRTC3-AS1	intron variant									C	n.293+4779C>G	NR_120372.1		intron variant	NR_120372.1:n.293+4779C>G	NC_000015.10:g.90708388G>C
rs934068760	90708391	90708391	single nucleotide variant	CRTC3-AS1	intron variant									A	n.293+4776C>T	NR_120372.1		intron variant	NR_120372.1:n.293+4776C>T	NC_000015.10:g.90708391G>A
rs765761222	90708398	90708398	single nucleotide variant	CRTC3-AS1	intron variant									G	n.293+4769T>C	NR_120372.1		intron variant	NR_120372.1:n.293+4769T>C	NC_000015.10:g.90708398A>G
rs1019929641	90708409	90708409	single nucleotide variant	CRTC3-AS1	intron variant									C	n.293+4758A>G	NR_120372.1		intron variant	NR_120372.1:n.293+4758A>G	NC_000015.10:g.90708409T>C
rs542269592	90708412	90708412	single nucleotide variant	CRTC3-AS1	intron variant		G	0.000199681						G	n.293+4755T>C	NR_120372.1		intron variant	NR_120372.1:n.293+4755T>C	NC_000015.10:g.90708412A>G
rs942694976	90708418	90708418	single nucleotide variant	CRTC3-AS1	intron variant									A	n.293+4749C>T	NR_120372.1		intron variant	NR_120372.1:n.293+4749C>T	NC_000015.10:g.90708418G>A
rs1043622674	90708423	90708423	single nucleotide variant	CRTC3-AS1	intron variant									C	n.293+4744A>G	NR_120372.1		intron variant	NR_120372.1:n.293+4744A>G	NC_000015.10:g.90708423T>C
rs967728491	90708439	90708439	single nucleotide variant	CRTC3-AS1	intron variant									G	n.293+4728T>C	NR_120372.1		intron variant	NR_120372.1:n.293+4728T>C	NC_000015.10:g.90708439A>G
rs903778286	90708440	90708440	single nucleotide variant	CRTC3-AS1	intron variant									C	n.293+4727A>G	NR_120372.1		intron variant	NR_120372.1:n.293+4727A>G	NC_000015.10:g.90708440T>C
rs978641002	90708441	90708441	single nucleotide variant	CRTC3-AS1	intron variant									A	n.293+4726C>T	NR_120372.1		intron variant	NR_120372.1:n.293+4726C>T	NC_000015.10:g.90708441G>A
rs373308922	90708468	90708468	single nucleotide variant	CRTC3-AS1	intron variant									T	n.293+4699G>A	NR_120372.1		intron variant	NR_120372.1:n.293+4699G>A	NC_000015.10:g.90708468C>T
rs114761852	90708470	90708470	single nucleotide variant	CRTC3-AS1	intron variant		G	0.028155						G	n.293+4697T>C	NR_120372.1		intron variant	NR_120372.1:n.293+4697T>C	NC_000015.10:g.90708470A>G
rs572266506	90708478	90708478	single nucleotide variant	CRTC3-AS1	intron variant		C	0.000199681						C	n.293+4689A>G	NR_120372.1		intron variant	NR_120372.1:n.293+4689A>G	NC_000015.10:g.90708478T>C
rs1052695389	90708483	90708483	single nucleotide variant	CRTC3-AS1	intron variant									A	n.293+4684G>T	NR_120372.1		intron variant	NR_120372.1:n.293+4684G>T	NC_000015.10:g.90708483C>A
rs958492881	90708485	90708485	single nucleotide variant	CRTC3-AS1	intron variant									C	n.293+4682C>G	NR_120372.1		intron variant	NR_120372.1:n.293+4682C>G	NC_000015.10:g.90708485G>C
rs16944737	90708501	90708501	single nucleotide variant	CRTC3-AS1	intron variant		T	0.0081869						T	n.293+4666G>A	NR_120372.1		intron variant	NR_120372.1:n.293+4666G>A	NC_000015.10:g.90708501C>T
rs916636911	90708502	90708502	single nucleotide variant	CRTC3-AS1	intron variant									A	n.293+4665C>T	NR_120372.1		intron variant	NR_120372.1:n.293+4665C>T	NC_000015.10:g.90708502G>A
rs1013739965	90708503	90708503	single nucleotide variant	CRTC3-AS1	intron variant									T	n.293+4664C>A	NR_120372.1		intron variant	NR_120372.1:n.293+4664C>A	NC_000015.10:g.90708503G>T
rs949433965	90708515	90708515	single nucleotide variant	CRTC3-AS1	intron variant									C	n.293+4652A>G	NR_120372.1		intron variant	NR_120372.1:n.293+4652A>G	NC_000015.10:g.90708515T>C
rs904846170	90708519	90708519	single nucleotide variant	CRTC3-AS1	intron variant									A	n.293+4648C>T	NR_120372.1		intron variant	NR_120372.1:n.293+4648C>T	NC_000015.10:g.90708519G>A
rs192865568	90708544	90708544	single nucleotide variant	CRTC3-AS1	intron variant		A	0.000199681						A	n.293+4623C>T	NR_120372.1		intron variant	NR_120372.1:n.293+4623C>T	NC_000015.10:g.90708544G>A
rs1005844924	90708549	90708549	single nucleotide variant	CRTC3-AS1	intron variant									T	n.293+4618T>A	NR_120372.1		intron variant	NR_120372.1:n.293+4618T>A	NC_000015.10:g.90708549A>T
rs114716699	90708556	90708556	single nucleotide variant	CRTC3-AS1	intron variant		T	0.0201677						T	n.293+4611G>A	NR_120372.1		intron variant	NR_120372.1:n.293+4611G>A	NC_000015.10:g.90708556C>T
rs907860159	90708564	90708564	single nucleotide variant	CRTC3-AS1	intron variant									A	n.293+4603C>T	NR_120372.1		intron variant	NR_120372.1:n.293+4603C>T	NC_000015.10:g.90708564G>A
rs752523864	90708576	90708576	single nucleotide variant	CRTC3-AS1	intron variant									A	n.293+4591C>T	NR_120372.1		intron variant	NR_120372.1:n.293+4591C>T	NC_000015.10:g.90708576G>A
rs752523864	90708576	90708576	single nucleotide variant	CRTC3-AS1	intron variant									C	n.293+4591C>G	NR_120372.1		intron variant	NR_120372.1:n.293+4591C>G	NC_000015.10:g.90708576G>C
rs543071829	90708579	90708579	single nucleotide variant	CRTC3-AS1	intron variant		T	0.000199681						T	n.293+4588G>A	NR_120372.1		intron variant	NR_120372.1:n.293+4588G>A	NC_000015.10:g.90708579C>T
rs756038885	90708581	90708581	single nucleotide variant	CRTC3-AS1	intron variant									G	n.293+4586G>C	NR_120372.1		intron variant	NR_120372.1:n.293+4586G>C	NC_000015.10:g.90708581C>G
rs149246670	90708609	90708609	single nucleotide variant	CRTC3-AS1	intron variant		T	0.000199681						T	n.293+4558T>A	NR_120372.1		intron variant	NR_120372.1:n.293+4558T>A	NC_000015.10:g.90708609A>T
rs528987190	90708626	90708626	single nucleotide variant	CRTC3-AS1	intron variant		T	0.000199681						T	n.293+4541G>A	NR_120372.1		intron variant	NR_120372.1:n.293+4541G>A	NC_000015.10:g.90708626C>T
rs996315897	90708634	90708634	single nucleotide variant	CRTC3-AS1	intron variant									T	n.293+4533C>A	NR_120372.1		intron variant	NR_120372.1:n.293+4533C>A	NC_000015.10:g.90708634G>T
rs1050190968	90708640	90708640	single nucleotide variant	CRTC3-AS1	intron variant									A	n.293+4527G>T	NR_120372.1		intron variant	NR_120372.1:n.293+4527G>T	NC_000015.10:g.90708640C>A
rs973050474	90708642	90708642	single nucleotide variant	CRTC3-AS1	intron variant									C	n.293+4525T>G	NR_120372.1		intron variant	NR_120372.1:n.293+4525T>G	NC_000015.10:g.90708642A>C
rs1026216945	90708647	90708647	single nucleotide variant	CRTC3-AS1	intron variant									G	n.293+4520T>C	NR_120372.1		intron variant	NR_120372.1:n.293+4520T>C	NC_000015.10:g.90708647A>G
rs146112642	90708653	90708653	single nucleotide variant	CRTC3-AS1	intron variant		G	0.00738818						A	n.293+4514G>T	NR_120372.1		intron variant	NR_120372.1:n.293+4514G>T	NC_000015.10:g.90708653C>A
rs146112642	90708653	90708653	single nucleotide variant	CRTC3-AS1	intron variant		G	0.00738818						G	n.293+4514G>C	NR_120372.1		intron variant	NR_120372.1:n.293+4514G>C	NC_000015.10:g.90708653C>G
rs566998295	90708654	90708654	single nucleotide variant	CRTC3-AS1	intron variant		C	0.000199681						C	n.293+4513C>G	NR_120372.1		intron variant	NR_120372.1:n.293+4513C>G	NC_000015.10:g.90708654G>C
rs987264262	90708669	90708669	single nucleotide variant	CRTC3-AS1	intron variant									C	n.293+4498A>G	NR_120372.1		intron variant	NR_120372.1:n.293+4498A>G	NC_000015.10:g.90708669T>C
rs540439638	90708672	90708672	single nucleotide variant	CRTC3-AS1	intron variant									T	n.293+4495G>A	NR_120372.1		intron variant	NR_120372.1:n.293+4495G>A	NC_000015.10:g.90708672C>T
rs967068380	90708673	90708673	single nucleotide variant	CRTC3-AS1	intron variant									T	n.293+4494G>A	NR_120372.1		intron variant	NR_120372.1:n.293+4494G>A	NC_000015.10:g.90708673C>T
rs185378205	90708676	90708676	single nucleotide variant	CRTC3-AS1	intron variant		T	0.00119808						T	n.293+4491G>A	NR_120372.1		intron variant	NR_120372.1:n.293+4491G>A	NC_000015.10:g.90708676C>T
rs771206806	90708680	90708680	single nucleotide variant	CRTC3-AS1	intron variant									G	n.293+4487G>C	NR_120372.1		intron variant	NR_120372.1:n.293+4487G>C	NC_000015.10:g.90708680C>G
rs958546691	90708711	90708711	single nucleotide variant	CRTC3-AS1	intron variant									G	n.293+4456T>C	NR_120372.1		intron variant	NR_120372.1:n.293+4456T>C	NC_000015.10:g.90708711A>G
rs925312735	90708726	90708726	single nucleotide variant	CRTC3-AS1	intron variant									C	n.293+4441A>G	NR_120372.1		intron variant	NR_120372.1:n.293+4441A>G	NC_000015.10:g.90708726T>C
rs76034702	90708771	90708771	single nucleotide variant	CRTC3-AS1	intron variant		T	0.00139776						T	n.293+4396G>A	NR_120372.1		intron variant	NR_120372.1:n.293+4396G>A	NC_000015.10:g.90708771C>T
rs570834003	90708772	90708772	single nucleotide variant	CRTC3-AS1	intron variant		A	0.000199681						A	n.293+4395G>T	NR_120372.1		intron variant	NR_120372.1:n.293+4395G>T	NC_000015.10:g.90708772C>A
rs971251837	90708777	90708777	single nucleotide variant	CRTC3-AS1	intron variant									G	n.293+4390T>C	NR_120372.1		intron variant	NR_120372.1:n.293+4390T>C	NC_000015.10:g.90708777A>G
rs896280384	90708780	90708780	single nucleotide variant	CRTC3-AS1	intron variant									T	n.293+4387C>A	NR_120372.1		intron variant	NR_120372.1:n.293+4387C>A	NC_000015.10:g.90708780G>T
rs189202334	90708783	90708783	single nucleotide variant	CRTC3-AS1	intron variant		T	0.000199681						T	n.293+4384G>A	NR_120372.1		intron variant	NR_120372.1:n.293+4384G>A	NC_000015.10:g.90708783C>T
rs556294788	90708792	90708792	single nucleotide variant	CRTC3-AS1	intron variant		T	0.000199681						T	n.293+4375G>A	NR_120372.1		intron variant	NR_120372.1:n.293+4375G>A	NC_000015.10:g.90708792C>T
rs907868034	90708794	90708794	single nucleotide variant	CRTC3-AS1	intron variant									G	n.293+4373T>C	NR_120372.1		intron variant	NR_120372.1:n.293+4373T>C	NC_000015.10:g.90708794A>G
rs371063588	90708819	90708819	single nucleotide variant	CRTC3-AS1	intron variant		A	0.000798722						A	n.293+4348A>T	NR_120372.1		intron variant	NR_120372.1:n.293+4348A>T	NC_000015.10:g.90708819T>A
rs745960586	90708823	90708823	single nucleotide variant	CRTC3-AS1	intron variant									T	n.293+4344G>A	NR_120372.1		intron variant	NR_120372.1:n.293+4344G>A	NC_000015.10:g.90708823C>T
rs528088522	90708831	90708831	single nucleotide variant	CRTC3-AS1	intron variant		T	0.000399361						T	n.293+4336C>A	NR_120372.1		intron variant	NR_120372.1:n.293+4336C>A	NC_000015.10:g.90708831G>T
rs546303668	90708832	90708832	single nucleotide variant	CRTC3-AS1	intron variant		C	0.000399361						C	n.293+4335T>G	NR_120372.1		intron variant	NR_120372.1:n.293+4335T>G	NC_000015.10:g.90708832A>C
rs973663530	90708844	90708844	single nucleotide variant	CRTC3-AS1	intron variant									A	n.293+4323G>T	NR_120372.1		intron variant	NR_120372.1:n.293+4323G>T	NC_000015.10:g.90708844C>A
rs920822620	90708845	90708845	single nucleotide variant	CRTC3-AS1	intron variant									C	n.293+4322T>G	NR_120372.1		intron variant	NR_120372.1:n.293+4322T>G	NC_000015.10:g.90708845A>C
rs932203443	90708849	90708849	single nucleotide variant	CRTC3-AS1	intron variant									G	n.293+4318G>C	NR_120372.1		intron variant	NR_120372.1:n.293+4318G>C	NC_000015.10:g.90708849C>G
rs1050611832	90708856	90708856	single nucleotide variant	CRTC3-AS1	intron variant									G	n.293+4311T>C	NR_120372.1		intron variant	NR_120372.1:n.293+4311T>C	NC_000015.10:g.90708856A>G
rs890622016	90708878	90708878	single nucleotide variant	CRTC3-AS1	intron variant									T	n.293+4289G>A	NR_120372.1		intron variant	NR_120372.1:n.293+4289G>A	NC_000015.10:g.90708878C>T
rs944493590	90708885	90708885	single nucleotide variant	CRTC3-AS1	intron variant									A	n.293+4282G>T	NR_120372.1		intron variant	NR_120372.1:n.293+4282G>T	NC_000015.10:g.90708885C>A
rs1005962187	90708887	90708887	single nucleotide variant	CRTC3-AS1	intron variant									T	n.293+4280G>A	NR_120372.1		intron variant	NR_120372.1:n.293+4280G>A	NC_000015.10:g.90708887C>T
rs181898423	90708888	90708888	single nucleotide variant	CRTC3-AS1	intron variant		G	0.000199681						G	n.293+4279T>C	NR_120372.1		intron variant	NR_120372.1:n.293+4279T>C	NC_000015.10:g.90708888A>G
rs1015881516	90708890	90708890	single nucleotide variant	CRTC3-AS1	intron variant									C	n.293+4277A>G	NR_120372.1		intron variant	NR_120372.1:n.293+4277A>G	NC_000015.10:g.90708890T>C
rs897520451	90708904	90708904	single nucleotide variant	CRTC3-AS1	intron variant									T	n.293+4263G>A	NR_120372.1		intron variant	NR_120372.1:n.293+4263G>A	NC_000015.10:g.90708904C>T
rs994815958	90708905	90708905	single nucleotide variant	CRTC3-AS1	intron variant									C	n.293+4262A>G	NR_120372.1		intron variant	NR_120372.1:n.293+4262A>G	NC_000015.10:g.90708905T>C
rs1025911943	90708936	90708936	single nucleotide variant	CRTC3-AS1	intron variant									T	n.293+4231G>A	NR_120372.1		intron variant	NR_120372.1:n.293+4231G>A	NC_000015.10:g.90708936C>T
rs955686369	90708937	90708937	single nucleotide variant	CRTC3-AS1	intron variant									A	n.293+4230C>T	NR_120372.1		intron variant	NR_120372.1:n.293+4230C>T	NC_000015.10:g.90708937G>A
rs1041428610	90708956	90708956	single nucleotide variant	CRTC3-AS1	intron variant									A	n.293+4211A>T	NR_120372.1		intron variant	NR_120372.1:n.293+4211A>T	NC_000015.10:g.90708956T>A
rs772556099	90708960	90708960	single nucleotide variant	CRTC3-AS1	intron variant									G	n.293+4207T>C	NR_120372.1		intron variant	NR_120372.1:n.293+4207T>C	NC_000015.10:g.90708960A>G
rs776045857	90708975	90708975	single nucleotide variant	CRTC3-AS1	intron variant									T	n.293+4192G>A	NR_120372.1		intron variant	NR_120372.1:n.293+4192G>A	NC_000015.10:g.90708975C>T
rs546035921	90708982	90708982	single nucleotide variant	CRTC3-AS1	intron variant		C	0.000199681						C	n.293+4185C>G	NR_120372.1		intron variant	NR_120372.1:n.293+4185C>G	NC_000015.10:g.90708982G>C
rs763495120	90708997	90708997	single nucleotide variant	CRTC3-AS1	intron variant									T	n.293+4170C>A	NR_120372.1		intron variant	NR_120372.1:n.293+4170C>A	NC_000015.10:g.90708997G>T
rs760999065	90709001	90709001	single nucleotide variant	CRTC3-AS1	intron variant									G	n.293+4166T>C	NR_120372.1		intron variant	NR_120372.1:n.293+4166T>C	NC_000015.10:g.90709001A>G
rs1018485785	90709002	90709002	single nucleotide variant	CRTC3-AS1	intron variant									G	n.293+4165T>C	NR_120372.1		intron variant	NR_120372.1:n.293+4165T>C	NC_000015.10:g.90709002A>G
rs1032911091	90709017	90709017	single nucleotide variant	CRTC3-AS1	intron variant									G	n.293+4150T>C	NR_120372.1		intron variant	NR_120372.1:n.293+4150T>C	NC_000015.10:g.90709017A>G
rs894423284	90709024	90709024	single nucleotide variant	CRTC3-AS1	intron variant									T	n.293+4143G>A	NR_120372.1		intron variant	NR_120372.1:n.293+4143G>A	NC_000015.10:g.90709024C>T
rs925260293	90709025	90709025	single nucleotide variant	CRTC3-AS1	intron variant									C	n.293+4142A>G	NR_120372.1		intron variant	NR_120372.1:n.293+4142A>G	NC_000015.10:g.90709025T>C
rs557955306	90709066	90709066	single nucleotide variant	CRTC3-AS1	intron variant		C	0.00119808						C	n.293+4101A>G	NR_120372.1		intron variant	NR_120372.1:n.293+4101A>G	NC_000015.10:g.90709066T>C
rs768953826	90709073	90709073	single nucleotide variant	CRTC3-AS1	intron variant									G	n.293+4094T>C	NR_120372.1		intron variant	NR_120372.1:n.293+4094T>C	NC_000015.10:g.90709073A>G
rs576405467	90709080	90709080	single nucleotide variant	CRTC3-AS1	intron variant		A	0.000199681						A	n.293+4087G>T	NR_120372.1		intron variant	NR_120372.1:n.293+4087G>T	NC_000015.10:g.90709080C>A
rs988441001	90709081	90709081	single nucleotide variant	CRTC3-AS1	intron variant									A	n.293+4086C>T	NR_120372.1		intron variant	NR_120372.1:n.293+4086C>T	NC_000015.10:g.90709081G>A
rs777081584	90709087	90709087	single nucleotide variant	CRTC3-AS1	intron variant									A	n.293+4080C>T	NR_120372.1		intron variant	NR_120372.1:n.293+4080C>T	NC_000015.10:g.90709087G>A
rs1014980186	90709094	90709094	single nucleotide variant	CRTC3-AS1	intron variant									T	n.293+4073C>A	NR_120372.1		intron variant	NR_120372.1:n.293+4073C>A	NC_000015.10:g.90709094G>T
rs762469668	90709096	90709096	single nucleotide variant	CRTC3-AS1	intron variant									A	n.293+4071C>T	NR_120372.1		intron variant	NR_120372.1:n.293+4071C>T	NC_000015.10:g.90709096G>A
rs764566413	90709107	90709107	single nucleotide variant	CRTC3-AS1	intron variant									A	n.293+4060C>T	NR_120372.1		intron variant	NR_120372.1:n.293+4060C>T	NC_000015.10:g.90709107G>A
rs543659188	90709112	90709112	single nucleotide variant	CRTC3-AS1	intron variant		T	0.000199681						T	n.293+4055G>A	NR_120372.1		intron variant	NR_120372.1:n.293+4055G>A	NC_000015.10:g.90709112C>T
rs962056267	90709123	90709123	single nucleotide variant	CRTC3-AS1	intron variant									C	n.293+4044C>G	NR_120372.1		intron variant	NR_120372.1:n.293+4044C>G	NC_000015.10:g.90709123G>C
rs973424625	90709126	90709126	single nucleotide variant	CRTC3-AS1	intron variant									C	n.293+4041A>G	NR_120372.1		intron variant	NR_120372.1:n.293+4041A>G	NC_000015.10:g.90709126T>C
rs561566552	90709128	90709128	single nucleotide variant	CRTC3-AS1	intron variant		T	0.000199681						T	n.293+4039G>A	NR_120372.1		intron variant	NR_120372.1:n.293+4039G>A	NC_000015.10:g.90709128C>T
rs932255906	90709131	90709131	single nucleotide variant	CRTC3-AS1	intron variant									C	n.293+4036A>G	NR_120372.1		intron variant	NR_120372.1:n.293+4036A>G	NC_000015.10:g.90709131T>C
rs986397429	90709144	90709144	single nucleotide variant	CRTC3-AS1	intron variant									T	n.293+4023G>A	NR_120372.1		intron variant	NR_120372.1:n.293+4023G>A	NC_000015.10:g.90709144C>T
rs751700834	90709145	90709145	single nucleotide variant	CRTC3-AS1	intron variant									A	n.293+4022C>T	NR_120372.1		intron variant	NR_120372.1:n.293+4022C>T	NC_000015.10:g.90709145G>A
rs139088685	90709156	90709156	single nucleotide variant	CRTC3-AS1	intron variant		T	0.000599042						T	n.293+4011G>A	NR_120372.1		intron variant	NR_120372.1:n.293+4011G>A	NC_000015.10:g.90709156C>T
rs905075502	90709165	90709165	single nucleotide variant	CRTC3-AS1	intron variant									A	n.293+4002C>T	NR_120372.1		intron variant	NR_120372.1:n.293+4002C>T	NC_000015.10:g.90709165G>A
rs540805235	90709172	90709172	single nucleotide variant	CRTC3-AS1	intron variant		A	0.000199681						A	n.293+3995C>T	NR_120372.1		intron variant	NR_120372.1:n.293+3995C>T	NC_000015.10:g.90709172G>A
rs60434753	90709180	90709180	single nucleotide variant	CRTC3-AS1	intron variant		C	0.101837						C	n.293+3987A>G	NR_120372.1		intron variant	NR_120372.1:n.293+3987A>G	NC_000015.10:g.90709180T>C
rs60434753	90709180	90709180	single nucleotide variant	CRTC3-AS1	intron variant		C	0.101837						G	n.293+3987A>C	NR_120372.1		intron variant	NR_120372.1:n.293+3987A>C	NC_000015.10:g.90709180T>G
rs183460311	90709187	90709187	single nucleotide variant	CRTC3-AS1	intron variant		C	0.000199681						C	n.293+3980A>G	NR_120372.1		intron variant	NR_120372.1:n.293+3980A>G	NC_000015.10:g.90709187T>C
rs1037444533	90709200	90709200	single nucleotide variant	CRTC3-AS1	intron variant									G	n.293+3967T>C	NR_120372.1		intron variant	NR_120372.1:n.293+3967T>C	NC_000015.10:g.90709200A>G
rs376353432	90709207	90709207	single nucleotide variant	CRTC3-AS1	intron variant		G	0.000599042						A	n.293+3960A>T	NR_120372.1		intron variant	NR_120372.1:n.293+3960A>T	NC_000015.10:g.90709207T>A
rs376353432	90709207	90709207	single nucleotide variant	CRTC3-AS1	intron variant		G	0.000599042						G	n.293+3960A>C	NR_120372.1		intron variant	NR_120372.1:n.293+3960A>C	NC_000015.10:g.90709207T>G
rs897469523	90709238	90709238	single nucleotide variant	CRTC3-AS1	intron variant									A	n.293+3929A>T	NR_120372.1		intron variant	NR_120372.1:n.293+3929A>T	NC_000015.10:g.90709238T>A
rs993178886	90709241	90709241	single nucleotide variant	CRTC3-AS1	intron variant									A	n.293+3926C>T	NR_120372.1		intron variant	NR_120372.1:n.293+3926C>T	NC_000015.10:g.90709241G>A
rs1041872436	90709244	90709244	single nucleotide variant	CRTC3-AS1	intron variant									A	n.293+3923G>T	NR_120372.1		intron variant	NR_120372.1:n.293+3923G>T	NC_000015.10:g.90709244C>A
rs564301137	90709252	90709252	single nucleotide variant	CRTC3-AS1	intron variant		C	0.000199681						C	n.293+3915A>G	NR_120372.1		intron variant	NR_120372.1:n.293+3915A>G	NC_000015.10:g.90709252T>C
rs142287573	90709260	90709260	single nucleotide variant	CRTC3-AS1	intron variant		T	0.000199681						T	n.293+3907C>A	NR_120372.1		intron variant	NR_120372.1:n.293+3907C>A	NC_000015.10:g.90709260G>T
rs1054080617	90709272	90709272	single nucleotide variant	CRTC3-AS1	intron variant									C	n.293+3895C>G	NR_120372.1		intron variant	NR_120372.1:n.293+3895C>G	NC_000015.10:g.90709272G>C
rs894140466	90709277	90709277	single nucleotide variant	CRTC3-AS1	intron variant									A	n.293+3890C>T	NR_120372.1		intron variant	NR_120372.1:n.293+3890C>T	NC_000015.10:g.90709277G>A
rs188130363	90709282	90709282	single nucleotide variant	CRTC3-AS1	intron variant		T	0.000599042						T	n.293+3885G>A	NR_120372.1		intron variant	NR_120372.1:n.293+3885G>A	NC_000015.10:g.90709282C>T
rs1024190064	90709291	90709291	single nucleotide variant	CRTC3-AS1	intron variant									C	n.293+3876T>G	NR_120372.1		intron variant	NR_120372.1:n.293+3876T>G	NC_000015.10:g.90709291A>C
rs767556304	90709297	90709297	single nucleotide variant	CRTC3-AS1	intron variant									C	n.293+3870A>G	NR_120372.1		intron variant	NR_120372.1:n.293+3870A>G	NC_000015.10:g.90709297T>C
rs907041448	90709303	90709303	single nucleotide variant	CRTC3-AS1	intron variant									T	n.293+3864G>A	NR_120372.1		intron variant	NR_120372.1:n.293+3864G>A	NC_000015.10:g.90709303C>T
rs568390507	90709314	90709314	single nucleotide variant	CRTC3-AS1	intron variant		G	0.000599042						G	n.293+3853T>C	NR_120372.1		intron variant	NR_120372.1:n.293+3853T>C	NC_000015.10:g.90709314A>G
rs752720143	90709315	90709315	single nucleotide variant	CRTC3-AS1	intron variant									C	n.293+3852A>G	NR_120372.1		intron variant	NR_120372.1:n.293+3852A>G	NC_000015.10:g.90709315T>C
rs962149259	90709321	90709321	single nucleotide variant	CRTC3-AS1	intron variant									T	n.293+3846G>A	NR_120372.1		intron variant	NR_120372.1:n.293+3846G>A	NC_000015.10:g.90709321C>T
rs994914980	90709322	90709322	single nucleotide variant	CRTC3-AS1	intron variant									A	n.293+3845C>T	NR_120372.1		intron variant	NR_120372.1:n.293+3845C>T	NC_000015.10:g.90709322G>A
rs755915124	90709338	90709338	single nucleotide variant	CRTC3-AS1	intron variant									T	n.293+3829C>A	NR_120372.1		intron variant	NR_120372.1:n.293+3829C>A	NC_000015.10:g.90709338G>T
rs953320418	90709340	90709340	single nucleotide variant	CRTC3-AS1	intron variant									A	n.293+3827C>T	NR_120372.1		intron variant	NR_120372.1:n.293+3827C>T	NC_000015.10:g.90709340G>A
rs956881651	90709342	90709342	single nucleotide variant	CRTC3-AS1	intron variant									C	n.293+3825A>G	NR_120372.1		intron variant	NR_120372.1:n.293+3825A>G	NC_000015.10:g.90709342T>C
rs777383126	90709343	90709343	single nucleotide variant	CRTC3-AS1	intron variant									T	n.293+3824C>A	NR_120372.1		intron variant	NR_120372.1:n.293+3824C>A	NC_000015.10:g.90709343G>T
rs535824929	90709374	90709374	single nucleotide variant	CRTC3-AS1	intron variant		A	0.000599042						A	n.293+3793A>T	NR_120372.1		intron variant	NR_120372.1:n.293+3793A>T	NC_000015.10:g.90709374T>A
rs970670302	90709377	90709377	single nucleotide variant	CRTC3-AS1	intron variant									T	n.293+3790G>A	NR_120372.1		intron variant	NR_120372.1:n.293+3790G>A	NC_000015.10:g.90709377C>T
rs980680394	90709382	90709382	single nucleotide variant	CRTC3-AS1	intron variant									A	n.293+3785A>T	NR_120372.1		intron variant	NR_120372.1:n.293+3785A>T	NC_000015.10:g.90709382T>A
rs12909306	90709394	90709394	single nucleotide variant	CRTC3-AS1	intron variant		C	0.0858626						C	n.293+3773A>G	NR_120372.1		intron variant	NR_120372.1:n.293+3773A>G	NC_000015.10:g.90709394T>C
rs977643323	90709404	90709404	single nucleotide variant	CRTC3-AS1	intron variant									A	n.293+3763G>T	NR_120372.1		intron variant	NR_120372.1:n.293+3763G>T	NC_000015.10:g.90709404C>A
rs924771536	90709413	90709413	single nucleotide variant	CRTC3-AS1	intron variant									A	n.293+3754A>T	NR_120372.1		intron variant	NR_120372.1:n.293+3754A>T	NC_000015.10:g.90709413T>A
rs935788513	90709422	90709422	single nucleotide variant	CRTC3-AS1	intron variant									T	n.293+3745T>A	NR_120372.1		intron variant	NR_120372.1:n.293+3745T>A	NC_000015.10:g.90709422A>T
rs1054091614	90709431	90709431	single nucleotide variant	CRTC3-AS1	intron variant									G	n.293+3736A>C	NR_120372.1		intron variant	NR_120372.1:n.293+3736A>C	NC_000015.10:g.90709431T>G
rs536472199	90709432	90709432	single nucleotide variant	CRTC3-AS1	intron variant		A	0.00159744						A	n.293+3735C>T	NR_120372.1		intron variant	NR_120372.1:n.293+3735C>T	NC_000015.10:g.90709432G>A
rs919013067	90709444	90709444	single nucleotide variant	CRTC3-AS1	intron variant									T	n.293+3723G>A	NR_120372.1		intron variant	NR_120372.1:n.293+3723G>A	NC_000015.10:g.90709444C>T
rs562936499	90709463	90709463	single nucleotide variant	CRTC3-AS1	intron variant									T	n.293+3704G>A	NR_120372.1		intron variant	NR_120372.1:n.293+3704G>A	NC_000015.10:g.90709463C>T
rs1051433584	90709464	90709464	single nucleotide variant	CRTC3-AS1	intron variant									G	n.293+3703T>C	NR_120372.1		intron variant	NR_120372.1:n.293+3703T>C	NC_000015.10:g.90709464A>G
rs181042144	90709489	90709489	single nucleotide variant	CRTC3-AS1	intron variant		A	0.000798722						A	n.293+3678C>T	NR_120372.1		intron variant	NR_120372.1:n.293+3678C>T	NC_000015.10:g.90709489G>A
rs1008465966	90709502	90709502	single nucleotide variant	CRTC3-AS1	intron variant									C	n.293+3665A>G	NR_120372.1		intron variant	NR_120372.1:n.293+3665A>G	NC_000015.10:g.90709502T>C
rs757364106	90709510	90709510	single nucleotide variant	CRTC3-AS1	intron variant									A	n.293+3657A>T	NR_120372.1		intron variant	NR_120372.1:n.293+3657A>T	NC_000015.10:g.90709510T>A
rs1039992190	90709516	90709516	single nucleotide variant	CRTC3-AS1	intron variant									C	n.293+3651A>G	NR_120372.1		intron variant	NR_120372.1:n.293+3651A>G	NC_000015.10:g.90709516T>C
rs1046077505	90709540	90709540	single nucleotide variant	CRTC3-AS1	intron variant									C	n.293+3627A>G	NR_120372.1		intron variant	NR_120372.1:n.293+3627A>G	NC_000015.10:g.90709540T>C
rs779253828	90709541	90709541	single nucleotide variant	CRTC3-AS1	intron variant									A	n.293+3626C>T	NR_120372.1		intron variant	NR_120372.1:n.293+3626C>T	NC_000015.10:g.90709541G>A
rs557991836	90709547	90709547	single nucleotide variant	CRTC3-AS1	intron variant		A	0.000199681						T	n.293+3620C>A	NR_120372.1		intron variant	NR_120372.1:n.293+3620C>A	NC_000015.10:g.90709547G>T
rs557991836	90709547	90709547	single nucleotide variant	CRTC3-AS1	intron variant		A	0.000199681						A	n.293+3620C>T	NR_120372.1		intron variant	NR_120372.1:n.293+3620C>T	NC_000015.10:g.90709547G>A
rs756312364	90709557	90709557	single nucleotide variant	CRTC3-AS1	intron variant									T	n.293+3610C>A	NR_120372.1		intron variant	NR_120372.1:n.293+3610C>A	NC_000015.10:g.90709557G>T
rs1036901014	90709565	90709565	single nucleotide variant	CRTC3-AS1	intron variant									A	n.293+3602G>T	NR_120372.1		intron variant	NR_120372.1:n.293+3602G>T	NC_000015.10:g.90709565C>A
rs1001037419	90709569	90709569	single nucleotide variant	CRTC3-AS1	intron variant									A	n.293+3598G>T	NR_120372.1		intron variant	NR_120372.1:n.293+3598G>T	NC_000015.10:g.90709569C>A
rs868194568	90709593	90709593	single nucleotide variant	CRTC3-AS1	intron variant									T	n.293+3574G>A	NR_120372.1		intron variant	NR_120372.1:n.293+3574G>A	NC_000015.10:g.90709593C>T
rs115275002	90709594	90709594	single nucleotide variant	CRTC3-AS1	intron variant		A	0.0125799						A	n.293+3573C>T	NR_120372.1		intron variant	NR_120372.1:n.293+3573C>T	NC_000015.10:g.90709594G>A
rs77621555	90709612	90709612	single nucleotide variant	CRTC3-AS1	intron variant		G	0.0147764						G	n.293+3555T>C	NR_120372.1		intron variant	NR_120372.1:n.293+3555T>C	NC_000015.10:g.90709612A>G
rs953373094	90709622	90709622	single nucleotide variant	CRTC3-AS1	intron variant									T	n.293+3545G>A	NR_120372.1		intron variant	NR_120372.1:n.293+3545G>A	NC_000015.10:g.90709622C>T
rs1007537150	90709628	90709628	single nucleotide variant	CRTC3-AS1	intron variant									C	n.293+3539T>G	NR_120372.1		intron variant	NR_120372.1:n.293+3539T>G	NC_000015.10:g.90709628A>C
rs926562198	90709633	90709633	single nucleotide variant	CRTC3-AS1	intron variant									A	n.293+3534C>T	NR_120372.1		intron variant	NR_120372.1:n.293+3534C>T	NC_000015.10:g.90709633G>A
rs963145824	90709641	90709641	single nucleotide variant	CRTC3-AS1	intron variant									T	n.293+3526G>A	NR_120372.1		intron variant	NR_120372.1:n.293+3526G>A	NC_000015.10:g.90709641C>T
rs199683772	90709656	90709656	single nucleotide variant	CRTC3-AS1	intron variant									T	n.293+3511G>A	NR_120372.1		intron variant	NR_120372.1:n.293+3511G>A	NC_000015.10:g.90709656C>T
rs973201066	90709663	90709663	single nucleotide variant	CRTC3-AS1	intron variant									G	n.293+3504T>C	NR_120372.1		intron variant	NR_120372.1:n.293+3504T>C	NC_000015.10:g.90709663A>G
rs780519829	90709678	90709678	single nucleotide variant	CRTC3-AS1	intron variant									A	n.293+3489C>T	NR_120372.1		intron variant	NR_120372.1:n.293+3489C>T	NC_000015.10:g.90709678G>A
rs966351588	90709680	90709680	single nucleotide variant	CRTC3-AS1	intron variant									C	n.293+3487A>G	NR_120372.1		intron variant	NR_120372.1:n.293+3487A>G	NC_000015.10:g.90709680T>C
rs929050249	90709696	90709696	single nucleotide variant	CRTC3-AS1	intron variant									C	n.293+3471C>G	NR_120372.1		intron variant	NR_120372.1:n.293+3471C>G	NC_000015.10:g.90709696G>C
rs1051977629	90709699	90709699	single nucleotide variant	CRTC3-AS1	intron variant									A	n.293+3468G>T	NR_120372.1		intron variant	NR_120372.1:n.293+3468G>T	NC_000015.10:g.90709699C>A
rs911532083	90709711	90709711	single nucleotide variant	CRTC3-AS1	intron variant									A	n.293+3456C>T	NR_120372.1		intron variant	NR_120372.1:n.293+3456C>T	NC_000015.10:g.90709711G>A
rs978072262	90709712	90709712	single nucleotide variant	CRTC3-AS1	intron variant									A	n.293+3455C>T	NR_120372.1		intron variant	NR_120372.1:n.293+3455C>T	NC_000015.10:g.90709712G>A
rs924782999	90709718	90709718	single nucleotide variant	CRTC3-AS1	intron variant									G	n.293+3449T>C	NR_120372.1		intron variant	NR_120372.1:n.293+3449T>C	NC_000015.10:g.90709718A>G
rs943033585	90709727	90709727	single nucleotide variant	CRTC3-AS1	intron variant									A	n.293+3440C>T	NR_120372.1		intron variant	NR_120372.1:n.293+3440C>T	NC_000015.10:g.90709727G>A
rs1039939425	90709754	90709754	single nucleotide variant	CRTC3-AS1	intron variant									C	n.293+3413A>G	NR_120372.1		intron variant	NR_120372.1:n.293+3413A>G	NC_000015.10:g.90709754T>C
rs957498973	90709759	90709759	single nucleotide variant	CRTC3-AS1	intron variant									T	n.293+3408T>A	NR_120372.1		intron variant	NR_120372.1:n.293+3408T>A	NC_000015.10:g.90709759A>T
rs186289073	90709775	90709775	single nucleotide variant	CRTC3-AS1	intron variant		T	0.000199681						T	n.293+3392T>A	NR_120372.1		intron variant	NR_120372.1:n.293+3392T>A	NC_000015.10:g.90709775A>T
rs989870274	90709787	90709787	single nucleotide variant	CRTC3-AS1	intron variant									A	n.293+3380G>T	NR_120372.1		intron variant	NR_120372.1:n.293+3380G>T	NC_000015.10:g.90709787C>A
rs900093721	90709831	90709831	single nucleotide variant	CRTC3-AS1	intron variant									C	n.293+3336A>G	NR_120372.1		intron variant	NR_120372.1:n.293+3336A>G	NC_000015.10:g.90709831T>C
rs915636255	90709843	90709843	single nucleotide variant	CRTC3-AS1	intron variant									A	n.293+3324A>T	NR_120372.1		intron variant	NR_120372.1:n.293+3324A>T	NC_000015.10:g.90709843T>A
rs936941522	90709850	90709850	single nucleotide variant	CRTC3-AS1	intron variant									T	n.293+3317G>A	NR_120372.1		intron variant	NR_120372.1:n.293+3317G>A	NC_000015.10:g.90709850C>T
rs1053956352	90709851	90709851	single nucleotide variant	CRTC3-AS1	intron variant									G	n.293+3316T>C	NR_120372.1		intron variant	NR_120372.1:n.293+3316T>C	NC_000015.10:g.90709851A>G
rs573821844	90709861	90709861	single nucleotide variant	CRTC3-AS1	intron variant		C	0.000199681						C	n.293+3306A>G	NR_120372.1		intron variant	NR_120372.1:n.293+3306A>G	NC_000015.10:g.90709861T>C
rs892653453	90709864	90709864	single nucleotide variant	CRTC3-AS1	intron variant									T	n.293+3303G>A	NR_120372.1		intron variant	NR_120372.1:n.293+3303G>A	NC_000015.10:g.90709864C>T
rs948455115	90709877	90709877	single nucleotide variant	CRTC3-AS1	intron variant									C	n.293+3290C>G	NR_120372.1		intron variant	NR_120372.1:n.293+3290C>G	NC_000015.10:g.90709877G>C
rs1009642989	90709878	90709878	single nucleotide variant	CRTC3-AS1	intron variant									A	n.293+3289A>T	NR_120372.1		intron variant	NR_120372.1:n.293+3289A>T	NC_000015.10:g.90709878T>A
rs1045429169	90709884	90709884	single nucleotide variant	CRTC3-AS1	intron variant									A	n.293+3283C>T	NR_120372.1		intron variant	NR_120372.1:n.293+3283C>T	NC_000015.10:g.90709884G>A
rs1025495341	90709886	90709886	single nucleotide variant	CRTC3-AS1	intron variant									T	n.293+3281G>A	NR_120372.1		intron variant	NR_120372.1:n.293+3281G>A	NC_000015.10:g.90709886C>T
rs906512734	90709916	90709916	single nucleotide variant	CRTC3-AS1	intron variant									T	n.293+3251G>A	NR_120372.1		intron variant	NR_120372.1:n.293+3251G>A	NC_000015.10:g.90709916C>T
rs374170313	90709918	90709918	single nucleotide variant	CRTC3-AS1	intron variant		A	0.000399361						A	n.293+3249A>T	NR_120372.1		intron variant	NR_120372.1:n.293+3249A>T	NC_000015.10:g.90709918T>A
rs1033673060	90709931	90709931	single nucleotide variant	CRTC3-AS1	intron variant									T	n.293+3236G>A	NR_120372.1		intron variant	NR_120372.1:n.293+3236G>A	NC_000015.10:g.90709931C>T
rs12904289	90709944	90709944	single nucleotide variant	CRTC3-AS1	intron variant									A	n.293+3223C>T	NR_120372.1		intron variant	NR_120372.1:n.293+3223C>T	NC_000015.10:g.90709944G>A
rs12905517	90709946	90709946	single nucleotide variant	CRTC3-AS1	intron variant									T	n.293+3221G>A	NR_120372.1		intron variant	NR_120372.1:n.293+3221G>A	NC_000015.10:g.90709946C>T
rs939992745	90709959	90709959	single nucleotide variant	CRTC3-AS1	intron variant									T	n.293+3208G>A	NR_120372.1		intron variant	NR_120372.1:n.293+3208G>A	NC_000015.10:g.90709959C>T
rs368682944	90709960	90709960	single nucleotide variant	CRTC3-AS1	intron variant		A	0.00139776						A	n.293+3207C>T	NR_120372.1		intron variant	NR_120372.1:n.293+3207C>T	NC_000015.10:g.90709960G>A
rs368682944	90709960	90709960	single nucleotide variant	CRTC3-AS1	intron variant		A	0.00139776						T	n.293+3207C>A	NR_120372.1		intron variant	NR_120372.1:n.293+3207C>A	NC_000015.10:g.90709960G>T
rs973315051	90709962	90709962	single nucleotide variant	CRTC3-AS1	intron variant									G	n.293+3205T>C	NR_120372.1		intron variant	NR_120372.1:n.293+3205T>C	NC_000015.10:g.90709962A>G
rs1026132910	90709971	90709971	single nucleotide variant	CRTC3-AS1	intron variant									G	n.293+3196A>C	NR_120372.1		intron variant	NR_120372.1:n.293+3196A>C	NC_000015.10:g.90709971T>G
rs747469434	90709975	90709975	single nucleotide variant	CRTC3-AS1	intron variant									T	n.293+3192G>A	NR_120372.1		intron variant	NR_120372.1:n.293+3192G>A	NC_000015.10:g.90709975C>T
rs931106057	90709988	90709988	single nucleotide variant	CRTC3-AS1	intron variant									C	n.293+3179A>G	NR_120372.1		intron variant	NR_120372.1:n.293+3179A>G	NC_000015.10:g.90709988T>C
rs1049193420	90710001	90710001	single nucleotide variant	CRTC3-AS1	intron variant									C	n.293+3166C>G	NR_120372.1		intron variant	NR_120372.1:n.293+3166C>G	NC_000015.10:g.90710001G>C
rs148567212	90710022	90710022	single nucleotide variant	CRTC3-AS1	intron variant		T	0.000199681						T	n.293+3145G>A	NR_120372.1		intron variant	NR_120372.1:n.293+3145G>A	NC_000015.10:g.90710022C>T
rs1008046297	90710034	90710034	single nucleotide variant	CRTC3-AS1	intron variant									T	n.293+3133G>A	NR_120372.1		intron variant	NR_120372.1:n.293+3133G>A	NC_000015.10:g.90710034C>T
rs758457972	90710035	90710035	single nucleotide variant	CRTC3-AS1	intron variant									A	n.293+3132C>T	NR_120372.1		intron variant	NR_120372.1:n.293+3132C>T	NC_000015.10:g.90710035G>A
rs974398361	90710044	90710044	single nucleotide variant	CRTC3-AS1	intron variant									T	n.293+3123C>A	NR_120372.1		intron variant	NR_120372.1:n.293+3123C>A	NC_000015.10:g.90710044G>T
rs925649713	90710045	90710045	single nucleotide variant	CRTC3-AS1	intron variant									A	n.293+3122G>T	NR_120372.1		intron variant	NR_120372.1:n.293+3122G>T	NC_000015.10:g.90710045C>A
rs936889866	90710046	90710046	single nucleotide variant	CRTC3-AS1	intron variant									G	n.293+3121G>C	NR_120372.1		intron variant	NR_120372.1:n.293+3121G>C	NC_000015.10:g.90710046C>G
rs1018982300	90710050	90710050	single nucleotide variant	CRTC3-AS1	intron variant									G	n.293+3117T>C	NR_120372.1		intron variant	NR_120372.1:n.293+3117T>C	NC_000015.10:g.90710050A>G
rs901841223	90710057	90710057	single nucleotide variant	CRTC3-AS1	intron variant									T	n.293+3110G>A	NR_120372.1		intron variant	NR_120372.1:n.293+3110G>A	NC_000015.10:g.90710057C>T
rs999122086	90710067	90710067	single nucleotide variant	CRTC3-AS1	intron variant									A	n.293+3100C>T	NR_120372.1		intron variant	NR_120372.1:n.293+3100C>T	NC_000015.10:g.90710067G>A
rs1031853469	90710094	90710094	single nucleotide variant	CRTC3-AS1	intron variant									C	n.293+3073A>G	NR_120372.1		intron variant	NR_120372.1:n.293+3073A>G	NC_000015.10:g.90710094T>C
rs957551203	90710103	90710103	single nucleotide variant	CRTC3-AS1	intron variant									C	n.293+3064A>G	NR_120372.1		intron variant	NR_120372.1:n.293+3064A>G	NC_000015.10:g.90710103T>C
rs74392418	90710116	90710116	single nucleotide variant	CRTC3-AS1	intron variant		T	0.0307508						T	n.293+3051G>A	NR_120372.1		intron variant	NR_120372.1:n.293+3051G>A	NC_000015.10:g.90710116C>T
rs564386650	90710124	90710124	single nucleotide variant	CRTC3-AS1	intron variant		G	0.000199681						G	n.293+3043A>C	NR_120372.1		intron variant	NR_120372.1:n.293+3043A>C	NC_000015.10:g.90710124T>G
rs531912652	90710148	90710148	single nucleotide variant	CRTC3-AS1	intron variant		G	0.000199681						G	n.293+3019G>C	NR_120372.1		intron variant	NR_120372.1:n.293+3019G>C	NC_000015.10:g.90710148C>G
rs1046438575	90710155	90710155	single nucleotide variant	CRTC3-AS1	intron variant									A	n.293+3012C>T	NR_120372.1		intron variant	NR_120372.1:n.293+3012C>T	NC_000015.10:g.90710155G>A
rs1023074476	90710172	90710172	single nucleotide variant	CRTC3-AS1	intron variant									T	n.293+2995C>A	NR_120372.1		intron variant	NR_120372.1:n.293+2995C>A	NC_000015.10:g.90710172G>T
rs969867449	90710208	90710208	single nucleotide variant	CRTC3-AS1	intron variant									C	n.293+2959C>G	NR_120372.1		intron variant	NR_120372.1:n.293+2959C>G	NC_000015.10:g.90710208G>C
rs906616950	90710217	90710217	single nucleotide variant	CRTC3-AS1	intron variant									T	n.293+2950T>A	NR_120372.1		intron variant	NR_120372.1:n.293+2950T>A	NC_000015.10:g.90710217A>T
rs981596570	90710221	90710221	single nucleotide variant	CRTC3-AS1	intron variant									C	n.293+2946A>G	NR_120372.1		intron variant	NR_120372.1:n.293+2946A>G	NC_000015.10:g.90710221T>C
rs1002280869	90710229	90710229	single nucleotide variant	CRTC3-AS1	intron variant									C	n.293+2938C>G	NR_120372.1		intron variant	NR_120372.1:n.293+2938C>G	NC_000015.10:g.90710229G>C
rs142908447	90710236	90710236	single nucleotide variant	CRTC3-AS1	intron variant		G	0.000599042						G	n.293+2931T>C	NR_120372.1		intron variant	NR_120372.1:n.293+2931T>C	NC_000015.10:g.90710236A>G
rs899198577	90710239	90710239	single nucleotide variant	CRTC3-AS1	intron variant									T	n.293+2928G>A	NR_120372.1		intron variant	NR_120372.1:n.293+2928G>A	NC_000015.10:g.90710239C>T
rs112612693	90710255	90710255	single nucleotide variant	CRTC3-AS1	intron variant		G	0.000599042						G	n.293+2912T>C	NR_120372.1		intron variant	NR_120372.1:n.293+2912T>C	NC_000015.10:g.90710255A>G
rs1026667974	90710277	90710277	single nucleotide variant	CRTC3-AS1	intron variant									T	n.293+2890G>A	NR_120372.1		intron variant	NR_120372.1:n.293+2890G>A	NC_000015.10:g.90710277C>T
rs972659936	90710279	90710279	single nucleotide variant	CRTC3-AS1	intron variant									C	n.293+2888A>G	NR_120372.1		intron variant	NR_120372.1:n.293+2888A>G	NC_000015.10:g.90710279T>C
rs950541043	90710288	90710288	single nucleotide variant	CRTC3-AS1	intron variant									G	n.293+2879A>C	NR_120372.1		intron variant	NR_120372.1:n.293+2879A>C	NC_000015.10:g.90710288T>G
rs529531763	90710292	90710292	single nucleotide variant	CRTC3-AS1	intron variant		C	0.000199681						C	n.293+2875A>G	NR_120372.1		intron variant	NR_120372.1:n.293+2875A>G	NC_000015.10:g.90710292T>C
rs987717901	90710295	90710295	single nucleotide variant	CRTC3-AS1	intron variant									T	n.293+2872G>A	NR_120372.1		intron variant	NR_120372.1:n.293+2872G>A	NC_000015.10:g.90710295C>T
rs75711720	90710300	90710300	single nucleotide variant	CRTC3-AS1	intron variant		T	0.104832						T	n.293+2867G>A	NR_120372.1		intron variant	NR_120372.1:n.293+2867G>A	NC_000015.10:g.90710300C>T
rs974514576	90710314	90710314	single nucleotide variant	CRTC3-AS1	intron variant									C	n.293+2853A>G	NR_120372.1		intron variant	NR_120372.1:n.293+2853A>G	NC_000015.10:g.90710314T>C
rs925598794	90710316	90710316	single nucleotide variant	CRTC3-AS1	intron variant									C	n.293+2851T>G	NR_120372.1		intron variant	NR_120372.1:n.293+2851T>G	NC_000015.10:g.90710316A>C
rs931202125	90710324	90710324	single nucleotide variant	CRTC3-AS1	intron variant									T	n.293+2843G>A	NR_120372.1		intron variant	NR_120372.1:n.293+2843G>A	NC_000015.10:g.90710324C>T
rs546819682	90710334	90710334	single nucleotide variant	CRTC3-AS1	intron variant									C	n.293+2833A>G	NR_120372.1		intron variant	NR_120372.1:n.293+2833A>G	NC_000015.10:g.90710334T>C
rs568143495	90710349	90710349	single nucleotide variant	CRTC3-AS1	intron variant									A	n.293+2818C>T	NR_120372.1		intron variant	NR_120372.1:n.293+2818C>T	NC_000015.10:g.90710349G>A
rs118187473	90710362	90710362	single nucleotide variant	CRTC3-AS1	intron variant		T	0.0307508						T	n.293+2805G>A	NR_120372.1		intron variant	NR_120372.1:n.293+2805G>A	NC_000015.10:g.90710362C>T
rs943508534	90710363	90710363	single nucleotide variant	CRTC3-AS1	intron variant									A	n.293+2804C>T	NR_120372.1		intron variant	NR_120372.1:n.293+2804C>T	NC_000015.10:g.90710363G>A
rs139727157	90710373	90710373	single nucleotide variant	CRTC3-AS1	intron variant		T	0.000199681						T	n.293+2794C>A	NR_120372.1		intron variant	NR_120372.1:n.293+2794C>A	NC_000015.10:g.90710373G>T
rs945680140	90710395	90710395	single nucleotide variant	CRTC3-AS1	intron variant									C	n.293+2772T>G	NR_120372.1		intron variant	NR_120372.1:n.293+2772T>G	NC_000015.10:g.90710395A>C
rs1040823757	90710404	90710404	single nucleotide variant	CRTC3-AS1	intron variant									G	n.293+2763T>C	NR_120372.1		intron variant	NR_120372.1:n.293+2763T>C	NC_000015.10:g.90710404A>G
rs1046994743	90710412	90710412	single nucleotide variant	CRTC3-AS1	intron variant									G	n.293+2755T>C	NR_120372.1		intron variant	NR_120372.1:n.293+2755T>C	NC_000015.10:g.90710412A>G
rs774211146	90710436	90710436	single nucleotide variant	CRTC3-AS1	intron variant									C	n.293+2731A>G	NR_120372.1		intron variant	NR_120372.1:n.293+2731A>G	NC_000015.10:g.90710436T>C
rs998786409	90710442	90710442	single nucleotide variant	CRTC3-AS1	intron variant									T	n.293+2725G>A	NR_120372.1		intron variant	NR_120372.1:n.293+2725G>A	NC_000015.10:g.90710442C>T
rs551898896	90710454	90710454	single nucleotide variant	CRTC3-AS1	intron variant		A	0.000199681						A	n.293+2713G>T	NR_120372.1		intron variant	NR_120372.1:n.293+2713G>T	NC_000015.10:g.90710454C>A
rs1031613036	90710525	90710525	single nucleotide variant	CRTC3-AS1	intron variant									T	n.293+2642G>A	NR_120372.1		intron variant	NR_120372.1:n.293+2642G>A	NC_000015.10:g.90710525C>T
rs538740902	90710547	90710547	single nucleotide variant	CRTC3-AS1	intron variant									G	n.293+2620T>C	NR_120372.1		intron variant	NR_120372.1:n.293+2620T>C	NC_000015.10:g.90710547A>G
rs928158151	90710552	90710552	single nucleotide variant	CRTC3-AS1	intron variant									T	n.293+2615G>A	NR_120372.1		intron variant	NR_120372.1:n.293+2615G>A	NC_000015.10:g.90710552C>T
rs759083523	90710560	90710560	single nucleotide variant	CRTC3-AS1	intron variant									T	n.293+2607G>A	NR_120372.1		intron variant	NR_120372.1:n.293+2607G>A	NC_000015.10:g.90710560C>T
rs1055149142	90710561	90710561	single nucleotide variant	CRTC3-AS1	intron variant									A	n.293+2606C>T	NR_120372.1		intron variant	NR_120372.1:n.293+2606C>T	NC_000015.10:g.90710561G>A
rs1011774902	90710563	90710563	single nucleotide variant	CRTC3-AS1	intron variant									C	n.293+2604A>G	NR_120372.1		intron variant	NR_120372.1:n.293+2604A>G	NC_000015.10:g.90710563T>C
rs899146235	90710564	90710564	single nucleotide variant	CRTC3-AS1	intron variant									G	n.293+2603T>C	NR_120372.1		intron variant	NR_120372.1:n.293+2603T>C	NC_000015.10:g.90710564A>G
rs1023128351	90710569	90710569	single nucleotide variant	CRTC3-AS1	intron variant									T	n.293+2598G>A	NR_120372.1		intron variant	NR_120372.1:n.293+2598G>A	NC_000015.10:g.90710569C>T
rs970592466	90710582	90710582	single nucleotide variant	CRTC3-AS1	intron variant									G	n.293+2585A>C	NR_120372.1		intron variant	NR_120372.1:n.293+2585A>C	NC_000015.10:g.90710582T>G
rs886348364	90710595	90710595	single nucleotide variant	CRTC3-AS1	intron variant									T	n.293+2572G>A	NR_120372.1		intron variant	NR_120372.1:n.293+2572G>A	NC_000015.10:g.90710595C>T
rs981222660	90710611	90710611	single nucleotide variant	CRTC3-AS1	intron variant									A	n.293+2556C>T	NR_120372.1		intron variant	NR_120372.1:n.293+2556C>T	NC_000015.10:g.90710611G>A
rs144719307	90710616	90710616	single nucleotide variant	CRTC3-AS1	intron variant		A	0.00239617						A	n.293+2551G>T	NR_120372.1		intron variant	NR_120372.1:n.293+2551G>T	NC_000015.10:g.90710616C>A
rs961090894	90710619	90710619	single nucleotide variant	CRTC3-AS1	intron variant									A	n.293+2548C>T	NR_120372.1		intron variant	NR_120372.1:n.293+2548C>T	NC_000015.10:g.90710619G>A
rs972417119	90710620	90710620	single nucleotide variant	CRTC3-AS1	intron variant									A	n.293+2547G>T	NR_120372.1		intron variant	NR_120372.1:n.293+2547G>T	NC_000015.10:g.90710620C>A
rs919580966	90710637	90710637	single nucleotide variant	CRTC3-AS1	intron variant									G	n.293+2530T>C	NR_120372.1		intron variant	NR_120372.1:n.293+2530T>C	NC_000015.10:g.90710637A>G
rs964570395	90710638	90710638	single nucleotide variant	CRTC3-AS1	intron variant									G	n.293+2529G>C	NR_120372.1		intron variant	NR_120372.1:n.293+2529G>C	NC_000015.10:g.90710638C>G
rs537268623	90710655	90710655	single nucleotide variant	CRTC3-AS1	intron variant		T	0.000199681						T	n.293+2512G>A	NR_120372.1		intron variant	NR_120372.1:n.293+2512G>A	NC_000015.10:g.90710655C>T
rs995898741	90710656	90710656	single nucleotide variant	CRTC3-AS1	intron variant									T	n.293+2511C>A	NR_120372.1		intron variant	NR_120372.1:n.293+2511C>A	NC_000015.10:g.90710656G>T
rs985373981	90710663	90710663	single nucleotide variant	CRTC3-AS1	intron variant									A	n.293+2504C>T	NR_120372.1		intron variant	NR_120372.1:n.293+2504C>T	NC_000015.10:g.90710663G>A
rs911063398	90710664	90710664	single nucleotide variant	CRTC3-AS1	intron variant									A	n.293+2503C>T	NR_120372.1		intron variant	NR_120372.1:n.293+2503C>T	NC_000015.10:g.90710664G>A
rs911063398	90710664	90710664	single nucleotide variant	CRTC3-AS1	intron variant									T	n.293+2503C>A	NR_120372.1		intron variant	NR_120372.1:n.293+2503C>A	NC_000015.10:g.90710664G>T
rs114773832	90710667	90710667	single nucleotide variant	CRTC3-AS1	intron variant		G	0.00858626						G	n.293+2500T>C	NR_120372.1		intron variant	NR_120372.1:n.293+2500T>C	NC_000015.10:g.90710667A>G
rs988892995	90710679	90710679	single nucleotide variant	CRTC3-AS1	intron variant									G	n.293+2488G>C	NR_120372.1		intron variant	NR_120372.1:n.293+2488G>C	NC_000015.10:g.90710679C>G
rs912933862	90710683	90710683	single nucleotide variant	CRTC3-AS1	intron variant									T	n.293+2484C>A	NR_120372.1		intron variant	NR_120372.1:n.293+2484C>A	NC_000015.10:g.90710683G>T
rs1040476993	90710685	90710685	single nucleotide variant	CRTC3-AS1	intron variant									C	n.293+2482A>G	NR_120372.1		intron variant	NR_120372.1:n.293+2482A>G	NC_000015.10:g.90710685T>C
rs191533821	90710687	90710687	single nucleotide variant	CRTC3-AS1	intron variant		C	0.000199681						C	n.293+2480C>G	NR_120372.1		intron variant	NR_120372.1:n.293+2480C>G	NC_000015.10:g.90710687G>C
rs745526644	90710698	90710698	single nucleotide variant	CRTC3-AS1	intron variant									T	n.293+2469G>A	NR_120372.1		intron variant	NR_120372.1:n.293+2469G>A	NC_000015.10:g.90710698C>T
rs534575825	90710718	90710718	single nucleotide variant	CRTC3-AS1	intron variant		G	0.000599042						G	n.293+2449G>C	NR_120372.1		intron variant	NR_120372.1:n.293+2449G>C	NC_000015.10:g.90710718C>G
rs934730829	90710722	90710722	single nucleotide variant	CRTC3-AS1	intron variant									A	n.293+2445G>T	NR_120372.1		intron variant	NR_120372.1:n.293+2445G>T	NC_000015.10:g.90710722C>A
rs1053082599	90710751	90710751	single nucleotide variant	CRTC3-AS1	intron variant									T	n.293+2416G>A	NR_120372.1		intron variant	NR_120372.1:n.293+2416G>A	NC_000015.10:g.90710751C>T
rs982411985	90710752	90710752	single nucleotide variant	CRTC3-AS1	intron variant									A	n.293+2415C>T	NR_120372.1		intron variant	NR_120372.1:n.293+2415C>T	NC_000015.10:g.90710752G>A
rs893135127	90710759	90710759	single nucleotide variant	CRTC3-AS1	intron variant									C	n.293+2408C>G	NR_120372.1		intron variant	NR_120372.1:n.293+2408C>G	NC_000015.10:g.90710759G>C
rs760489591	90710786	90710786	single nucleotide variant	CRTC3-AS1	intron variant									C	n.293+2381C>G	NR_120372.1		intron variant	NR_120372.1:n.293+2381C>G	NC_000015.10:g.90710786G>C
rs552591367	90710787	90710787	single nucleotide variant	CRTC3-AS1	intron variant		A	0.000199681						A	n.293+2380C>T	NR_120372.1		intron variant	NR_120372.1:n.293+2380C>T	NC_000015.10:g.90710787G>A
rs1045009263	90710835	90710835	single nucleotide variant	CRTC3-AS1	intron variant									G	n.293+2332A>C	NR_120372.1		intron variant	NR_120372.1:n.293+2332A>C	NC_000015.10:g.90710835T>G
rs938199358	90710841	90710841	single nucleotide variant	CRTC3-AS1	intron variant									G	n.293+2326A>C	NR_120372.1		intron variant	NR_120372.1:n.293+2326A>C	NC_000015.10:g.90710841T>G
rs906045686	90710843	90710843	single nucleotide variant	CRTC3-AS1	intron variant									T	n.293+2324C>A	NR_120372.1		intron variant	NR_120372.1:n.293+2324C>A	NC_000015.10:g.90710843G>T
rs556665565	90710878	90710878	single nucleotide variant	CRTC3-AS1	intron variant									T	n.293+2289G>A	NR_120372.1		intron variant	NR_120372.1:n.293+2289G>A	NC_000015.10:g.90710878C>T
rs1003430728	90710883	90710883	single nucleotide variant	CRTC3-AS1	intron variant									T	n.293+2284G>A	NR_120372.1		intron variant	NR_120372.1:n.293+2284G>A	NC_000015.10:g.90710883C>T
rs1035845692	90710891	90710891	single nucleotide variant	CRTC3-AS1	intron variant									G	n.293+2276G>C	NR_120372.1		intron variant	NR_120372.1:n.293+2276G>C	NC_000015.10:g.90710891C>G
rs961146143	90710896	90710896	single nucleotide variant	CRTC3-AS1	intron variant									T	n.293+2271G>A	NR_120372.1		intron variant	NR_120372.1:n.293+2271G>A	NC_000015.10:g.90710896C>T
rs753562965	90710900	90710900	single nucleotide variant	CRTC3-AS1	intron variant									A	n.293+2267G>T	NR_120372.1		intron variant	NR_120372.1:n.293+2267G>T	NC_000015.10:g.90710900C>A
rs753562965	90710900	90710900	single nucleotide variant	CRTC3-AS1	intron variant									T	n.293+2267G>A	NR_120372.1		intron variant	NR_120372.1:n.293+2267G>A	NC_000015.10:g.90710900C>T
rs757143785	90710909	90710909	single nucleotide variant	CRTC3-AS1	intron variant									T	n.293+2258T>A	NR_120372.1		intron variant	NR_120372.1:n.293+2258T>A	NC_000015.10:g.90710909A>T
rs952321193	90710910	90710910	single nucleotide variant	CRTC3-AS1	intron variant									T	n.293+2257G>A	NR_120372.1		intron variant	NR_120372.1:n.293+2257G>A	NC_000015.10:g.90710910C>T
rs886465513	90710911	90710911	single nucleotide variant	CRTC3-AS1	intron variant									A	n.293+2256C>T	NR_120372.1		intron variant	NR_120372.1:n.293+2256C>T	NC_000015.10:g.90710911G>A
rs1009217697	90710917	90710917	single nucleotide variant	CRTC3-AS1	intron variant									T	n.293+2250G>A	NR_120372.1		intron variant	NR_120372.1:n.293+2250G>A	NC_000015.10:g.90710917C>T
rs568861070	90710919	90710919	single nucleotide variant	CRTC3-AS1	intron variant									T	n.293+2248T>A	NR_120372.1		intron variant	NR_120372.1:n.293+2248T>A	NC_000015.10:g.90710919A>T
rs900316048	90710939	90710939	single nucleotide variant	CRTC3-AS1	intron variant									C	n.293+2228A>G	NR_120372.1		intron variant	NR_120372.1:n.293+2228A>G	NC_000015.10:g.90710939T>C
rs371886945	90710951	90710951	single nucleotide variant	CRTC3-AS1	intron variant									G	n.293+2216A>C	NR_120372.1		intron variant	NR_120372.1:n.293+2216A>C	NC_000015.10:g.90710951T>G
rs116375894	90710959	90710959	single nucleotide variant	CRTC3-AS1	intron variant		T	0.000798722						T	n.293+2208G>A	NR_120372.1		intron variant	NR_120372.1:n.293+2208G>A	NC_000015.10:g.90710959C>T
rs750696160	90710968	90710968	single nucleotide variant	CRTC3-AS1	intron variant									C	n.293+2199T>G	NR_120372.1		intron variant	NR_120372.1:n.293+2199T>G	NC_000015.10:g.90710968A>C
rs758644487	90710972	90710972	single nucleotide variant	CRTC3-AS1	intron variant									G	n.293+2195T>C	NR_120372.1		intron variant	NR_120372.1:n.293+2195T>C	NC_000015.10:g.90710972A>G
rs1010009902	90710977	90710977	single nucleotide variant	CRTC3-AS1	intron variant									G	n.293+2190T>C	NR_120372.1		intron variant	NR_120372.1:n.293+2190T>C	NC_000015.10:g.90710977A>G
rs965304041	90710982	90710982	single nucleotide variant	CRTC3-AS1	intron variant									T	n.293+2185G>A	NR_120372.1		intron variant	NR_120372.1:n.293+2185G>A	NC_000015.10:g.90710982C>T
rs977018122	90710989	90710989	single nucleotide variant	CRTC3-AS1	intron variant									T	n.293+2178T>A	NR_120372.1		intron variant	NR_120372.1:n.293+2178T>A	NC_000015.10:g.90710989A>T
rs780071777	90710995	90710995	single nucleotide variant	CRTC3-AS1	intron variant									T	n.293+2172G>A	NR_120372.1		intron variant	NR_120372.1:n.293+2172G>A	NC_000015.10:g.90710995C>T
rs923788403	90711020	90711020	single nucleotide variant	CRTC3-AS1	intron variant									A	n.293+2147G>T	NR_120372.1		intron variant	NR_120372.1:n.293+2147G>T	NC_000015.10:g.90711020C>A
rs923788403	90711020	90711020	single nucleotide variant	CRTC3-AS1	intron variant									G	n.293+2147G>C	NR_120372.1		intron variant	NR_120372.1:n.293+2147G>C	NC_000015.10:g.90711020C>G
rs959498006	90711032	90711032	single nucleotide variant	CRTC3-AS1	intron variant									G	n.293+2135T>C	NR_120372.1		intron variant	NR_120372.1:n.293+2135T>C	NC_000015.10:g.90711032A>G
rs934784716	90711041	90711041	single nucleotide variant	CRTC3-AS1	intron variant									G	n.293+2126T>C	NR_120372.1		intron variant	NR_120372.1:n.293+2126T>C	NC_000015.10:g.90711041A>G
rs747092632	90711065	90711065	single nucleotide variant	CRTC3-AS1	intron variant									T	n.293+2102G>A	NR_120372.1		intron variant	NR_120372.1:n.293+2102G>A	NC_000015.10:g.90711065C>T
rs544732877	90711080	90711080	single nucleotide variant	CRTC3-AS1	intron variant		G	0.000199681						G	n.293+2087T>C	NR_120372.1		intron variant	NR_120372.1:n.293+2087T>C	NC_000015.10:g.90711080A>G
rs1053093941	90711081	90711081	single nucleotide variant	CRTC3-AS1	intron variant									T	n.293+2086G>A	NR_120372.1		intron variant	NR_120372.1:n.293+2086G>A	NC_000015.10:g.90711081C>T
rs147887906	90711099	90711099	single nucleotide variant	CRTC3-AS1	intron variant		T	0.000399361						G	n.293+2068G>C	NR_120372.1		intron variant	NR_120372.1:n.293+2068G>C	NC_000015.10:g.90711099C>G
rs147887906	90711099	90711099	single nucleotide variant	CRTC3-AS1	intron variant		T	0.000399361						T	n.293+2068G>A	NR_120372.1		intron variant	NR_120372.1:n.293+2068G>A	NC_000015.10:g.90711099C>T
rs930704206	90711100	90711100	single nucleotide variant	CRTC3-AS1	intron variant									A	n.293+2067C>T	NR_120372.1		intron variant	NR_120372.1:n.293+2067C>T	NC_000015.10:g.90711100G>A
rs914582525	90711103	90711103	single nucleotide variant	CRTC3-AS1	intron variant									G	n.293+2064T>C	NR_120372.1		intron variant	NR_120372.1:n.293+2064T>C	NC_000015.10:g.90711103A>G
rs117071426	90711124	90711124	single nucleotide variant	CRTC3-AS1	intron variant		A	0.00139776						A	n.293+2043A>T	NR_120372.1		intron variant	NR_120372.1:n.293+2043A>T	NC_000015.10:g.90711124T>A
rs181537869	90711157	90711157	single nucleotide variant	CRTC3-AS1	intron variant		T	0.00179712						T	n.293+2010G>A	NR_120372.1		intron variant	NR_120372.1:n.293+2010G>A	NC_000015.10:g.90711157C>T
rs781750274	90711159	90711159	single nucleotide variant	CRTC3-AS1	intron variant									T	n.293+2008G>A	NR_120372.1		intron variant	NR_120372.1:n.293+2008G>A	NC_000015.10:g.90711159C>T
rs906133270	90711174	90711174	single nucleotide variant	CRTC3-AS1	intron variant									C	n.293+1993A>G	NR_120372.1		intron variant	NR_120372.1:n.293+1993A>G	NC_000015.10:g.90711174T>C
rs1003115721	90711177	90711177	single nucleotide variant	CRTC3-AS1	intron variant									C	n.293+1990A>G	NR_120372.1		intron variant	NR_120372.1:n.293+1990A>G	NC_000015.10:g.90711177T>C
rs562093707	90711178	90711178	single nucleotide variant	CRTC3-AS1	intron variant		C	0.000199681						C	n.293+1989C>G	NR_120372.1		intron variant	NR_120372.1:n.293+1989C>G	NC_000015.10:g.90711178G>C
rs1057492576	90711182	90711182	single nucleotide variant	CRTC3-AS1	intron variant									T	n.293+1985G>A	NR_120372.1		intron variant	NR_120372.1:n.293+1985G>A	NC_000015.10:g.90711182C>T
rs529598967	90711183	90711183	single nucleotide variant	CRTC3-AS1	intron variant		C	0.000199681						A	n.293+1984C>T	NR_120372.1		intron variant	NR_120372.1:n.293+1984C>T	NC_000015.10:g.90711183G>A
rs529598967	90711183	90711183	single nucleotide variant	CRTC3-AS1	intron variant		C	0.000199681						C	n.293+1984C>G	NR_120372.1		intron variant	NR_120372.1:n.293+1984C>G	NC_000015.10:g.90711183G>C
rs541735363	90711188	90711188	single nucleotide variant	CRTC3-AS1	intron variant		A	0.000199681						A	n.293+1979A>T	NR_120372.1		intron variant	NR_120372.1:n.293+1979A>T	NC_000015.10:g.90711188T>A
rs897287072	90711190	90711190	single nucleotide variant	CRTC3-AS1	intron variant									C	n.293+1977T>G	NR_120372.1		intron variant	NR_120372.1:n.293+1977T>G	NC_000015.10:g.90711190A>C
rs1054268822	90711191	90711191	single nucleotide variant	CRTC3-AS1	intron variant									G	n.293+1976T>C	NR_120372.1		intron variant	NR_120372.1:n.293+1976T>C	NC_000015.10:g.90711191A>G
rs141529875	90711198	90711198	single nucleotide variant	CRTC3-AS1	intron variant		T	0.000199681						T	n.293+1969G>A	NR_120372.1		intron variant	NR_120372.1:n.293+1969G>A	NC_000015.10:g.90711198C>T
rs748454988	90711199	90711199	single nucleotide variant	CRTC3-AS1	intron variant									A	n.293+1968C>T	NR_120372.1		intron variant	NR_120372.1:n.293+1968C>T	NC_000015.10:g.90711199G>A
rs533339905	90711217	90711217	single nucleotide variant	CRTC3-AS1	intron variant		T	0.000199681						T	n.293+1950G>A	NR_120372.1		intron variant	NR_120372.1:n.293+1950G>A	NC_000015.10:g.90711217C>T
rs115343217	90711218	90711218	single nucleotide variant	CRTC3-AS1	intron variant		C	0.00479233						C	n.293+1949A>G	NR_120372.1		intron variant	NR_120372.1:n.293+1949A>G	NC_000015.10:g.90711218T>C
rs116251440	90711222	90711222	single nucleotide variant	CRTC3-AS1	intron variant		C	0.00738818						C	n.293+1945A>G	NR_120372.1		intron variant	NR_120372.1:n.293+1945A>G	NC_000015.10:g.90711222T>C
rs906822099	90711224	90711224	single nucleotide variant	CRTC3-AS1	intron variant									T	n.293+1943G>A	NR_120372.1		intron variant	NR_120372.1:n.293+1943G>A	NC_000015.10:g.90711224C>T
rs1006988318	90711232	90711232	single nucleotide variant	CRTC3-AS1	intron variant									G	n.293+1935A>C	NR_120372.1		intron variant	NR_120372.1:n.293+1935A>C	NC_000015.10:g.90711232T>G
rs1002501451	90711247	90711247	single nucleotide variant	CRTC3-AS1	intron variant									T	n.293+1920G>A	NR_120372.1		intron variant	NR_120372.1:n.293+1920G>A	NC_000015.10:g.90711247C>T
rs1017912024	90711249	90711249	single nucleotide variant	CRTC3-AS1	intron variant									G	n.293+1918A>C	NR_120372.1		intron variant	NR_120372.1:n.293+1918A>C	NC_000015.10:g.90711249T>G
rs965683874	90711262	90711262	single nucleotide variant	CRTC3-AS1	intron variant									A	n.293+1905C>T	NR_120372.1		intron variant	NR_120372.1:n.293+1905C>T	NC_000015.10:g.90711262G>A
rs976659167	90711273	90711273	single nucleotide variant	CRTC3-AS1	intron variant									T	n.293+1894G>A	NR_120372.1		intron variant	NR_120372.1:n.293+1894G>A	NC_000015.10:g.90711273C>T
rs923810804	90711274	90711274	single nucleotide variant	CRTC3-AS1	intron variant									A	n.293+1893C>T	NR_120372.1		intron variant	NR_120372.1:n.293+1893C>T	NC_000015.10:g.90711274G>A
rs956530581	90711279	90711279	single nucleotide variant	CRTC3-AS1	intron variant									A	n.293+1888C>T	NR_120372.1		intron variant	NR_120372.1:n.293+1888C>T	NC_000015.10:g.90711279G>A
rs959612316	90711292	90711292	single nucleotide variant	CRTC3-AS1	intron variant									T	n.293+1875G>A	NR_120372.1		intron variant	NR_120372.1:n.293+1875G>A	NC_000015.10:g.90711292C>T
rs991055692	90711294	90711294	single nucleotide variant	CRTC3-AS1	intron variant									A	n.293+1873C>T	NR_120372.1		intron variant	NR_120372.1:n.293+1873C>T	NC_000015.10:g.90711294G>A
rs988884451	90711301	90711301	single nucleotide variant	CRTC3-AS1	intron variant									A	n.293+1866A>T	NR_120372.1		intron variant	NR_120372.1:n.293+1866A>T	NC_000015.10:g.90711301T>A
rs530865998	90711304	90711304	single nucleotide variant	CRTC3-AS1	intron variant		C	0.000399361						C	n.293+1863T>G	NR_120372.1		intron variant	NR_120372.1:n.293+1863T>G	NC_000015.10:g.90711304A>C
rs947450931	90711328	90711328	single nucleotide variant	CRTC3-AS1	intron variant									G	n.293+1839T>C	NR_120372.1		intron variant	NR_120372.1:n.293+1839T>C	NC_000015.10:g.90711328A>G
rs770232100	90711351	90711351	single nucleotide variant	CRTC3-AS1	intron variant									A	n.293+1816C>T	NR_120372.1		intron variant	NR_120372.1:n.293+1816C>T	NC_000015.10:g.90711351G>A
rs952260402	90711378	90711378	single nucleotide variant	CRTC3-AS1	intron variant									G	n.293+1789T>C	NR_120372.1		intron variant	NR_120372.1:n.293+1789T>C	NC_000015.10:g.90711378A>G
rs774123266	90711383	90711383	single nucleotide variant	CRTC3-AS1	intron variant									A	n.293+1784A>T	NR_120372.1		intron variant	NR_120372.1:n.293+1784A>T	NC_000015.10:g.90711383T>A
rs16944739	90711394	90711394	single nucleotide variant	CRTC3-AS1	intron variant		T	0.250998					26901225	T	n.293+1773G>A	NR_120372.1		intron variant	NR_120372.1:n.293+1773G>A	NC_000015.10:g.90711394C>T
rs567341846	90711400	90711400	single nucleotide variant	CRTC3-AS1	intron variant		T	0.000199681						T	n.293+1767G>A	NR_120372.1		intron variant	NR_120372.1:n.293+1767G>A	NC_000015.10:g.90711400C>T
rs187026331	90711401	90711401	single nucleotide variant	CRTC3-AS1	intron variant		A	0.000399361						A	n.293+1766C>T	NR_120372.1		intron variant	NR_120372.1:n.293+1766C>T	NC_000015.10:g.90711401G>A
rs554803546	90711413	90711413	single nucleotide variant	CRTC3-AS1	intron variant									G	n.293+1754T>C	NR_120372.1		intron variant	NR_120372.1:n.293+1754T>C	NC_000015.10:g.90711413A>G
rs1057374762	90711427	90711427	single nucleotide variant	CRTC3-AS1	intron variant									G	n.293+1740T>C	NR_120372.1		intron variant	NR_120372.1:n.293+1740T>C	NC_000015.10:g.90711427A>G
rs867527997	90711428	90711428	single nucleotide variant	CRTC3-AS1	intron variant									T	n.293+1739G>A	NR_120372.1		intron variant	NR_120372.1:n.293+1739G>A	NC_000015.10:g.90711428C>T
rs930112697	90711432	90711432	single nucleotide variant	CRTC3-AS1	intron variant									G	n.293+1735A>C	NR_120372.1		intron variant	NR_120372.1:n.293+1735A>C	NC_000015.10:g.90711432T>G
rs552826394	90711450	90711450	single nucleotide variant	CRTC3-AS1	intron variant		G	0.000199681						G	n.293+1717T>C	NR_120372.1		intron variant	NR_120372.1:n.293+1717T>C	NC_000015.10:g.90711450A>G
rs775884644	90711479	90711479	single nucleotide variant	CRTC3-AS1	intron variant									A	n.293+1688G>T	NR_120372.1		intron variant	NR_120372.1:n.293+1688G>T	NC_000015.10:g.90711479C>A
rs775884644	90711479	90711479	single nucleotide variant	CRTC3-AS1	intron variant									T	n.293+1688G>A	NR_120372.1		intron variant	NR_120372.1:n.293+1688G>A	NC_000015.10:g.90711479C>T
rs1048572257	90711499	90711499	single nucleotide variant	CRTC3-AS1	intron variant									A	n.293+1668C>T	NR_120372.1		intron variant	NR_120372.1:n.293+1668C>T	NC_000015.10:g.90711499G>A
rs1048572257	90711499	90711499	single nucleotide variant	CRTC3-AS1	intron variant									T	n.293+1668C>A	NR_120372.1		intron variant	NR_120372.1:n.293+1668C>A	NC_000015.10:g.90711499G>T
rs866563599	90711505	90711505	single nucleotide variant	CRTC3-AS1	intron variant									T	n.293+1662G>A	NR_120372.1		intron variant	NR_120372.1:n.293+1662G>A	NC_000015.10:g.90711505C>T
rs570945382	90711513	90711513	single nucleotide variant	CRTC3-AS1	intron variant		G	0.000199681						G	n.293+1654A>C	NR_120372.1		intron variant	NR_120372.1:n.293+1654A>C	NC_000015.10:g.90711513T>G
rs1006608486	90711521	90711521	single nucleotide variant	CRTC3-AS1	intron variant									T	n.293+1646G>A	NR_120372.1		intron variant	NR_120372.1:n.293+1646G>A	NC_000015.10:g.90711521C>T
rs771881923	90711543	90711543	single nucleotide variant	CRTC3-AS1	intron variant									T	n.293+1624C>A	NR_120372.1		intron variant	NR_120372.1:n.293+1624C>A	NC_000015.10:g.90711543G>T
rs900835198	90711547	90711547	single nucleotide variant	CRTC3-AS1	intron variant									A	n.293+1620C>T	NR_120372.1		intron variant	NR_120372.1:n.293+1620C>T	NC_000015.10:g.90711547G>A
rs998545366	90711581	90711581	single nucleotide variant	CRTC3-AS1	intron variant									C	n.293+1586C>G	NR_120372.1		intron variant	NR_120372.1:n.293+1586C>G	NC_000015.10:g.90711581G>C
rs1030862996	90711586	90711586	single nucleotide variant	CRTC3-AS1	intron variant									A	n.293+1581C>T	NR_120372.1		intron variant	NR_120372.1:n.293+1581C>T	NC_000015.10:g.90711586G>A
rs1002617626	90711618	90711618	single nucleotide variant	CRTC3-AS1	intron variant									G	n.293+1549G>C	NR_120372.1		intron variant	NR_120372.1:n.293+1549G>C	NC_000015.10:g.90711618C>G
rs1033957836	90711624	90711624	single nucleotide variant	CRTC3-AS1	intron variant									G	n.293+1543T>C	NR_120372.1		intron variant	NR_120372.1:n.293+1543T>C	NC_000015.10:g.90711624A>G
rs538261533	90711630	90711630	single nucleotide variant	CRTC3-AS1	intron variant		C	0.000199681						C	n.293+1537A>G	NR_120372.1		intron variant	NR_120372.1:n.293+1537A>G	NC_000015.10:g.90711630T>C
rs190851486	90711652	90711652	single nucleotide variant	CRTC3-AS1	intron variant		T	0.000199681						C	n.293+1515C>G	NR_120372.1		intron variant	NR_120372.1:n.293+1515C>G	NC_000015.10:g.90711652G>C
rs190851486	90711652	90711652	single nucleotide variant	CRTC3-AS1	intron variant		T	0.000199681						T	n.293+1515C>A	NR_120372.1		intron variant	NR_120372.1:n.293+1515C>A	NC_000015.10:g.90711652G>T
rs1012425810	90711664	90711664	single nucleotide variant	CRTC3-AS1	intron variant									A	n.293+1503G>T	NR_120372.1		intron variant	NR_120372.1:n.293+1503G>T	NC_000015.10:g.90711664C>A
rs183362931	90711673	90711673	single nucleotide variant	CRTC3-AS1	intron variant		G	0.000399361						G	n.293+1494G>C	NR_120372.1		intron variant	NR_120372.1:n.293+1494G>C	NC_000015.10:g.90711673C>G
rs989291321	90711681	90711681	single nucleotide variant	CRTC3-AS1	intron variant									G	n.293+1486A>C	NR_120372.1		intron variant	NR_120372.1:n.293+1486A>C	NC_000015.10:g.90711681T>G
rs1022054421	90711690	90711690	single nucleotide variant	CRTC3-AS1	intron variant									T	n.293+1477G>A	NR_120372.1		intron variant	NR_120372.1:n.293+1477G>A	NC_000015.10:g.90711690C>T
rs1015543485	90711736	90711736	single nucleotide variant	CRTC3-AS1	intron variant									G	n.293+1431G>C	NR_120372.1		intron variant	NR_120372.1:n.293+1431G>C	NC_000015.10:g.90711736C>G
rs542317099	90711746	90711746	single nucleotide variant	CRTC3-AS1	intron variant		C	0.000199681						C	n.293+1421A>G	NR_120372.1		intron variant	NR_120372.1:n.293+1421A>G	NC_000015.10:g.90711746T>C
rs966117145	90711775	90711775	single nucleotide variant	CRTC3-AS1	intron variant									A	n.293+1392G>T	NR_120372.1		intron variant	NR_120372.1:n.293+1392G>T	NC_000015.10:g.90711775C>A
rs555964602	90711778	90711778	single nucleotide variant	CRTC3-AS1	intron variant		C	0.000199681						C	n.293+1389A>G	NR_120372.1		intron variant	NR_120372.1:n.293+1389A>G	NC_000015.10:g.90711778T>C
rs775082481	90711784	90711784	single nucleotide variant	CRTC3-AS1	intron variant									A	n.293+1383A>T	NR_120372.1		intron variant	NR_120372.1:n.293+1383A>T	NC_000015.10:g.90711784T>A
rs976192062	90711791	90711791	single nucleotide variant	CRTC3-AS1	intron variant									A	n.293+1376A>T	NR_120372.1		intron variant	NR_120372.1:n.293+1376A>T	NC_000015.10:g.90711791T>A
rs921897887	90711793	90711793	single nucleotide variant	CRTC3-AS1	intron variant									C	n.293+1374C>G	NR_120372.1		intron variant	NR_120372.1:n.293+1374C>G	NC_000015.10:g.90711793G>C
rs980169560	90711799	90711799	single nucleotide variant	CRTC3-AS1	intron variant									G	n.293+1368A>C	NR_120372.1		intron variant	NR_120372.1:n.293+1368A>C	NC_000015.10:g.90711799T>G
rs78962116	90711800	90711800	single nucleotide variant	CRTC3-AS1	intron variant									G	n.293+1367A>C	NR_120372.1		intron variant	NR_120372.1:n.293+1367A>C	NC_000015.10:g.90711800T>G
rs927323044	90711818	90711818	single nucleotide variant	CRTC3-AS1	intron variant									A	n.293+1349C>T	NR_120372.1		intron variant	NR_120372.1:n.293+1349C>T	NC_000015.10:g.90711818G>A
rs574146697	90711819	90711819	single nucleotide variant	CRTC3-AS1	intron variant		C	0.000199681						C	n.293+1348A>G	NR_120372.1		intron variant	NR_120372.1:n.293+1348A>G	NC_000015.10:g.90711819T>C
rs72751819	90711823	90711823	single nucleotide variant	CRTC3-AS1	intron variant									A	n.293+1344C>T	NR_120372.1		intron variant	NR_120372.1:n.293+1344C>T	NC_000015.10:g.90711823G>A
rs114057330	90711830	90711830	single nucleotide variant	CRTC3-AS1	intron variant		G	0.00219649						G	n.293+1337A>C	NR_120372.1		intron variant	NR_120372.1:n.293+1337A>C	NC_000015.10:g.90711830T>G
rs918863480	90711831	90711831	single nucleotide variant	CRTC3-AS1	intron variant									G	n.293+1336A>C	NR_120372.1		intron variant	NR_120372.1:n.293+1336A>C	NC_000015.10:g.90711831T>G
rs918863480	90711831	90711831	single nucleotide variant	CRTC3-AS1	intron variant									C	n.293+1336A>G	NR_120372.1		intron variant	NR_120372.1:n.293+1336A>G	NC_000015.10:g.90711831T>C
rs111755850	90711833	90711833	single nucleotide variant	CRTC3-AS1	intron variant									G	n.293+1334A>C	NR_120372.1		intron variant	NR_120372.1:n.293+1334A>C	NC_000015.10:g.90711833T>G
rs560070391	90711836	90711836	single nucleotide variant	CRTC3-AS1	intron variant		A	0.000199681						A	n.293+1331A>T	NR_120372.1		intron variant	NR_120372.1:n.293+1331A>T	NC_000015.10:g.90711836T>A
rs995137652	90711838	90711838	single nucleotide variant	CRTC3-AS1	intron variant									C	n.293+1329A>G	NR_120372.1		intron variant	NR_120372.1:n.293+1329A>G	NC_000015.10:g.90711838T>C
rs8037067	90711839	90711839	single nucleotide variant	CRTC3-AS1	intron variant		C	0.0145767						C	n.293+1328A>G	NR_120372.1		intron variant	NR_120372.1:n.293+1328A>G	NC_000015.10:g.90711839T>C
rs774843724	90711841	90711841	single nucleotide variant	CRTC3-AS1	intron variant									T	n.293+1326G>A	NR_120372.1		intron variant	NR_120372.1:n.293+1326G>A	NC_000015.10:g.90711841C>T
rs545425018	90711842	90711842	single nucleotide variant	CRTC3-AS1	intron variant		C	0.000399361						C	n.293+1325T>G	NR_120372.1		intron variant	NR_120372.1:n.293+1325T>G	NC_000015.10:g.90711842A>C
rs1048603811	90711843	90711843	single nucleotide variant	CRTC3-AS1	intron variant									A	n.293+1324G>T	NR_120372.1		intron variant	NR_120372.1:n.293+1324G>T	NC_000015.10:g.90711843C>A
rs558742190	90711852	90711852	single nucleotide variant	CRTC3-AS1	intron variant									T	n.293+1315G>A	NR_120372.1		intron variant	NR_120372.1:n.293+1315G>A	NC_000015.10:g.90711852C>T
rs114642892	90711856	90711856	single nucleotide variant	CRTC3-AS1	intron variant		C	0.00738818						C	n.293+1311A>G	NR_120372.1		intron variant	NR_120372.1:n.293+1311A>G	NC_000015.10:g.90711856T>C
rs942484914	90711861	90711861	single nucleotide variant	CRTC3-AS1	intron variant									A	n.293+1306A>T	NR_120372.1		intron variant	NR_120372.1:n.293+1306A>T	NC_000015.10:g.90711861T>A
rs1015078133	90711891	90711891	single nucleotide variant	CRTC3-AS1	intron variant									T	n.293+1276G>A	NR_120372.1		intron variant	NR_120372.1:n.293+1276G>A	NC_000015.10:g.90711891C>T
rs1039448829	90711938	90711938	single nucleotide variant	CRTC3-AS1	intron variant									G	n.293+1229G>C	NR_120372.1		intron variant	NR_120372.1:n.293+1229G>C	NC_000015.10:g.90711938C>G
rs8033093	90711963	90711963	single nucleotide variant	CRTC3-AS1	intron variant		T	0.140176						T	n.293+1204T>A	NR_120372.1		intron variant	NR_120372.1:n.293+1204T>A	NC_000015.10:g.90711963A>T
rs997844139	90711976	90711976	single nucleotide variant	CRTC3-AS1	intron variant									C	n.293+1191A>G	NR_120372.1		intron variant	NR_120372.1:n.293+1191A>G	NC_000015.10:g.90711976T>C
rs1030600648	90711979	90711979	single nucleotide variant	CRTC3-AS1	intron variant									T	n.293+1188G>A	NR_120372.1		intron variant	NR_120372.1:n.293+1188G>A	NC_000015.10:g.90711979C>T
rs1030600648	90711979	90711979	single nucleotide variant	CRTC3-AS1	intron variant									G	n.293+1188G>C	NR_120372.1		intron variant	NR_120372.1:n.293+1188G>C	NC_000015.10:g.90711979C>G
rs892395483	90711985	90711985	single nucleotide variant	CRTC3-AS1	intron variant									T	n.293+1182G>A	NR_120372.1		intron variant	NR_120372.1:n.293+1182G>A	NC_000015.10:g.90711985C>T
rs763935795	90711993	90711993	single nucleotide variant	CRTC3-AS1	intron variant									C	n.293+1174C>G	NR_120372.1		intron variant	NR_120372.1:n.293+1174C>G	NC_000015.10:g.90711993G>C
rs188054638	90712000	90712000	single nucleotide variant	CRTC3-AS1	intron variant		G	0.000599042						G	n.293+1167A>C	NR_120372.1		intron variant	NR_120372.1:n.293+1167A>C	NC_000015.10:g.90712000T>G
rs1022085452	90712008	90712008	single nucleotide variant	CRTC3-AS1	intron variant									C	n.293+1159C>G	NR_120372.1		intron variant	NR_120372.1:n.293+1159C>G	NC_000015.10:g.90712008G>C
rs969245242	90712015	90712015	single nucleotide variant	CRTC3-AS1	intron variant									T	n.293+1152T>A	NR_120372.1		intron variant	NR_120372.1:n.293+1152T>A	NC_000015.10:g.90712015A>T
rs914596300	90712030	90712030	single nucleotide variant	CRTC3-AS1	intron variant									G	n.293+1137A>C	NR_120372.1		intron variant	NR_120372.1:n.293+1137A>C	NC_000015.10:g.90712030T>G
rs967302214	90712034	90712034	single nucleotide variant	CRTC3-AS1	intron variant									G	n.293+1133A>C	NR_120372.1		intron variant	NR_120372.1:n.293+1133A>C	NC_000015.10:g.90712034T>G
rs567481005	90712064	90712064	single nucleotide variant	CRTC3-AS1	intron variant		C	0.00139776						C	n.293+1103T>G	NR_120372.1		intron variant	NR_120372.1:n.293+1103T>G	NC_000015.10:g.90712064A>C
rs528257252	90712090	90712090	single nucleotide variant	CRTC3-AS1	intron variant		A	0.000399361						A	n.293+1077C>T	NR_120372.1		intron variant	NR_120372.1:n.293+1077C>T	NC_000015.10:g.90712090G>A
rs928436727	90712094	90712094	single nucleotide variant	CRTC3-AS1	intron variant									G	n.293+1073T>C	NR_120372.1		intron variant	NR_120372.1:n.293+1073T>C	NC_000015.10:g.90712094A>G
rs938519791	90712107	90712107	single nucleotide variant	CRTC3-AS1	intron variant									T	n.293+1060G>A	NR_120372.1		intron variant	NR_120372.1:n.293+1060G>A	NC_000015.10:g.90712107C>T
rs960378641	90712117	90712117	single nucleotide variant	CRTC3-AS1	intron variant									A	n.293+1050C>T	NR_120372.1		intron variant	NR_120372.1:n.293+1050C>T	NC_000015.10:g.90712117G>A
rs535506977	90712124	90712124	single nucleotide variant	CRTC3-AS1	intron variant									C	n.293+1043T>G	NR_120372.1		intron variant	NR_120372.1:n.293+1043T>G	NC_000015.10:g.90712124A>C
rs189788391	90712126	90712126	single nucleotide variant	CRTC3-AS1	intron variant		T	0.000199681						T	n.293+1041G>A	NR_120372.1		intron variant	NR_120372.1:n.293+1041G>A	NC_000015.10:g.90712126C>T
rs992843755	90712127	90712127	single nucleotide variant	CRTC3-AS1	intron variant									A	n.293+1040C>T	NR_120372.1		intron variant	NR_120372.1:n.293+1040C>T	NC_000015.10:g.90712127G>A
rs571228534	90712129	90712129	single nucleotide variant	CRTC3-AS1	intron variant		G	0.000199681						G	n.293+1038T>C	NR_120372.1		intron variant	NR_120372.1:n.293+1038T>C	NC_000015.10:g.90712129A>G
rs931092117	90712136	90712136	single nucleotide variant	CRTC3-AS1	intron variant									C	n.293+1031A>G	NR_120372.1		intron variant	NR_120372.1:n.293+1031A>G	NC_000015.10:g.90712136T>C
rs79395931	90712143	90712143	single nucleotide variant	CRTC3-AS1	intron variant		T	0.00459265						T	n.293+1024C>A	NR_120372.1		intron variant	NR_120372.1:n.293+1024C>A	NC_000015.10:g.90712143G>T
rs556925964	90712148	90712148	single nucleotide variant	CRTC3-AS1	intron variant		T	0.000199681						T	n.293+1019G>A	NR_120372.1		intron variant	NR_120372.1:n.293+1019G>A	NC_000015.10:g.90712148C>T
rs764965158	90712162	90712162	single nucleotide variant	CRTC3-AS1	intron variant									G	n.293+1005T>C	NR_120372.1		intron variant	NR_120372.1:n.293+1005T>C	NC_000015.10:g.90712162A>G
rs568750969	90712170	90712170	single nucleotide variant	CRTC3-AS1	intron variant		G	0.000199681						G	n.293+997T>C	NR_120372.1		intron variant	NR_120372.1:n.293+997T>C	NC_000015.10:g.90712170A>G
rs984371265	90712174	90712174	single nucleotide variant	CRTC3-AS1	intron variant									C	n.293+993A>G	NR_120372.1		intron variant	NR_120372.1:n.293+993A>G	NC_000015.10:g.90712174T>C
rs372248010	90712183	90712183	single nucleotide variant	CRTC3-AS1	intron variant									A	n.293+984C>T	NR_120372.1		intron variant	NR_120372.1:n.293+984C>T	NC_000015.10:g.90712183G>A
rs145066420	90712191	90712191	single nucleotide variant	CRTC3-AS1	intron variant		T	0.00898562						T	n.293+976G>A	NR_120372.1		intron variant	NR_120372.1:n.293+976G>A	NC_000015.10:g.90712191C>T
rs554343089	90712208	90712208	single nucleotide variant	CRTC3-AS1	intron variant		A	0.000399361						A	n.293+959C>T	NR_120372.1		intron variant	NR_120372.1:n.293+959C>T	NC_000015.10:g.90712208G>A
rs116004630	90712213	90712213	single nucleotide variant	CRTC3-AS1	intron variant		C	0.00399361						C	n.293+954A>G	NR_120372.1		intron variant	NR_120372.1:n.293+954A>G	NC_000015.10:g.90712213T>C
rs1029195080	90712225	90712225	single nucleotide variant	CRTC3-AS1	intron variant									T	n.293+942T>A	NR_120372.1		intron variant	NR_120372.1:n.293+942T>A	NC_000015.10:g.90712225A>T
rs1039882584	90712228	90712228	single nucleotide variant	CRTC3-AS1	intron variant									C	n.293+939A>G	NR_120372.1		intron variant	NR_120372.1:n.293+939A>G	NC_000015.10:g.90712228T>C
rs922395098	90712232	90712232	single nucleotide variant	CRTC3-AS1	intron variant									C	n.293+935T>G	NR_120372.1		intron variant	NR_120372.1:n.293+935T>G	NC_000015.10:g.90712232A>C
rs1012114694	90712233	90712233	single nucleotide variant	CRTC3-AS1	intron variant									G	n.293+934G>C	NR_120372.1		intron variant	NR_120372.1:n.293+934G>C	NC_000015.10:g.90712233C>G
rs933705787	90712234	90712234	single nucleotide variant	CRTC3-AS1	intron variant									C	n.293+933A>G	NR_120372.1		intron variant	NR_120372.1:n.293+933A>G	NC_000015.10:g.90712234T>C
rs377241305	90712277	90712277	single nucleotide variant	CRTC3-AS1	intron variant									G	n.293+890G>C	NR_120372.1		intron variant	NR_120372.1:n.293+890G>C	NC_000015.10:g.90712277C>G
rs1052057675	90712298	90712298	single nucleotide variant	CRTC3-AS1	intron variant									C	n.293+869C>G	NR_120372.1		intron variant	NR_120372.1:n.293+869C>G	NC_000015.10:g.90712298G>C
rs967790521	90712346	90712346	single nucleotide variant	CRTC3-AS1	intron variant									C	n.293+821A>G	NR_120372.1		intron variant	NR_120372.1:n.293+821A>G	NC_000015.10:g.90712346T>C
rs892091545	90712359	90712359	single nucleotide variant	CRTC3-AS1	intron variant									A	n.293+808G>T	NR_120372.1		intron variant	NR_120372.1:n.293+808G>T	NC_000015.10:g.90712359C>A
rs1010816535	90712360	90712360	single nucleotide variant	CRTC3-AS1	intron variant									C	n.293+807C>G	NR_120372.1		intron variant	NR_120372.1:n.293+807C>G	NC_000015.10:g.90712360G>C
rs541657104	90712367	90712367	single nucleotide variant	CRTC3-AS1	intron variant		C	0.00159744						C	n.293+800A>G	NR_120372.1		intron variant	NR_120372.1:n.293+800A>G	NC_000015.10:g.90712367T>C
rs905051730	90712377	90712377	single nucleotide variant	CRTC3-AS1	intron variant									A	n.293+790C>T	NR_120372.1		intron variant	NR_120372.1:n.293+790C>T	NC_000015.10:g.90712377G>A
rs905051730	90712377	90712377	single nucleotide variant	CRTC3-AS1	intron variant									A						NC_000015.10:g.90712377G>A	NG_007272.1:g.7G>A
rs553559224	90712383	90712383	single nucleotide variant	CRTC3-AS1	intron variant		T	0.000399361						T						NC_000015.10:g.90712383C>T	NG_007272.1:g.13C>T
rs553559224	90712383	90712383	single nucleotide variant	CRTC3-AS1	intron variant		T	0.000399361						T	n.293+784G>A	NR_120372.1		intron variant	NR_120372.1:n.293+784G>A	NC_000015.10:g.90712383C>T
rs1035239627	90712384	90712384	single nucleotide variant	CRTC3-AS1	intron variant									A						NC_000015.10:g.90712384G>A	NG_007272.1:g.14G>A
rs1035239627	90712384	90712384	single nucleotide variant	CRTC3-AS1	intron variant									A	n.293+783C>T	NR_120372.1		intron variant	NR_120372.1:n.293+783C>T	NC_000015.10:g.90712384G>A
rs991268235	90712385	90712385	single nucleotide variant	CRTC3-AS1	intron variant									T	n.293+782G>A	NR_120372.1		intron variant	NR_120372.1:n.293+782G>A	NC_000015.10:g.90712385C>T
rs991268235	90712385	90712385	single nucleotide variant	CRTC3-AS1	intron variant									T						NC_000015.10:g.90712385C>T	NG_007272.1:g.15C>T
rs578252849	90712392	90712392	single nucleotide variant	CRTC3-AS1	intron variant		A	0.000798722						A						NC_000015.10:g.90712392G>A	NG_007272.1:g.22G>A
rs578252849	90712392	90712392	single nucleotide variant	CRTC3-AS1	intron variant		A	0.000798722						A	n.293+775C>T	NR_120372.1		intron variant	NR_120372.1:n.293+775C>T	NC_000015.10:g.90712392G>A
rs931072292	90712395	90712395	single nucleotide variant	CRTC3-AS1	intron variant									T	n.293+772G>A	NR_120372.1		intron variant	NR_120372.1:n.293+772G>A	NC_000015.10:g.90712395C>T
rs931072292	90712395	90712395	single nucleotide variant	CRTC3-AS1	intron variant									T						NC_000015.10:g.90712395C>T	NG_007272.1:g.25C>T
rs368655928	90712396	90712396	single nucleotide variant	CRTC3-AS1	intron variant									A						NC_000015.10:g.90712396G>A	NG_007272.1:g.26G>A
rs368655928	90712396	90712396	single nucleotide variant	CRTC3-AS1	intron variant									A	n.293+771C>T	NR_120372.1		intron variant	NR_120372.1:n.293+771C>T	NC_000015.10:g.90712396G>A
rs1014311270	90712413	90712413	single nucleotide variant	CRTC3-AS1	intron variant									A	n.293+754A>T	NR_120372.1		intron variant	NR_120372.1:n.293+754A>T	NC_000015.10:g.90712413T>A
rs1014311270	90712413	90712413	single nucleotide variant	CRTC3-AS1	intron variant									A						NC_000015.10:g.90712413T>A	NG_007272.1:g.43T>A
rs984287332	90712417	90712417	single nucleotide variant	CRTC3-AS1	intron variant									G						NC_000015.10:g.90712417A>G	NG_007272.1:g.47A>G
rs984287332	90712417	90712417	single nucleotide variant	CRTC3-AS1	intron variant									G	n.293+750T>C	NR_120372.1		intron variant	NR_120372.1:n.293+750T>C	NC_000015.10:g.90712417A>G
rs758553400	90712425	90712425	single nucleotide variant	CRTC3-AS1	intron variant									G						NC_000015.10:g.90712425C>G	NG_007272.1:g.55C>G
rs758553400	90712425	90712425	single nucleotide variant	CRTC3-AS1	intron variant									G	n.293+742G>C	NR_120372.1		intron variant	NR_120372.1:n.293+742G>C	NC_000015.10:g.90712425C>G
rs149090562	90712426	90712426	single nucleotide variant	CRTC3-AS1	intron variant		C	0.0165735						C						NC_000015.10:g.90712426A>C	NG_007272.1:g.56A>C
rs149090562	90712426	90712426	single nucleotide variant	CRTC3-AS1	intron variant		C	0.0165735						C	n.293+741T>G	NR_120372.1		intron variant	NR_120372.1:n.293+741T>G	NC_000015.10:g.90712426A>C
rs939702442	90712433	90712433	single nucleotide variant	CRTC3-AS1	intron variant									T						NC_000015.10:g.90712433C>T	NG_007272.1:g.63C>T
rs939702442	90712433	90712433	single nucleotide variant	CRTC3-AS1	intron variant									T	n.293+734G>A	NR_120372.1		intron variant	NR_120372.1:n.293+734G>A	NC_000015.10:g.90712433C>T
rs984402340	90712435	90712435	single nucleotide variant	CRTC3-AS1	intron variant									T	n.293+732G>A	NR_120372.1		intron variant	NR_120372.1:n.293+732G>A	NC_000015.10:g.90712435C>T
rs984402340	90712435	90712435	single nucleotide variant	CRTC3-AS1	intron variant									T						NC_000015.10:g.90712435C>T	NG_007272.1:g.65C>T
rs910117862	90712437	90712437	single nucleotide variant	CRTC3-AS1	intron variant									G	n.293+730T>C	NR_120372.1		intron variant	NR_120372.1:n.293+730T>C	NC_000015.10:g.90712437A>G
rs910117862	90712437	90712437	single nucleotide variant	CRTC3-AS1	intron variant									G						NC_000015.10:g.90712437A>G	NG_007272.1:g.67A>G
rs766597273	90712438	90712438	single nucleotide variant	CRTC3-AS1	intron variant									C						NC_000015.10:g.90712438T>C	NG_007272.1:g.68T>C
rs766597273	90712438	90712438	single nucleotide variant	CRTC3-AS1	intron variant									C	n.293+729A>G	NR_120372.1		intron variant	NR_120372.1:n.293+729A>G	NC_000015.10:g.90712438T>C
rs902084377	90712462	90712462	single nucleotide variant	CRTC3-AS1	intron variant									G	n.293+705G>C	NR_120372.1		intron variant	NR_120372.1:n.293+705G>C	NC_000015.10:g.90712462C>G
rs902084377	90712462	90712462	single nucleotide variant	CRTC3-AS1	intron variant									G						NC_000015.10:g.90712462C>G	NG_007272.1:g.92C>G
rs933585378	90712477	90712477	single nucleotide variant	CRTC3-AS1	intron variant									C	n.293+690A>G	NR_120372.1		intron variant	NR_120372.1:n.293+690A>G	NC_000015.10:g.90712477T>C
rs933585378	90712477	90712477	single nucleotide variant	CRTC3-AS1	intron variant									C						NC_000015.10:g.90712477T>C	NG_007272.1:g.107T>C
rs751575194	90712492	90712492	single nucleotide variant	CRTC3-AS1	intron variant									T						NC_000015.10:g.90712492C>T	NG_007272.1:g.122C>T
rs751575194	90712492	90712492	single nucleotide variant	CRTC3-AS1	intron variant									T	n.293+675G>A	NR_120372.1		intron variant	NR_120372.1:n.293+675G>A	NC_000015.10:g.90712492C>T
rs563751148	90712500	90712500	single nucleotide variant	CRTC3-AS1	intron variant		T	0.000599042						T	n.293+667G>A	NR_120372.1		intron variant	NR_120372.1:n.293+667G>A	NC_000015.10:g.90712500C>T
rs563751148	90712500	90712500	single nucleotide variant	CRTC3-AS1	intron variant		T	0.000599042						T						NC_000015.10:g.90712500C>T	NG_007272.1:g.130C>T
rs755149783	90712512	90712512	single nucleotide variant	CRTC3-AS1	intron variant									A						NC_000015.10:g.90712512C>A	NG_007272.1:g.142C>A
rs755149783	90712512	90712512	single nucleotide variant	CRTC3-AS1	intron variant									A	n.293+655G>T	NR_120372.1		intron variant	NR_120372.1:n.293+655G>T	NC_000015.10:g.90712512C>A
rs1050580855	90712522	90712522	single nucleotide variant	CRTC3-AS1	intron variant									T						NC_000015.10:g.90712522C>T	NG_007272.1:g.152C>T
rs1050580855	90712522	90712522	single nucleotide variant	CRTC3-AS1	intron variant									T	n.293+645G>A	NR_120372.1		intron variant	NR_120372.1:n.293+645G>A	NC_000015.10:g.90712522C>T
rs74673628	90712526	90712526	single nucleotide variant	CRTC3-AS1	intron variant		C	0.114816						C						NC_000015.10:g.90712526T>C	NG_007272.1:g.156T>C
rs74673628	90712526	90712526	single nucleotide variant	CRTC3-AS1	intron variant		C	0.114816						C	n.293+641A>G	NR_120372.1		intron variant	NR_120372.1:n.293+641A>G	NC_000015.10:g.90712526T>C
rs975620463	90712551	90712551	single nucleotide variant	CRTC3-AS1	intron variant									T	n.293+616G>A	NR_120372.1		intron variant	NR_120372.1:n.293+616G>A	NC_000015.10:g.90712551C>T
rs975620463	90712551	90712551	single nucleotide variant	CRTC3-AS1	intron variant									T						NC_000015.10:g.90712551C>T	NG_007272.1:g.181C>T
rs112689322	90712569	90712569	single nucleotide variant	CRTC3-AS1	intron variant		T	0.0221645						G						NC_000015.10:g.90712569A>G	NG_007272.1:g.199A>G
rs112689322	90712569	90712569	single nucleotide variant	CRTC3-AS1	intron variant		T	0.0221645						G	n.293+598T>C	NR_120372.1		intron variant	NR_120372.1:n.293+598T>C	NC_000015.10:g.90712569A>G
rs112689322	90712569	90712569	single nucleotide variant	CRTC3-AS1	intron variant		T	0.0221645						T						NC_000015.10:g.90712569A>T	NG_007272.1:g.199A>T
rs112689322	90712569	90712569	single nucleotide variant	CRTC3-AS1	intron variant		T	0.0221645						T	n.293+598T>A	NR_120372.1		intron variant	NR_120372.1:n.293+598T>A	NC_000015.10:g.90712569A>T
rs933743872	90712602	90712602	single nucleotide variant	CRTC3-AS1	intron variant									G	n.293+565T>C	NR_120372.1		intron variant	NR_120372.1:n.293+565T>C	NC_000015.10:g.90712602A>G
rs933743872	90712602	90712602	single nucleotide variant	CRTC3-AS1	intron variant									G						NC_000015.10:g.90712602A>G	NG_007272.1:g.232A>G
rs903160296	90712607	90712607	single nucleotide variant	CRTC3-AS1	intron variant									C						NC_000015.10:g.90712607T>C	NG_007272.1:g.237T>C
rs903160296	90712607	90712607	single nucleotide variant	CRTC3-AS1	intron variant									C	n.293+560A>G	NR_120372.1		intron variant	NR_120372.1:n.293+560A>G	NC_000015.10:g.90712607T>C
rs1052130599	90712611	90712611	single nucleotide variant	CRTC3-AS1	intron variant									C	n.293+556A>G	NR_120372.1		intron variant	NR_120372.1:n.293+556A>G	NC_000015.10:g.90712611T>C
rs1052130599	90712611	90712611	single nucleotide variant	CRTC3-AS1	intron variant									C						NC_000015.10:g.90712611T>C	NG_007272.1:g.241T>C
rs999273495	90712624	90712624	single nucleotide variant	CRTC3-AS1	intron variant									G	n.293+543T>C	NR_120372.1		intron variant	NR_120372.1:n.293+543T>C	NC_000015.10:g.90712624A>G
rs999273495	90712624	90712624	single nucleotide variant	CRTC3-AS1	intron variant									G						NC_000015.10:g.90712624A>G	NG_007272.1:g.254A>G
rs1035681584	90712628	90712628	single nucleotide variant	CRTC3-AS1	intron variant									G	n.293+539T>C	NR_120372.1		intron variant	NR_120372.1:n.293+539T>C	NC_000015.10:g.90712628A>G
rs1035681584	90712628	90712628	single nucleotide variant	CRTC3-AS1	intron variant									G						NC_000015.10:g.90712628A>G	NG_007272.1:g.258A>G
rs959929007	90712631	90712631	single nucleotide variant	CRTC3-AS1	intron variant									A	n.293+536G>T	NR_120372.1		intron variant	NR_120372.1:n.293+536G>T	NC_000015.10:g.90712631C>A
rs959929007	90712631	90712631	single nucleotide variant	CRTC3-AS1	intron variant									A						NC_000015.10:g.90712631C>A	NG_007272.1:g.261C>A
rs913602211	90712635	90712635	single nucleotide variant	CRTC3-AS1	intron variant									C						NC_000015.10:g.90712635T>C	NG_007272.1:g.265T>C
rs913602211	90712635	90712635	single nucleotide variant	CRTC3-AS1	intron variant									C	n.293+532A>G	NR_120372.1		intron variant	NR_120372.1:n.293+532A>G	NC_000015.10:g.90712635T>C
rs946370432	90712636	90712636	single nucleotide variant	CRTC3-AS1	intron variant									C	n.293+531A>G	NR_120372.1		intron variant	NR_120372.1:n.293+531A>G	NC_000015.10:g.90712636T>C
rs946370432	90712636	90712636	single nucleotide variant	CRTC3-AS1	intron variant									C						NC_000015.10:g.90712636T>C	NG_007272.1:g.266T>C
rs1022743612	90712637	90712637	single nucleotide variant	CRTC3-AS1	intron variant									C						NC_000015.10:g.90712637T>C	NG_007272.1:g.267T>C
rs1022743612	90712637	90712637	single nucleotide variant	CRTC3-AS1	intron variant									C	n.293+530A>G	NR_120372.1		intron variant	NR_120372.1:n.293+530A>G	NC_000015.10:g.90712637T>C
rs435348	90712659	90712659	single nucleotide variant	CRTC3-AS1	intron variant									G						NC_000015.10:g.90712659C>G	NG_007272.1:g.289C>G
rs435348	90712659	90712659	single nucleotide variant	CRTC3-AS1	intron variant									G	n.293+508G>C	NR_120372.1		intron variant	NR_120372.1:n.293+508G>C	NC_000015.10:g.90712659C>G
rs435348	90712659	90712659	single nucleotide variant	CRTC3-AS1	intron variant									T						NC_000015.10:g.90712659C>T	NG_007272.1:g.289C>T
rs435348	90712659	90712659	single nucleotide variant	CRTC3-AS1	intron variant									T	n.293+508G>A	NR_120372.1		intron variant	NR_120372.1:n.293+508G>A	NC_000015.10:g.90712659C>T
rs550715304	90712692	90712692	single nucleotide variant	CRTC3-AS1	intron variant									G	n.293+475T>C	NR_120372.1		intron variant	NR_120372.1:n.293+475T>C	NC_000015.10:g.90712692A>G
rs550715304	90712692	90712692	single nucleotide variant	CRTC3-AS1	intron variant									G						NC_000015.10:g.90712692A>G	NG_007272.1:g.322A>G
rs542252277	90712697	90712697	single nucleotide variant	CRTC3-AS1	intron variant									T	n.293+470G>A	NR_120372.1		intron variant	NR_120372.1:n.293+470G>A	NC_000015.10:g.90712697C>T
rs542252277	90712697	90712697	single nucleotide variant	CRTC3-AS1	intron variant									T						NC_000015.10:g.90712697C>T	NG_007272.1:g.327C>T
rs866752760	90712698	90712698	single nucleotide variant	CRTC3-AS1	intron variant									A						NC_000015.10:g.90712698G>A	NG_007272.1:g.328G>A
rs866752760	90712698	90712698	single nucleotide variant	CRTC3-AS1	intron variant									A	n.293+469C>T	NR_120372.1		intron variant	NR_120372.1:n.293+469C>T	NC_000015.10:g.90712698G>A
rs1002498740	90712699	90712699	single nucleotide variant	CRTC3-AS1	intron variant									T	n.293+468G>A	NR_120372.1		intron variant	NR_120372.1:n.293+468G>A	NC_000015.10:g.90712699C>T
rs1002498740	90712699	90712699	single nucleotide variant	CRTC3-AS1	intron variant									T						NC_000015.10:g.90712699C>T	NG_007272.1:g.329C>T
rs561242881	90712700	90712700	single nucleotide variant	CRTC3-AS1	intron variant		A	0.000199681						A						NC_000015.10:g.90712700G>A	NG_007272.1:g.330G>A
rs561242881	90712700	90712700	single nucleotide variant	CRTC3-AS1	intron variant		A	0.000199681						A	n.293+467C>T	NR_120372.1		intron variant	NR_120372.1:n.293+467C>T	NC_000015.10:g.90712700G>A
rs182968827	90712705	90712705	single nucleotide variant	CRTC3-AS1	intron variant		T	0.01877						T						NC_000015.10:g.90712705C>T	NG_007272.1:g.335C>T
rs182968827	90712705	90712705	single nucleotide variant	CRTC3-AS1	intron variant		T	0.01877						T	n.293+462G>A	NR_120372.1		intron variant	NR_120372.1:n.293+462G>A	NC_000015.10:g.90712705C>T
rs760846176	90712707	90712707	single nucleotide variant	CRTC3-AS1	intron variant									A						NC_000015.10:g.90712707G>A	NG_007272.1:g.337G>A
rs760846176	90712707	90712707	single nucleotide variant	CRTC3-AS1	intron variant									A	n.293+460C>T	NR_120372.1		intron variant	NR_120372.1:n.293+460C>T	NC_000015.10:g.90712707G>A
rs1014383422	90712710	90712710	single nucleotide variant	CRTC3-AS1	intron variant									T						NC_000015.10:g.90712710C>T	NG_007272.1:g.340C>T
rs1014383422	90712710	90712710	single nucleotide variant	CRTC3-AS1	intron variant									T	n.293+457G>A	NR_120372.1		intron variant	NR_120372.1:n.293+457G>A	NC_000015.10:g.90712710C>T
rs908303555	90712719	90712719	single nucleotide variant	CRTC3-AS1	intron variant									A	n.293+448G>T	NR_120372.1		intron variant	NR_120372.1:n.293+448G>T	NC_000015.10:g.90712719C>A
rs908303555	90712719	90712719	single nucleotide variant	CRTC3-AS1	intron variant									A						NC_000015.10:g.90712719C>A	NG_007272.1:g.349C>A
rs1025721787	90712728	90712728	single nucleotide variant	CRTC3-AS1	intron variant									T	n.293+439G>A	NR_120372.1		intron variant	NR_120372.1:n.293+439G>A	NC_000015.10:g.90712728C>T
rs1025721787	90712728	90712728	single nucleotide variant	CRTC3-AS1	intron variant									T						NC_000015.10:g.90712728C>T	NG_007272.1:g.358C>T
rs951384089	90712748	90712748	single nucleotide variant	CRTC3-AS1	intron variant									C						NC_000015.10:g.90712748T>C	NG_007272.1:g.378T>C
rs951384089	90712748	90712748	single nucleotide variant	CRTC3-AS1	intron variant									C	n.293+419A>G	NR_120372.1		intron variant	NR_120372.1:n.293+419A>G	NC_000015.10:g.90712748T>C
rs546392119	90712749	90712749	single nucleotide variant	CRTC3-AS1	intron variant		C	0.000199681						C						NC_000015.10:g.90712749G>C	NG_007272.1:g.379G>C
rs546392119	90712749	90712749	single nucleotide variant	CRTC3-AS1	intron variant		C	0.000199681						C	n.293+418C>G	NR_120372.1		intron variant	NR_120372.1:n.293+418C>G	NC_000015.10:g.90712749G>C
rs1017319035	90712753	90712753	single nucleotide variant	CRTC3-AS1	intron variant									T	n.293+414G>A	NR_120372.1		intron variant	NR_120372.1:n.293+414G>A	NC_000015.10:g.90712753C>T
rs1017319035	90712753	90712753	single nucleotide variant	CRTC3-AS1	intron variant									T						NC_000015.10:g.90712753C>T	NG_007272.1:g.383C>T
rs756710202	90712761	90712761	single nucleotide variant	CRTC3-AS1	intron variant									A						NC_000015.10:g.90712761C>A	NG_007272.1:g.391C>A
rs756710202	90712761	90712761	single nucleotide variant	CRTC3-AS1	intron variant									A	n.293+406G>T	NR_120372.1		intron variant	NR_120372.1:n.293+406G>T	NC_000015.10:g.90712761C>A
rs756710202	90712761	90712761	single nucleotide variant	CRTC3-AS1	intron variant									T						NC_000015.10:g.90712761C>T	NG_007272.1:g.391C>T
rs756710202	90712761	90712761	single nucleotide variant	CRTC3-AS1	intron variant									T	n.293+406G>A	NR_120372.1		intron variant	NR_120372.1:n.293+406G>A	NC_000015.10:g.90712761C>T
rs564697010	90712762	90712762	single nucleotide variant	CRTC3-AS1	intron variant		A	0.000399361						A						NC_000015.10:g.90712762G>A	NG_007272.1:g.392G>A
rs564697010	90712762	90712762	single nucleotide variant	CRTC3-AS1	intron variant		A	0.000399361						A	n.293+405C>T	NR_120372.1		intron variant	NR_120372.1:n.293+405C>T	NC_000015.10:g.90712762G>A
rs1029869273	90712781	90712781	single nucleotide variant	CRTC3-AS1	intron variant									T						NC_000015.10:g.90712781C>T	NG_007272.1:g.411C>T
rs1029869273	90712781	90712781	single nucleotide variant	CRTC3-AS1	intron variant									T	n.293+386G>A	NR_120372.1		intron variant	NR_120372.1:n.293+386G>A	NC_000015.10:g.90712781C>T
rs561119672	90712782	90712782	single nucleotide variant	CRTC3-AS1	intron variant									A	n.293+385C>T	NR_120372.1		intron variant	NR_120372.1:n.293+385C>T	NC_000015.10:g.90712782G>A
rs561119672	90712782	90712782	single nucleotide variant	CRTC3-AS1	intron variant									A						NC_000015.10:g.90712782G>A	NG_007272.1:g.412G>A
rs148220330	90712790	90712790	single nucleotide variant	CRTC3-AS1	intron variant		G	0.00499201						C						NC_000015.10:g.90712790T>C	NG_007272.1:g.420T>C
rs148220330	90712790	90712790	single nucleotide variant	CRTC3-AS1	intron variant		G	0.00499201						C	n.293+377A>G	NR_120372.1		intron variant	NR_120372.1:n.293+377A>G	NC_000015.10:g.90712790T>C
rs148220330	90712790	90712790	single nucleotide variant	CRTC3-AS1	intron variant		G	0.00499201						G						NC_000015.10:g.90712790T>G	NG_007272.1:g.420T>G
rs148220330	90712790	90712790	single nucleotide variant	CRTC3-AS1	intron variant		G	0.00499201						G	n.293+377A>C	NR_120372.1		intron variant	NR_120372.1:n.293+377A>C	NC_000015.10:g.90712790T>G
rs1050673368	90712799	90712799	single nucleotide variant	CRTC3-AS1	intron variant									A	n.293+368C>T	NR_120372.1		intron variant	NR_120372.1:n.293+368C>T	NC_000015.10:g.90712799G>A
rs1050673368	90712799	90712799	single nucleotide variant	CRTC3-AS1	intron variant									A						NC_000015.10:g.90712799G>A	NG_007272.1:g.429G>A
rs550594520	90712823	90712823	single nucleotide variant	CRTC3-AS1	intron variant		A	0.000399361						T	n.293+344C>A	NR_120372.1		intron variant	NR_120372.1:n.293+344C>A	NC_000015.10:g.90712823G>T
rs550594520	90712823	90712823	single nucleotide variant	CRTC3-AS1	intron variant		A	0.000399361						A	n.293+344C>T	NR_120372.1		intron variant	NR_120372.1:n.293+344C>T	NC_000015.10:g.90712823G>A
rs550594520	90712823	90712823	single nucleotide variant	CRTC3-AS1	intron variant		A	0.000399361						A						NC_000015.10:g.90712823G>A	NG_007272.1:g.453G>A
rs550594520	90712823	90712823	single nucleotide variant	CRTC3-AS1	intron variant		A	0.000399361						T						NC_000015.10:g.90712823G>T	NG_007272.1:g.453G>T
rs568860806	90712829	90712829	single nucleotide variant	CRTC3-AS1	intron variant		A	0.000599042						A	n.293+338C>T	NR_120372.1		intron variant	NR_120372.1:n.293+338C>T	NC_000015.10:g.90712829G>A
rs568860806	90712829	90712829	single nucleotide variant	CRTC3-AS1	intron variant		A	0.000599042						A						NC_000015.10:g.90712829G>A	NG_007272.1:g.459G>A
rs56966108	90712845	90712845	single nucleotide variant	CRTC3-AS1	intron variant		G	0.000199681						G						NC_000015.10:g.90712845C>G	NG_007272.1:g.475C>G
rs56966108	90712845	90712845	single nucleotide variant	CRTC3-AS1	intron variant		G	0.000199681						G	n.293+322G>C	NR_120372.1		intron variant	NR_120372.1:n.293+322G>C	NC_000015.10:g.90712845C>G
rs375057337	90712848	90712848	single nucleotide variant	CRTC3-AS1	intron variant		A	0.000399361						T						NC_000015.10:g.90712848G>T	NG_007272.1:g.478G>T
rs375057337	90712848	90712848	single nucleotide variant	CRTC3-AS1	intron variant		A	0.000399361						A	n.293+319C>T	NR_120372.1		intron variant	NR_120372.1:n.293+319C>T	NC_000015.10:g.90712848G>A
rs375057337	90712848	90712848	single nucleotide variant	CRTC3-AS1	intron variant		A	0.000399361						T	n.293+319C>A	NR_120372.1		intron variant	NR_120372.1:n.293+319C>A	NC_000015.10:g.90712848G>T
rs375057337	90712848	90712848	single nucleotide variant	CRTC3-AS1	intron variant		A	0.000399361						A						NC_000015.10:g.90712848G>A	NG_007272.1:g.478G>A
rs141687176	90712850	90712850	single nucleotide variant	CRTC3-AS1	intron variant		C	0.0107827						C						NC_000015.10:g.90712850T>C	NG_007272.1:g.480T>C
rs141687176	90712850	90712850	single nucleotide variant	CRTC3-AS1	intron variant		C	0.0107827						C	n.293+317A>G	NR_120372.1		intron variant	NR_120372.1:n.293+317A>G	NC_000015.10:g.90712850T>C
rs141687176	90712850	90712850	single nucleotide variant	CRTC3-AS1	intron variant		C	0.0107827						G						NC_000015.10:g.90712850T>G	NG_007272.1:g.480T>G
rs141687176	90712850	90712850	single nucleotide variant	CRTC3-AS1	intron variant		C	0.0107827						G	n.293+317A>C	NR_120372.1		intron variant	NR_120372.1:n.293+317A>C	NC_000015.10:g.90712850T>G
rs533833501	90712857	90712857	single nucleotide variant	CRTC3-AS1	intron variant		G	0.000798722						G						NC_000015.10:g.90712857A>G	NG_007272.1:g.487A>G
rs533833501	90712857	90712857	single nucleotide variant	CRTC3-AS1	intron variant		G	0.000798722						G	n.293+310T>C	NR_120372.1		intron variant	NR_120372.1:n.293+310T>C	NC_000015.10:g.90712857A>G
rs1056779459	90712859	90712859	single nucleotide variant	CRTC3-AS1	intron variant									C						NC_000015.10:g.90712859T>C	NG_007272.1:g.489T>C
rs1056779459	90712859	90712859	single nucleotide variant	CRTC3-AS1	intron variant									C	n.293+308A>G	NR_120372.1		intron variant	NR_120372.1:n.293+308A>G	NC_000015.10:g.90712859T>C
rs895853451	90712863	90712863	single nucleotide variant	CRTC3-AS1	intron variant									G						NC_000015.10:g.90712863C>G	NG_007272.1:g.493C>G
rs895853451	90712863	90712863	single nucleotide variant	CRTC3-AS1	intron variant									G	n.293+304G>C	NR_120372.1		intron variant	NR_120372.1:n.293+304G>C	NC_000015.10:g.90712863C>G
rs112716910	90712870	90712870	single nucleotide variant	CRTC3-AS1	intron variant		T	0.00798722						T						NC_000015.10:g.90712870C>T	NG_007272.1:g.500C>T
rs112716910	90712870	90712870	single nucleotide variant	CRTC3-AS1	intron variant		T	0.00798722						T	n.293+297G>A	NR_120372.1		intron variant	NR_120372.1:n.293+297G>A	NC_000015.10:g.90712870C>T
rs929107594	90712871	90712871	single nucleotide variant	CRTC3-AS1	intron variant									A	n.293+296C>T	NR_120372.1		intron variant	NR_120372.1:n.293+296C>T	NC_000015.10:g.90712871G>A
rs929107594	90712871	90712871	single nucleotide variant	CRTC3-AS1	intron variant									A						NC_000015.10:g.90712871G>A	NG_007272.1:g.501G>A
rs952550073	90712876	90712876	single nucleotide variant	CRTC3-AS1	intron variant									G						NC_000015.10:g.90712876C>G	NG_007272.1:g.506C>G
rs952550073	90712876	90712876	single nucleotide variant	CRTC3-AS1	intron variant									G	n.293+291G>C	NR_120372.1		intron variant	NR_120372.1:n.293+291G>C	NC_000015.10:g.90712876C>G
rs1047572032	90712886	90712886	single nucleotide variant	CRTC3-AS1	intron variant									T						NC_000015.10:g.90712886C>T	NG_007272.1:g.516C>T
rs1047572032	90712886	90712886	single nucleotide variant	CRTC3-AS1	intron variant									T	n.293+281G>A	NR_120372.1		intron variant	NR_120372.1:n.293+281G>A	NC_000015.10:g.90712886C>T
rs1005786564	90712890	90712890	single nucleotide variant	CRTC3-AS1	intron variant									T						NC_000015.10:g.90712890C>T	NG_007272.1:g.520C>T
rs1005786564	90712890	90712890	single nucleotide variant	CRTC3-AS1	intron variant									T	n.293+277G>A	NR_120372.1		intron variant	NR_120372.1:n.293+277G>A	NC_000015.10:g.90712890C>T
rs887204149	90712904	90712904	single nucleotide variant	CRTC3-AS1	intron variant									C						NC_000015.10:g.90712904G>C	NG_007272.1:g.534G>C
rs887204149	90712904	90712904	single nucleotide variant	CRTC3-AS1	intron variant									C	n.293+263C>G	NR_120372.1		intron variant	NR_120372.1:n.293+263C>G	NC_000015.10:g.90712904G>C
rs187876557	90712924	90712924	single nucleotide variant	CRTC3-AS1	intron variant		T	0.000399361						T						NC_000015.10:g.90712924C>T	NG_007272.1:g.554C>T
rs187876557	90712924	90712924	single nucleotide variant	CRTC3-AS1	intron variant		T	0.000399361						T	n.293+243G>A	NR_120372.1		intron variant	NR_120372.1:n.293+243G>A	NC_000015.10:g.90712924C>T
rs1016938128	90712926	90712926	single nucleotide variant	CRTC3-AS1	intron variant									T						NC_000015.10:g.90712926C>T	NG_007272.1:g.556C>T
rs1016938128	90712926	90712926	single nucleotide variant	CRTC3-AS1	intron variant									T	n.293+241G>A	NR_120372.1		intron variant	NR_120372.1:n.293+241G>A	NC_000015.10:g.90712926C>T
rs961416082	90712927	90712927	single nucleotide variant	CRTC3-AS1	intron variant									A						NC_000015.10:g.90712927G>A	NG_007272.1:g.557G>A
rs961416082	90712927	90712927	single nucleotide variant	CRTC3-AS1	intron variant									A	n.293+240C>T	NR_120372.1		intron variant	NR_120372.1:n.293+240C>T	NC_000015.10:g.90712927G>A
rs77926581	90712943	90712943	single nucleotide variant	CRTC3-AS1	intron variant		C	0.0169728						C						NC_000015.10:g.90712943T>C	NG_007272.1:g.573T>C
rs77926581	90712943	90712943	single nucleotide variant	CRTC3-AS1	intron variant		C	0.0169728						C	n.293+224A>G	NR_120372.1		intron variant	NR_120372.1:n.293+224A>G	NC_000015.10:g.90712943T>C
rs434799	90712957	90712957	single nucleotide variant	CRTC3-AS1	intron variant									T						NC_000015.10:g.90712957C>T	NG_007272.1:g.587C>T
rs434799	90712957	90712957	single nucleotide variant	CRTC3-AS1	intron variant									T	n.293+210G>A	NR_120372.1		intron variant	NR_120372.1:n.293+210G>A	NC_000015.10:g.90712957C>T
rs557356199	90712972	90712972	single nucleotide variant	CRTC3-AS1	intron variant		A	0.000199681						A	n.293+195A>T	NR_120372.1		intron variant	NR_120372.1:n.293+195A>T	NC_000015.10:g.90712972T>A
rs557356199	90712972	90712972	single nucleotide variant	CRTC3-AS1	intron variant		A	0.000199681						A						NC_000015.10:g.90712972T>A	NG_007272.1:g.602T>A
rs776030539	90712982	90712982	single nucleotide variant	CRTC3-AS1	intron variant									A						NC_000015.10:g.90712982G>A	NG_007272.1:g.612G>A
rs776030539	90712982	90712982	single nucleotide variant	CRTC3-AS1	intron variant									A	n.293+185C>T	NR_120372.1		intron variant	NR_120372.1:n.293+185C>T	NC_000015.10:g.90712982G>A
rs575861647	90712993	90712993	single nucleotide variant	CRTC3-AS1	intron variant		C	0.000599042						C						NC_000015.10:g.90712993G>C	NG_007272.1:g.623G>C
rs575861647	90712993	90712993	single nucleotide variant	CRTC3-AS1	intron variant		C	0.000599042						C	n.293+174C>G	NR_120372.1		intron variant	NR_120372.1:n.293+174C>G	NC_000015.10:g.90712993G>C
rs955559461	90712998	90712998	single nucleotide variant	CRTC3-AS1	intron variant									C	n.293+169A>G	NR_120372.1		intron variant	NR_120372.1:n.293+169A>G	NC_000015.10:g.90712998T>C
rs955559461	90712998	90712998	single nucleotide variant	CRTC3-AS1	intron variant									C						NC_000015.10:g.90712998T>C	NG_007272.1:g.628T>C
rs988284414	90713013	90713013	single nucleotide variant	CRTC3-AS1	intron variant									C	n.293+154A>G	NR_120372.1		intron variant	NR_120372.1:n.293+154A>G	NC_000015.10:g.90713013T>C
rs988284414	90713013	90713013	single nucleotide variant	CRTC3-AS1	intron variant									C						NC_000015.10:g.90713013T>C	NG_007272.1:g.643T>C
rs137900335	90713053	90713053	single nucleotide variant	CRTC3-AS1	intron variant		G	0.000599042						G						NC_000015.10:g.90713053A>G	NG_007272.1:g.683A>G
rs137900335	90713053	90713053	single nucleotide variant	CRTC3-AS1	intron variant		G	0.000599042						G	n.293+114T>C	NR_120372.1		intron variant	NR_120372.1:n.293+114T>C	NC_000015.10:g.90713053A>G
rs766686390	90713055	90713055	single nucleotide variant	CRTC3-AS1	intron variant									G						NC_000015.10:g.90713055A>G	NG_007272.1:g.685A>G
rs766686390	90713055	90713055	single nucleotide variant	CRTC3-AS1	intron variant									G	n.293+112T>C	NR_120372.1		intron variant	NR_120372.1:n.293+112T>C	NC_000015.10:g.90713055A>G
rs142327516	90713068	90713068	single nucleotide variant	CRTC3-AS1	intron variant		T	0.000199681						T						NC_000015.10:g.90713068C>T	NG_007272.1:g.698C>T
rs142327516	90713068	90713068	single nucleotide variant	CRTC3-AS1	intron variant		T	0.000199681						T	n.293+99G>A	NR_120372.1		intron variant	NR_120372.1:n.293+99G>A	NC_000015.10:g.90713068C>T
rs986357207	90713074	90713074	single nucleotide variant	CRTC3-AS1	intron variant									C						NC_000015.10:g.90713074A>C	NG_007272.1:g.704A>C
rs986357207	90713074	90713074	single nucleotide variant	CRTC3-AS1	intron variant									C	n.293+93T>G	NR_120372.1		intron variant	NR_120372.1:n.293+93T>G	NC_000015.10:g.90713074A>C
rs910807437	90713076	90713076	single nucleotide variant	CRTC3-AS1	intron variant									A						NC_000015.10:g.90713076T>A	NG_007272.1:g.706T>A
rs910807437	90713076	90713076	single nucleotide variant	CRTC3-AS1	intron variant									A	n.293+91A>T	NR_120372.1		intron variant	NR_120372.1:n.293+91A>T	NC_000015.10:g.90713076T>A
rs947690446	90713081	90713081	single nucleotide variant	CRTC3-AS1	intron variant									G	n.293+86T>C	NR_120372.1		intron variant	NR_120372.1:n.293+86T>C	NC_000015.10:g.90713081A>G
rs947690446	90713081	90713081	single nucleotide variant	CRTC3-AS1	intron variant									G						NC_000015.10:g.90713081A>G	NG_007272.1:g.711A>G
rs1043598269	90713089	90713089	single nucleotide variant	CRTC3-AS1	intron variant									C	n.293+78A>G	NR_120372.1		intron variant	NR_120372.1:n.293+78A>G	NC_000015.10:g.90713089T>C
rs1043598269	90713089	90713089	single nucleotide variant	CRTC3-AS1	intron variant									C						NC_000015.10:g.90713089T>C	NG_007272.1:g.719T>C
rs150910488	90713090	90713090	single nucleotide variant	CRTC3-AS1	intron variant		G	0.000399361						G						NC_000015.10:g.90713090A>G	NG_007272.1:g.720A>G
rs150910488	90713090	90713090	single nucleotide variant	CRTC3-AS1	intron variant		G	0.000399361						G	n.293+77T>C	NR_120372.1		intron variant	NR_120372.1:n.293+77T>C	NC_000015.10:g.90713090A>G
rs765168219	90713099	90713099	single nucleotide variant	CRTC3-AS1	intron variant									G						NC_000015.10:g.90713099T>G	NG_007272.1:g.729T>G
rs765168219	90713099	90713099	single nucleotide variant	CRTC3-AS1	intron variant									G	n.293+68A>C	NR_120372.1		intron variant	NR_120372.1:n.293+68A>C	NC_000015.10:g.90713099T>G
rs772937303	90713136	90713136	single nucleotide variant	CRTC3-AS1	intron variant									C						NC_000015.10:g.90713136T>C	NG_007272.1:g.766T>C
rs772937303	90713136	90713136	single nucleotide variant	CRTC3-AS1	intron variant									C	n.293+31A>G	NR_120372.1		intron variant	NR_120372.1:n.293+31A>G	NC_000015.10:g.90713136T>C
rs879695852	90713147	90713147	single nucleotide variant	CRTC3-AS1	intron variant									T						NC_000015.10:g.90713147C>T	NG_007272.1:g.777C>T
rs879695852	90713147	90713147	single nucleotide variant	CRTC3-AS1	intron variant									T	n.293+20G>A	NR_120372.1		intron variant	NR_120372.1:n.293+20G>A	NC_000015.10:g.90713147C>T
rs937662009	90713158	90713158	single nucleotide variant	CRTC3-AS1	intron variant									A						NC_000015.10:g.90713158G>A	NG_007272.1:g.788G>A
rs937662009	90713158	90713158	single nucleotide variant	CRTC3-AS1	intron variant									A	n.293+9C>T	NR_120372.1		intron variant	NR_120372.1:n.293+9C>T	NC_000015.10:g.90713158G>A
rs540320550	90713166	90713166	single nucleotide variant	CRTC3-AS1	splice donor variant		T	0.000199681						T	n.293+1G>A	NR_120372.1		splice donor variant	NR_120372.1:n.293+1G>A	NC_000015.10:g.90713166C>T
rs540320550	90713166	90713166	single nucleotide variant	CRTC3-AS1	splice donor variant		T	0.000199681						T						NC_000015.10:g.90713166C>T	NG_007272.1:g.796C>T
rs546780551	90713167	90713167	single nucleotide variant	CRTC3-AS1	non coding transcript variant									T	n.293G>A	NR_120372.1		non coding transcript variant	NR_120372.1:n.293G>A	NC_000015.10:g.90713167C>T
rs546780551	90713167	90713167	single nucleotide variant	CRTC3-AS1	non coding transcript variant									T						NC_000015.10:g.90713167C>T	NG_007272.1:g.797C>T
rs2301604	90713173	90713173	single nucleotide variant	CRTC3-AS1	non coding transcript variant		C	0.0139776						C						NC_000015.10:g.90713173T>C	NG_007272.1:g.803T>C
rs2301604	90713173	90713173	single nucleotide variant	CRTC3-AS1	non coding transcript variant		C	0.0139776						C	n.287A>G	NR_120372.1		non coding transcript variant	NR_120372.1:n.287A>G	NC_000015.10:g.90713173T>C
rs2301604	90713173	90713173	single nucleotide variant	CRTC3-AS1	non coding transcript variant		C	0.0139776						G						NC_000015.10:g.90713173T>G	NG_007272.1:g.803T>G
rs2301604	90713173	90713173	single nucleotide variant	CRTC3-AS1	non coding transcript variant		C	0.0139776						G	n.287A>C	NR_120372.1		non coding transcript variant	NR_120372.1:n.287A>C	NC_000015.10:g.90713173T>G
rs895799782	90713179	90713179	single nucleotide variant	CRTC3-AS1	non coding transcript variant									A						NC_000015.10:g.90713179C>A	NG_007272.1:g.809C>A
rs895799782	90713179	90713179	single nucleotide variant	CRTC3-AS1	non coding transcript variant									A	n.281G>T	NR_120372.1		non coding transcript variant	NR_120372.1:n.281G>T	NC_000015.10:g.90713179C>A
rs1012885764	90713185	90713185	single nucleotide variant	CRTC3-AS1	non coding transcript variant									G	n.275G>C	NR_120372.1		non coding transcript variant	NR_120372.1:n.275G>C	NC_000015.10:g.90713185C>G
rs1012885764	90713185	90713185	single nucleotide variant	CRTC3-AS1	non coding transcript variant									G						NC_000015.10:g.90713185C>G	NG_007272.1:g.815C>G
rs929179724	90713200	90713200	single nucleotide variant	CRTC3-AS1	non coding transcript variant									G						NC_000015.10:g.90713200A>G	NG_007272.1:g.830A>G
rs929179724	90713200	90713200	single nucleotide variant	CRTC3-AS1	non coding transcript variant									G	n.260T>C	NR_120372.1		non coding transcript variant	NR_120372.1:n.260T>C	NC_000015.10:g.90713200A>G
rs1044433247	90713210	90713210	single nucleotide variant	CRTC3-AS1	non coding transcript variant									C	n.250A>G	NR_120372.1		non coding transcript variant	NR_120372.1:n.250A>G	NC_000015.10:g.90713210T>C
rs1044433247	90713210	90713210	single nucleotide variant	CRTC3-AS1	non coding transcript variant									C						NC_000015.10:g.90713210T>C	NG_007272.1:g.840T>C
rs1047602212	90713212	90713212	single nucleotide variant	CRTC3-AS1	non coding transcript variant									C						NC_000015.10:g.90713212T>C	NG_007272.1:g.842T>C
rs1047602212	90713212	90713212	single nucleotide variant	CRTC3-AS1	non coding transcript variant									C	n.248A>G	NR_120372.1		non coding transcript variant	NR_120372.1:n.248A>G	NC_000015.10:g.90713212T>C
rs751844718	90713219	90713219	single nucleotide variant	CRTC3-AS1	non coding transcript variant									T						NC_000015.10:g.90713219C>T	NG_007272.1:g.849C>T
rs751844718	90713219	90713219	single nucleotide variant	CRTC3-AS1	non coding transcript variant									T	n.241G>A	NR_120372.1		non coding transcript variant	NR_120372.1:n.241G>A	NC_000015.10:g.90713219C>T
rs759510519	90713223	90713223	single nucleotide variant	CRTC3-AS1	non coding transcript variant									A						NC_000015.10:g.90713223G>A	NG_007272.1:g.853G>A
rs759510519	90713223	90713223	single nucleotide variant	CRTC3-AS1	non coding transcript variant									A	n.237C>T	NR_120372.1		non coding transcript variant	NR_120372.1:n.237C>T	NC_000015.10:g.90713223G>A
rs532152075	90713250	90713250	single nucleotide variant	CRTC3-AS1	non coding transcript variant		C	0.000199681						C						NC_000015.10:g.90713250T>C	NG_007272.1:g.880T>C
rs532152075	90713250	90713250	single nucleotide variant	CRTC3-AS1	non coding transcript variant		C	0.000199681						C	n.210A>G	NR_120372.1		non coding transcript variant	NR_120372.1:n.210A>G	NC_000015.10:g.90713250T>C
rs888344449	90713256	90713256	single nucleotide variant	CRTC3-AS1	non coding transcript variant									T						NC_000015.10:g.90713256C>T	NG_007272.1:g.886C>T
rs888344449	90713256	90713256	single nucleotide variant	CRTC3-AS1	non coding transcript variant									T	n.204G>A	NR_120372.1		non coding transcript variant	NR_120372.1:n.204G>A	NC_000015.10:g.90713256C>T
rs1005508148	90713270	90713270	single nucleotide variant	CRTC3-AS1	non coding transcript variant									T						NC_000015.10:g.90713270C>T	NG_007272.1:g.900C>T
rs1005508148	90713270	90713270	single nucleotide variant	CRTC3-AS1	non coding transcript variant									T	n.190G>A	NR_120372.1		non coding transcript variant	NR_120372.1:n.190G>A	NC_000015.10:g.90713270C>T
rs550883102	90713283	90713283	single nucleotide variant	CRTC3-AS1	non coding transcript variant		T	0.000199681						T						NC_000015.10:g.90713283C>T	NG_007272.1:g.913C>T
rs550883102	90713283	90713283	single nucleotide variant	CRTC3-AS1	non coding transcript variant		T	0.000199681						T	n.177G>A	NR_120372.1		non coding transcript variant	NR_120372.1:n.177G>A	NC_000015.10:g.90713283C>T
rs941493096	90713285	90713285	single nucleotide variant	CRTC3-AS1	non coding transcript variant									T	n.175G>A	NR_120372.1		non coding transcript variant	NR_120372.1:n.175G>A	NC_000015.10:g.90713285C>T
rs941493096	90713285	90713285	single nucleotide variant	CRTC3-AS1	non coding transcript variant									T						NC_000015.10:g.90713285C>T	NG_007272.1:g.915C>T
rs1038853439	90713287	90713287	single nucleotide variant	CRTC3-AS1	non coding transcript variant									A						NC_000015.10:g.90713287T>A	NG_007272.1:g.917T>A
rs1038853439	90713287	90713287	single nucleotide variant	CRTC3-AS1	non coding transcript variant									A	n.173A>T	NR_120372.1		non coding transcript variant	NR_120372.1:n.173A>T	NC_000015.10:g.90713287T>A
rs899857911	90713292	90713292	single nucleotide variant	CRTC3-AS1	non coding transcript variant									G						NC_000015.10:g.90713292A>G	NG_007272.1:g.922A>G
rs899857911	90713292	90713292	single nucleotide variant	CRTC3-AS1	non coding transcript variant									G	n.168T>C	NR_120372.1		non coding transcript variant	NR_120372.1:n.168T>C	NC_000015.10:g.90713292A>G
rs997234456	90713294	90713294	single nucleotide variant	CRTC3-AS1	non coding transcript variant									G	n.166G>C	NR_120372.1		non coding transcript variant	NR_120372.1:n.166G>C	NC_000015.10:g.90713294C>G
rs997234456	90713294	90713294	single nucleotide variant	CRTC3-AS1	non coding transcript variant									G						NC_000015.10:g.90713294C>G	NG_007272.1:g.924C>G
rs1015836253	90713296	90713296	single nucleotide variant	CRTC3-AS1	non coding transcript variant									C	n.164A>G	NR_120372.1		non coding transcript variant	NR_120372.1:n.164A>G	NC_000015.10:g.90713296T>C
rs1015836253	90713296	90713296	single nucleotide variant	CRTC3-AS1	non coding transcript variant									C						NC_000015.10:g.90713296T>C	NG_007272.1:g.926T>C
rs767583396	90713300	90713300	single nucleotide variant	CRTC3-AS1	splice acceptor variant									T						NC_000015.10:g.90713300C>T	NG_007272.1:g.930C>T
rs767583396	90713300	90713300	single nucleotide variant	CRTC3-AS1	splice acceptor variant									T	n.161-1G>A	NR_120372.1		splice acceptor variant	NR_120372.1:n.161-1G>A	NC_000015.10:g.90713300C>T
rs891389629	90713303	90713303	single nucleotide variant	CRTC3-AS1	intron variant									A						NC_000015.10:g.90713303T>A	NG_007272.1:g.933T>A
rs891389629	90713303	90713303	single nucleotide variant	CRTC3-AS1	intron variant									A	n.161-4A>T	NR_120372.1		intron variant	NR_120372.1:n.161-4A>T	NC_000015.10:g.90713303T>A
rs752750872	90713304	90713304	single nucleotide variant	CRTC3-AS1	intron variant									G						NC_000015.10:g.90713304A>G	NG_007272.1:g.934A>G
rs752750872	90713304	90713304	single nucleotide variant	CRTC3-AS1	intron variant									G	n.161-5T>C	NR_120372.1		intron variant	NR_120372.1:n.161-5T>C	NC_000015.10:g.90713304A>G
rs1021120905	90713342	90713342	single nucleotide variant	CRTC3-AS1	intron variant									C						NC_000015.10:g.90713342A>C	NG_007272.1:g.972A>C
rs1021120905	90713342	90713342	single nucleotide variant	CRTC3-AS1	intron variant									C	n.161-43T>G	NR_120372.1		intron variant	NR_120372.1:n.161-43T>G	NC_000015.10:g.90713342A>C
rs562654379	90713345	90713345	single nucleotide variant	CRTC3-AS1	intron variant		T	0.000199681						T	n.161-46G>A	NR_120372.1		intron variant	NR_120372.1:n.161-46G>A	NC_000015.10:g.90713345C>T
rs562654379	90713345	90713345	single nucleotide variant	CRTC3-AS1	intron variant		T	0.000199681						T						NC_000015.10:g.90713345C>T	NG_007272.1:g.975C>T
rs1000651253	90713390	90713390	single nucleotide variant	CRTC3-AS1	intron variant									A	n.161-91C>T	NR_120372.1		intron variant	NR_120372.1:n.161-91C>T	NC_000015.10:g.90713390G>A
rs1000651253	90713390	90713390	single nucleotide variant	CRTC3-AS1	intron variant									A						NC_000015.10:g.90713390G>A	NG_007272.1:g.1020G>A
rs112851736	90713393	90713393	single nucleotide variant	CRTC3-AS1	intron variant		A	0.019369						A						NC_000015.10:g.90713393G>A	NG_007272.1:g.1023G>A
rs112851736	90713393	90713393	single nucleotide variant	CRTC3-AS1	intron variant		A	0.019369						A	n.161-94C>T	NR_120372.1		intron variant	NR_120372.1:n.161-94C>T	NC_000015.10:g.90713393G>A
rs139392581	90713396	90713396	single nucleotide variant	CRTC3-AS1	intron variant		C	0.000399361						C						NC_000015.10:g.90713396T>C	NG_007272.1:g.1026T>C
rs139392581	90713396	90713396	single nucleotide variant	CRTC3-AS1	intron variant		C	0.000399361						C	n.161-97A>G	NR_120372.1		intron variant	NR_120372.1:n.161-97A>G	NC_000015.10:g.90713396T>C
rs566468797	90713409	90713409	single nucleotide variant	CRTC3-AS1	intron variant		G	0.000199681						G						NC_000015.10:g.90713409T>G	NG_007272.1:g.1039T>G
rs566468797	90713409	90713409	single nucleotide variant	CRTC3-AS1	intron variant		G	0.000199681						G	n.161-110A>C	NR_120372.1		intron variant	NR_120372.1:n.161-110A>C	NC_000015.10:g.90713409T>G
rs532085743	90713439	90713439	single nucleotide variant	CRTC3-AS1	intron variant									G						NC_000015.10:g.90713439C>G	NG_007272.1:g.1069C>G
rs532085743	90713439	90713439	single nucleotide variant	CRTC3-AS1	intron variant									G	n.161-140G>C	NR_120372.1		intron variant	NR_120372.1:n.161-140G>C	NC_000015.10:g.90713439C>G
rs532085743	90713439	90713439	single nucleotide variant	CRTC3-AS1	intron variant									A						NC_000015.10:g.90713439C>A	NG_007272.1:g.1069C>A
rs532085743	90713439	90713439	single nucleotide variant	CRTC3-AS1	intron variant									A	n.161-140G>T	NR_120372.1		intron variant	NR_120372.1:n.161-140G>T	NC_000015.10:g.90713439C>A
rs77301244	90713468	90713468	single nucleotide variant	CRTC3-AS1	intron variant		A	0.00838658						A						NC_000015.10:g.90713468G>A	NG_007272.1:g.1098G>A
rs77301244	90713468	90713468	single nucleotide variant	CRTC3-AS1	intron variant		A	0.00838658						A	n.161-169C>T	NR_120372.1		intron variant	NR_120372.1:n.161-169C>T	NC_000015.10:g.90713468G>A
rs568871559	90713482	90713482	single nucleotide variant	CRTC3-AS1	intron variant									G						NC_000015.10:g.90713482A>G	NG_007272.1:g.1112A>G
rs568871559	90713482	90713482	single nucleotide variant	CRTC3-AS1	intron variant									G	n.161-183T>C	NR_120372.1		intron variant	NR_120372.1:n.161-183T>C	NC_000015.10:g.90713482A>G
rs552283033	90713493	90713493	single nucleotide variant	CRTC3-AS1	intron variant		T	0.000199681						T	n.161-194C>A	NR_120372.1		intron variant	NR_120372.1:n.161-194C>A	NC_000015.10:g.90713493G>T
rs552283033	90713493	90713493	single nucleotide variant	CRTC3-AS1	intron variant		T	0.000199681						T						NC_000015.10:g.90713493G>T	NG_007272.1:g.1123G>T
rs917555163	90713498	90713498	single nucleotide variant	CRTC3-AS1	intron variant									T						NC_000015.10:g.90713498C>T	NG_007272.1:g.1128C>T
rs917555163	90713498	90713498	single nucleotide variant	CRTC3-AS1	intron variant									T	n.161-199G>A	NR_120372.1		intron variant	NR_120372.1:n.161-199G>A	NC_000015.10:g.90713498C>T
rs969372869	90713502	90713502	single nucleotide variant	CRTC3-AS1	intron variant									T	n.161-203C>A	NR_120372.1		intron variant	NR_120372.1:n.161-203C>A	NC_000015.10:g.90713502G>T
rs969372869	90713502	90713502	single nucleotide variant	CRTC3-AS1	intron variant									T						NC_000015.10:g.90713502G>T	NG_007272.1:g.1132G>T
rs757737912	90713503	90713503	single nucleotide variant	CRTC3-AS1	intron variant									A						NC_000015.10:g.90713503G>A	NG_007272.1:g.1133G>A
rs757737912	90713503	90713503	single nucleotide variant	CRTC3-AS1	intron variant									A	n.161-204C>T	NR_120372.1		intron variant	NR_120372.1:n.161-204C>T	NC_000015.10:g.90713503G>A
rs757737912	90713503	90713503	single nucleotide variant	CRTC3-AS1	intron variant									T						NC_000015.10:g.90713503G>T	NG_007272.1:g.1133G>T
rs757737912	90713503	90713503	single nucleotide variant	CRTC3-AS1	intron variant									T	n.161-204C>A	NR_120372.1		intron variant	NR_120372.1:n.161-204C>A	NC_000015.10:g.90713503G>T
rs62025086	90713524	90713524	single nucleotide variant	CRTC3-AS1	intron variant		C	0.0107827						C						NC_000015.10:g.90713524T>C	NG_007272.1:g.1154T>C
rs62025086	90713524	90713524	single nucleotide variant	CRTC3-AS1	intron variant		C	0.0107827						C	n.161-225A>G	NR_120372.1		intron variant	NR_120372.1:n.161-225A>G	NC_000015.10:g.90713524T>C
rs369671947	90713538	90713538	single nucleotide variant	CRTC3-AS1	intron variant									A						NC_000015.10:g.90713538G>A	NG_007272.1:g.1168G>A
rs369671947	90713538	90713538	single nucleotide variant	CRTC3-AS1	intron variant									A	n.161-239C>T	NR_120372.1		intron variant	NR_120372.1:n.161-239C>T	NC_000015.10:g.90713538G>A
rs934830526	90713540	90713540	single nucleotide variant	CRTC3-AS1	intron variant									G						NC_000015.10:g.90713540A>G	NG_007272.1:g.1170A>G
rs934830526	90713540	90713540	single nucleotide variant	CRTC3-AS1	intron variant									G	n.161-241T>C	NR_120372.1		intron variant	NR_120372.1:n.161-241T>C	NC_000015.10:g.90713540A>G
rs538875489	90713555	90713555	single nucleotide variant	CRTC3-AS1	intron variant		A	0.000199681						A						NC_000015.10:g.90713555G>A	NG_007272.1:g.1185G>A
rs538875489	90713555	90713555	single nucleotide variant	CRTC3-AS1	intron variant		A	0.000199681						A	n.161-256C>T	NR_120372.1		intron variant	NR_120372.1:n.161-256C>T	NC_000015.10:g.90713555G>A
rs941843321	90713561	90713561	single nucleotide variant	CRTC3-AS1	intron variant									C	n.161-262T>G	NR_120372.1		intron variant	NR_120372.1:n.161-262T>G	NC_000015.10:g.90713561A>C
rs941843321	90713561	90713561	single nucleotide variant	CRTC3-AS1	intron variant									C						NC_000015.10:g.90713561A>C	NG_007272.1:g.1191A>C
rs1038475655	90713562	90713562	single nucleotide variant	CRTC3-AS1	intron variant									T	n.161-263C>A	NR_120372.1		intron variant	NR_120372.1:n.161-263C>A	NC_000015.10:g.90713562G>T
rs1038475655	90713562	90713562	single nucleotide variant	CRTC3-AS1	intron variant									T						NC_000015.10:g.90713562G>T	NG_007272.1:g.1192G>T
rs921364295	90713568	90713568	single nucleotide variant	CRTC3-AS1	intron variant									C	n.161-269C>G	NR_120372.1		intron variant	NR_120372.1:n.161-269C>G	NC_000015.10:g.90713568G>C
rs921364295	90713568	90713568	single nucleotide variant	CRTC3-AS1	intron variant									C						NC_000015.10:g.90713568G>C	NG_007272.1:g.1198G>C
rs116344840	90713573	90713573	single nucleotide variant	CRTC3-AS1	intron variant		G	0.0125799						G						NC_000015.10:g.90713573C>G	NG_007272.1:g.1203C>G
rs116344840	90713573	90713573	single nucleotide variant	CRTC3-AS1	intron variant		G	0.0125799						G	n.161-274G>C	NR_120372.1		intron variant	NR_120372.1:n.161-274G>C	NC_000015.10:g.90713573C>G
rs779681240	90713575	90713575	single nucleotide variant	CRTC3-AS1	intron variant									C						NC_000015.10:g.90713575T>C	NG_007272.1:g.1205T>C
rs779681240	90713575	90713575	single nucleotide variant	CRTC3-AS1	intron variant									C	n.161-276A>G	NR_120372.1		intron variant	NR_120372.1:n.161-276A>G	NC_000015.10:g.90713575T>C
rs888489816	90713590	90713590	single nucleotide variant	CRTC3-AS1	intron variant									A						NC_000015.10:g.90713590G>A	NG_007272.1:g.1220G>A
rs888489816	90713590	90713590	single nucleotide variant	CRTC3-AS1	intron variant									A	n.161-291C>T	NR_120372.1		intron variant	NR_120372.1:n.161-291C>T	NC_000015.10:g.90713590G>A
rs941241606	90713597	90713597	single nucleotide variant	CRTC3-AS1	intron variant									G	n.161-298T>C	NR_120372.1		intron variant	NR_120372.1:n.161-298T>C	NC_000015.10:g.90713597A>G
rs941241606	90713597	90713597	single nucleotide variant	CRTC3-AS1	intron variant									G						NC_000015.10:g.90713597A>G	NG_007272.1:g.1227A>G
rs1051051071	90713598	90713598	single nucleotide variant	CRTC3-AS1	intron variant									A						NC_000015.10:g.90713598T>A	NG_007272.1:g.1228T>A
rs1051051071	90713598	90713598	single nucleotide variant	CRTC3-AS1	intron variant									A	n.161-299A>T	NR_120372.1		intron variant	NR_120372.1:n.161-299A>T	NC_000015.10:g.90713598T>A
rs768226452	90713599	90713599	single nucleotide variant	CRTC3-AS1	intron variant									T						NC_000015.10:g.90713599C>T	NG_007272.1:g.1229C>T
rs768226452	90713599	90713599	single nucleotide variant	CRTC3-AS1	intron variant									T	n.161-300G>A	NR_120372.1		intron variant	NR_120372.1:n.161-300G>A	NC_000015.10:g.90713599C>T
rs1009810293	90713640	90713640	single nucleotide variant	CRTC3-AS1	intron variant									A						NC_000015.10:g.90713640G>A	NG_007272.1:g.1270G>A
rs1009810293	90713640	90713640	single nucleotide variant	CRTC3-AS1	intron variant									A	n.161-341C>T	NR_120372.1		intron variant	NR_120372.1:n.161-341C>T	NC_000015.10:g.90713640G>A
rs796768079	90713652	90713652	single nucleotide variant	CRTC3-AS1	intron variant									A						NC_000015.10:g.90713652G>A	NG_007272.1:g.1282G>A
rs796768079	90713652	90713652	single nucleotide variant	CRTC3-AS1	intron variant									A	n.161-353C>T	NR_120372.1		intron variant	NR_120372.1:n.161-353C>T	NC_000015.10:g.90713652G>A
rs796768079	90713652	90713652	single nucleotide variant	CRTC3-AS1	intron variant									T						NC_000015.10:g.90713652G>T	NG_007272.1:g.1282G>T
rs796768079	90713652	90713652	single nucleotide variant	CRTC3-AS1	intron variant									T	n.161-353C>A	NR_120372.1		intron variant	NR_120372.1:n.161-353C>A	NC_000015.10:g.90713652G>T
rs200396800	90713654	90713654	single nucleotide variant	CRTC3-AS1	intron variant									G						NC_000015.10:g.90713654T>G	NG_007272.1:g.1284T>G
rs200396800	90713654	90713654	single nucleotide variant	CRTC3-AS1	intron variant									G	n.161-355A>C	NR_120372.1		intron variant	NR_120372.1:n.161-355A>C	NC_000015.10:g.90713654T>G
rs575850777	90713655	90713655	single nucleotide variant	CRTC3-AS1	intron variant		G	0.000199681						G	n.161-356A>C	NR_120372.1		intron variant	NR_120372.1:n.161-356A>C	NC_000015.10:g.90713655T>G
rs575850777	90713655	90713655	single nucleotide variant	CRTC3-AS1	intron variant		G	0.000199681						G						NC_000015.10:g.90713655T>G	NG_007272.1:g.1285T>G
rs868272591	90713656	90713656	single nucleotide variant	CRTC3-AS1	intron variant									G						NC_000015.10:g.90713656T>G	NG_007272.1:g.1286T>G
rs868272591	90713656	90713656	single nucleotide variant	CRTC3-AS1	intron variant									G	n.161-357A>C	NR_120372.1		intron variant	NR_120372.1:n.161-357A>C	NC_000015.10:g.90713656T>G
rs904045727	90713693	90713693	single nucleotide variant	CRTC3-AS1	intron variant									C	n.161-394C>G	NR_120372.1		intron variant	NR_120372.1:n.161-394C>G	NC_000015.10:g.90713693G>C
rs904045727	90713693	90713693	single nucleotide variant	CRTC3-AS1	intron variant									C						NC_000015.10:g.90713693G>C	NG_007272.1:g.1323G>C
rs780690781	90713706	90713706	single nucleotide variant	CRTC3-AS1	intron variant									A						NC_000015.10:g.90713706G>A	NG_007272.1:g.1336G>A
rs780690781	90713706	90713706	single nucleotide variant	CRTC3-AS1	intron variant									A	n.161-407C>T	NR_120372.1		intron variant	NR_120372.1:n.161-407C>T	NC_000015.10:g.90713706G>A
rs998032061	90713719	90713719	single nucleotide variant	CRTC3-AS1	intron variant									C	n.161-420A>G	NR_120372.1		intron variant	NR_120372.1:n.161-420A>G	NC_000015.10:g.90713719T>C
rs998032061	90713719	90713719	single nucleotide variant	CRTC3-AS1	intron variant									C						NC_000015.10:g.90713719T>C	NG_007272.1:g.1349T>C
rs1001459991	90713741	90713741	single nucleotide variant	CRTC3-AS1	intron variant									T						NC_000015.10:g.90713741C>T	NG_007272.1:g.1371C>T
rs1001459991	90713741	90713741	single nucleotide variant	CRTC3-AS1	intron variant									T	n.161-442G>A	NR_120372.1		intron variant	NR_120372.1:n.161-442G>A	NC_000015.10:g.90713741C>T
rs1029530168	90713759	90713759	single nucleotide variant	CRTC3-AS1	intron variant									C	n.161-460C>G	NR_120372.1		intron variant	NR_120372.1:n.161-460C>G	NC_000015.10:g.90713759G>C
rs1029530168	90713759	90713759	single nucleotide variant	CRTC3-AS1	intron variant									C						NC_000015.10:g.90713759G>C	NG_007272.1:g.1389G>C
rs1033824331	90713760	90713760	single nucleotide variant	CRTC3-AS1	intron variant									T	n.161-461G>A	NR_120372.1		intron variant	NR_120372.1:n.161-461G>A	NC_000015.10:g.90713760C>T
rs1033824331	90713760	90713760	single nucleotide variant	CRTC3-AS1	intron variant									T						NC_000015.10:g.90713760C>T	NG_007272.1:g.1390C>T
rs959391837	90713761	90713761	single nucleotide variant	CRTC3-AS1	intron variant									A						NC_000015.10:g.90713761G>A	NG_007272.1:g.1391G>A
rs959391837	90713761	90713761	single nucleotide variant	CRTC3-AS1	intron variant									A	n.161-462C>T	NR_120372.1		intron variant	NR_120372.1:n.161-462C>T	NC_000015.10:g.90713761G>A
rs536908699	90713784	90713784	single nucleotide variant	CRTC3-AS1	intron variant		T	0.000399361						T						NC_000015.10:g.90713784A>T	NG_007272.1:g.1414A>T
rs536908699	90713784	90713784	single nucleotide variant	CRTC3-AS1	intron variant		T	0.000399361						T	n.161-485T>A	NR_120372.1		intron variant	NR_120372.1:n.161-485T>A	NC_000015.10:g.90713784A>T
rs1022369177	90713790	90713790	single nucleotide variant	CRTC3-AS1	intron variant									G						NC_000015.10:g.90713790C>G	NG_007272.1:g.1420C>G
rs1022369177	90713790	90713790	single nucleotide variant	CRTC3-AS1	intron variant									G	n.161-491G>C	NR_120372.1		intron variant	NR_120372.1:n.161-491G>C	NC_000015.10:g.90713790C>G
rs192949545	90713798	90713798	single nucleotide variant	CRTC3-AS1	intron variant		G	0.00199681						G						NC_000015.10:g.90713798T>G	NG_007272.1:g.1428T>G
rs192949545	90713798	90713798	single nucleotide variant	CRTC3-AS1	intron variant		G	0.00199681						G	n.161-499A>C	NR_120372.1		intron variant	NR_120372.1:n.161-499A>C	NC_000015.10:g.90713798T>G
rs565814193	90713802	90713802	single nucleotide variant	CRTC3-AS1	intron variant									C						NC_000015.10:g.90713802T>C	NG_007272.1:g.1432T>C
rs565814193	90713802	90713802	single nucleotide variant	CRTC3-AS1	intron variant									C	n.161-503A>G	NR_120372.1		intron variant	NR_120372.1:n.161-503A>G	NC_000015.10:g.90713802T>C
rs950354407	90713808	90713808	single nucleotide variant	CRTC3-AS1	intron variant									A	n.161-509G>T	NR_120372.1		intron variant	NR_120372.1:n.161-509G>T	NC_000015.10:g.90713808C>A
rs950354407	90713808	90713808	single nucleotide variant	CRTC3-AS1	intron variant									A						NC_000015.10:g.90713808C>A	NG_007272.1:g.1438C>A
rs983395414	90713823	90713823	single nucleotide variant	CRTC3-AS1	intron variant									C	n.161-524C>G	NR_120372.1		intron variant	NR_120372.1:n.161-524C>G	NC_000015.10:g.90713823G>C
rs983395414	90713823	90713823	single nucleotide variant	CRTC3-AS1	intron variant									C						NC_000015.10:g.90713823G>C	NG_007272.1:g.1453G>C
rs909109525	90713825	90713825	single nucleotide variant	CRTC3-AS1	intron variant									A						NC_000015.10:g.90713825G>A	NG_007272.1:g.1455G>A
rs909109525	90713825	90713825	single nucleotide variant	CRTC3-AS1	intron variant									A	n.161-526C>T	NR_120372.1		intron variant	NR_120372.1:n.161-526C>T	NC_000015.10:g.90713825G>A
rs572897952	90713831	90713831	single nucleotide variant	CRTC3-AS1	intron variant		T	0.000798722						T	n.161-532G>A	NR_120372.1		intron variant	NR_120372.1:n.161-532G>A	NC_000015.10:g.90713831C>T
rs572897952	90713831	90713831	single nucleotide variant	CRTC3-AS1	intron variant		T	0.000798722						T						NC_000015.10:g.90713831C>T	NG_007272.1:g.1461C>T
rs540353703	90713836	90713836	single nucleotide variant	CRTC3-AS1	intron variant		A	0.000199681						A						NC_000015.10:g.90713836G>A	NG_007272.1:g.1466G>A
rs540353703	90713836	90713836	single nucleotide variant	CRTC3-AS1	intron variant		A	0.000199681						A	n.161-537C>T	NR_120372.1		intron variant	NR_120372.1:n.161-537C>T	NC_000015.10:g.90713836G>A
rs974992932	90713843	90713843	single nucleotide variant	CRTC3-AS1	intron variant									G						NC_000015.10:g.90713843C>G	NG_007272.1:g.1473C>G
rs974992932	90713843	90713843	single nucleotide variant	CRTC3-AS1	intron variant									G	n.161-544G>C	NR_120372.1		intron variant	NR_120372.1:n.161-544G>C	NC_000015.10:g.90713843C>G
rs921751336	90713846	90713846	single nucleotide variant	CRTC3-AS1	intron variant									A	n.161-547G>T	NR_120372.1		intron variant	NR_120372.1:n.161-547G>T	NC_000015.10:g.90713846C>A
rs921751336	90713846	90713846	single nucleotide variant	CRTC3-AS1	intron variant									A						NC_000015.10:g.90713846C>A	NG_007272.1:g.1476C>A
rs932770675	90713848	90713848	single nucleotide variant	CRTC3-AS1	intron variant									T						NC_000015.10:g.90713848C>T	NG_007272.1:g.1478C>T
rs932770675	90713848	90713848	single nucleotide variant	CRTC3-AS1	intron variant									T	n.161-549G>A	NR_120372.1		intron variant	NR_120372.1:n.161-549G>A	NC_000015.10:g.90713848C>T
rs1051119959	90713854	90713854	single nucleotide variant	CRTC3-AS1	intron variant									C	n.161-555C>G	NR_120372.1		intron variant	NR_120372.1:n.161-555C>G	NC_000015.10:g.90713854G>C
rs1051119959	90713854	90713854	single nucleotide variant	CRTC3-AS1	intron variant									C						NC_000015.10:g.90713854G>C	NG_007272.1:g.1484G>C
rs992939640	90713862	90713862	single nucleotide variant	CRTC3-AS1	intron variant									A	n.161-563C>T	NR_120372.1		intron variant	NR_120372.1:n.161-563C>T	NC_000015.10:g.90713862G>A
rs992939640	90713862	90713862	single nucleotide variant	CRTC3-AS1	intron variant									A						NC_000015.10:g.90713862G>A	NG_007272.1:g.1492G>A
rs769701984	90713864	90713864	single nucleotide variant	CRTC3-AS1	intron variant									T						NC_000015.10:g.90713864C>T	NG_007272.1:g.1494C>T
rs769701984	90713864	90713864	single nucleotide variant	CRTC3-AS1	intron variant									T	n.161-565G>A	NR_120372.1		intron variant	NR_120372.1:n.161-565G>A	NC_000015.10:g.90713864C>T
rs912593791	90713869	90713869	single nucleotide variant	CRTC3-AS1	intron variant									C	n.161-570T>G	NR_120372.1		intron variant	NR_120372.1:n.161-570T>G	NC_000015.10:g.90713869A>C
rs912593791	90713869	90713869	single nucleotide variant	CRTC3-AS1	intron variant									C						NC_000015.10:g.90713869A>C	NG_007272.1:g.1499A>C
rs773196819	90713874	90713874	single nucleotide variant	CRTC3-AS1	intron variant									A						NC_000015.10:g.90713874G>A	NG_007272.1:g.1504G>A
rs773196819	90713874	90713874	single nucleotide variant	CRTC3-AS1	intron variant									A	n.161-575C>T	NR_120372.1		intron variant	NR_120372.1:n.161-575C>T	NC_000015.10:g.90713874G>A
rs116139101	90713885	90713885	single nucleotide variant	CRTC3-AS1	intron variant		A	0.00858626						A						NC_000015.10:g.90713885G>A	NG_007272.1:g.1515G>A
rs116139101	90713885	90713885	single nucleotide variant	CRTC3-AS1	intron variant		A	0.00858626						A	n.161-586C>T	NR_120372.1		intron variant	NR_120372.1:n.161-586C>T	NC_000015.10:g.90713885G>A
rs566789098	90713897	90713897	single nucleotide variant	CRTC3-AS1	intron variant									T	n.161-598G>A	NR_120372.1		intron variant	NR_120372.1:n.161-598G>A	NC_000015.10:g.90713897C>T
rs566789098	90713897	90713897	single nucleotide variant	CRTC3-AS1	intron variant									T						NC_000015.10:g.90713897C>T	NG_007272.1:g.1527C>T
rs1001090601	90713945	90713945	single nucleotide variant	CRTC3-AS1	intron variant									C	n.161-646A>G	NR_120372.1		intron variant	NR_120372.1:n.161-646A>G	NC_000015.10:g.90713945T>C
rs1001090601	90713945	90713945	single nucleotide variant	CRTC3-AS1	intron variant									C						NC_000015.10:g.90713945T>C	NG_007272.1:g.1575T>C
rs770760113	90713955	90713955	single nucleotide variant	CRTC3-AS1	intron variant									A						NC_000015.10:g.90713955G>A	NG_007272.1:g.1585G>A
rs770760113	90713955	90713955	single nucleotide variant	CRTC3-AS1	intron variant									A	n.161-656C>T	NR_120372.1		intron variant	NR_120372.1:n.161-656C>T	NC_000015.10:g.90713955G>A
rs774035934	90713970	90713970	single nucleotide variant	CRTC3-AS1	intron variant									C						NC_000015.10:g.90713970T>C	NG_007272.1:g.1600T>C
rs774035934	90713970	90713970	single nucleotide variant	CRTC3-AS1	intron variant									C	n.161-671A>G	NR_120372.1		intron variant	NR_120372.1:n.161-671A>G	NC_000015.10:g.90713970T>C
rs895313736	90713973	90713973	single nucleotide variant	CRTC3-AS1	intron variant									A						NC_000015.10:g.90713973G>A	NG_007272.1:g.1603G>A
rs895313736	90713973	90713973	single nucleotide variant	CRTC3-AS1	intron variant									A	n.161-674C>T	NR_120372.1		intron variant	NR_120372.1:n.161-674C>T	NC_000015.10:g.90713973G>A
rs909834865	90713980	90713980	single nucleotide variant	CRTC3-AS1	intron variant									A	n.161-681C>T	NR_120372.1		intron variant	NR_120372.1:n.161-681C>T	NC_000015.10:g.90713980G>A
rs909834865	90713980	90713980	single nucleotide variant	CRTC3-AS1	intron variant									A						NC_000015.10:g.90713980G>A	NG_007272.1:g.1610G>A
rs577231184	90713992	90713992	single nucleotide variant	CRTC3-AS1	intron variant		T	0.000399361						T						NC_000015.10:g.90713992G>T	NG_007272.1:g.1622G>T
rs577231184	90713992	90713992	single nucleotide variant	CRTC3-AS1	intron variant		T	0.000399361						T	n.161-693C>A	NR_120372.1		intron variant	NR_120372.1:n.161-693C>A	NC_000015.10:g.90713992G>T
rs113909889	90713998	90713998	single nucleotide variant	CRTC3-AS1	intron variant		T	0.00738818						T						NC_000015.10:g.90713998G>T	NG_007272.1:g.1628G>T
rs113909889	90713998	90713998	single nucleotide variant	CRTC3-AS1	intron variant		T	0.00738818						T	n.161-699C>A	NR_120372.1		intron variant	NR_120372.1:n.161-699C>A	NC_000015.10:g.90713998G>T
rs886128849	90714002	90714002	single nucleotide variant	CRTC3-AS1	intron variant									A						NC_000015.10:g.90714002G>A	NG_007272.1:g.1632G>A
rs886128849	90714002	90714002	single nucleotide variant	CRTC3-AS1	intron variant									A	n.161-703C>T	NR_120372.1		intron variant	NR_120372.1:n.161-703C>T	NC_000015.10:g.90714002G>A
rs897061689	90714028	90714028	single nucleotide variant	CRTC3-AS1	intron variant									C						NC_000015.10:g.90714028A>C	NG_007272.1:g.1658A>C
rs897061689	90714028	90714028	single nucleotide variant	CRTC3-AS1	intron variant									C	n.161-729T>G	NR_120372.1		intron variant	NR_120372.1:n.161-729T>G	NC_000015.10:g.90714028A>C
rs933917779	90714036	90714036	single nucleotide variant	CRTC3-AS1	intron variant									T	n.161-737G>A	NR_120372.1		intron variant	NR_120372.1:n.161-737G>A	NC_000015.10:g.90714036C>T
rs933917779	90714036	90714036	single nucleotide variant	CRTC3-AS1	intron variant									T						NC_000015.10:g.90714036C>T	NG_007272.1:g.1666C>T
rs1004567592	90714046	90714046	single nucleotide variant	CRTC3-AS1	intron variant									G						NC_000015.10:g.90714046A>G	NG_007272.1:g.1676A>G
rs1004567592	90714046	90714046	single nucleotide variant	CRTC3-AS1	intron variant									G	n.161-747T>C	NR_120372.1		intron variant	NR_120372.1:n.161-747T>C	NC_000015.10:g.90714046A>G
rs35693807	90714051	90714051	single nucleotide variant	CRTC3-AS1	intron variant									G						NC_000015.10:g.90714051A>G	NG_007272.1:g.1681A>G
rs35693807	90714051	90714051	single nucleotide variant	CRTC3-AS1	intron variant									G	n.161-752T>C	NR_120372.1		intron variant	NR_120372.1:n.161-752T>C	NC_000015.10:g.90714051A>G
rs1015899676	90714069	90714069	single nucleotide variant	CRTC3-AS1	intron variant									A	n.161-770C>T	NR_120372.1		intron variant	NR_120372.1:n.161-770C>T	NC_000015.10:g.90714069G>A
rs1015899676	90714069	90714069	single nucleotide variant	CRTC3-AS1	intron variant									A						NC_000015.10:g.90714069G>A	NG_007272.1:g.1699G>A
rs1007015980	90714095	90714095	single nucleotide variant	CRTC3-AS1	intron variant									G	n.161-796T>C	NR_120372.1		intron variant	NR_120372.1:n.161-796T>C	NC_000015.10:g.90714095A>G
rs1007015980	90714095	90714095	single nucleotide variant	CRTC3-AS1	intron variant									G						NC_000015.10:g.90714095A>G	NG_007272.1:g.1725A>G
rs963630368	90714098	90714098	single nucleotide variant	CRTC3-AS1	intron variant									C						NC_000015.10:g.90714098A>C	NG_007272.1:g.1728A>C
rs963630368	90714098	90714098	single nucleotide variant	CRTC3-AS1	intron variant									C	n.161-799T>G	NR_120372.1		intron variant	NR_120372.1:n.161-799T>G	NC_000015.10:g.90714098A>C
rs767637097	90714107	90714107	single nucleotide variant	CRTC3-AS1	intron variant									G						NC_000015.10:g.90714107A>G	NG_007272.1:g.1737A>G
rs767637097	90714107	90714107	single nucleotide variant	CRTC3-AS1	intron variant									G	n.161-808T>C	NR_120372.1		intron variant	NR_120372.1:n.161-808T>C	NC_000015.10:g.90714107A>G
rs1022044941	90714120	90714120	single nucleotide variant	CRTC3-AS1	intron variant									C						NC_000015.10:g.90714120T>C	NG_007272.1:g.1750T>C
rs1022044941	90714120	90714120	single nucleotide variant	CRTC3-AS1	intron variant									C	n.161-821A>G	NR_120372.1		intron variant	NR_120372.1:n.161-821A>G	NC_000015.10:g.90714120T>C
rs114544232	90714131	90714131	single nucleotide variant	CRTC3-AS1	intron variant		G	0.00339457						G						NC_000015.10:g.90714131C>G	NG_007272.1:g.1761C>G
rs114544232	90714131	90714131	single nucleotide variant	CRTC3-AS1	intron variant		G	0.00339457						G	n.161-832G>C	NR_120372.1		intron variant	NR_120372.1:n.161-832G>C	NC_000015.10:g.90714131C>G
rs529985376	90714132	90714132	single nucleotide variant	CRTC3-AS1	intron variant		G	0.000399361						G	n.161-833T>C	NR_120372.1		intron variant	NR_120372.1:n.161-833T>C	NC_000015.10:g.90714132A>G
rs529985376	90714132	90714132	single nucleotide variant	CRTC3-AS1	intron variant		G	0.000399361						G						NC_000015.10:g.90714132A>G	NG_007272.1:g.1762A>G
rs954557296	90714152	90714152	single nucleotide variant	CRTC3-AS1	intron variant									C						NC_000015.10:g.90714152A>C	NG_007272.1:g.1782A>C
rs954557296	90714152	90714152	single nucleotide variant	CRTC3-AS1	intron variant									C	n.161-853T>G	NR_120372.1		intron variant	NR_120372.1:n.161-853T>G	NC_000015.10:g.90714152A>C
rs542107088	90714155	90714155	single nucleotide variant	CRTC3-AS1	intron variant		C	0.000199681						C	n.161-856A>G	NR_120372.1		intron variant	NR_120372.1:n.161-856A>G	NC_000015.10:g.90714155T>C
rs542107088	90714155	90714155	single nucleotide variant	CRTC3-AS1	intron variant		C	0.000199681						C						NC_000015.10:g.90714155T>C	NG_007272.1:g.1785T>C
rs912665827	90714163	90714163	single nucleotide variant	CRTC3-AS1	intron variant									C						NC_000015.10:g.90714163T>C	NG_007272.1:g.1793T>C
rs912665827	90714163	90714163	single nucleotide variant	CRTC3-AS1	intron variant									C	n.161-864A>G	NR_120372.1		intron variant	NR_120372.1:n.161-864A>G	NC_000015.10:g.90714163T>C
rs560221879	90714191	90714191	single nucleotide variant	CRTC3-AS1	intron variant		C	0.000199681						C	n.161-892A>G	NR_120372.1		intron variant	NR_120372.1:n.161-892A>G	NC_000015.10:g.90714191T>C
rs560221879	90714191	90714191	single nucleotide variant	CRTC3-AS1	intron variant		C	0.000199681						C						NC_000015.10:g.90714191T>C	NG_007272.1:g.1821T>C
rs999190156	90714224	90714224	single nucleotide variant	CRTC3-AS1	intron variant									A						NC_000015.10:g.90714224G>A	NG_007272.1:g.1854G>A
rs999190156	90714224	90714224	single nucleotide variant	CRTC3-AS1	intron variant									A	n.161-925C>T	NR_120372.1		intron variant	NR_120372.1:n.161-925C>T	NC_000015.10:g.90714224G>A
rs1030649756	90714241	90714241	single nucleotide variant	CRTC3-AS1	intron variant									G						NC_000015.10:g.90714241A>G	NG_007272.1:g.1871A>G
rs1030649756	90714241	90714241	single nucleotide variant	CRTC3-AS1	intron variant									G	n.161-942T>C	NR_120372.1		intron variant	NR_120372.1:n.161-942T>C	NC_000015.10:g.90714241A>G
rs945435183	90714248	90714248	single nucleotide variant	CRTC3-AS1	intron variant									C						NC_000015.10:g.90714248T>C	NG_007272.1:g.1878T>C
rs945435183	90714248	90714248	single nucleotide variant	CRTC3-AS1	intron variant									C	n.161-949A>G	NR_120372.1		intron variant	NR_120372.1:n.161-949A>G	NC_000015.10:g.90714248T>C
rs978071840	90714260	90714260	single nucleotide variant	CRTC3-AS1	intron variant									C	n.161-961A>G	NR_120372.1		intron variant	NR_120372.1:n.161-961A>G	NC_000015.10:g.90714260T>C
rs978071840	90714260	90714260	single nucleotide variant	CRTC3-AS1	intron variant									C						NC_000015.10:g.90714260T>C	NG_007272.1:g.1890T>C
rs956290611	90714262	90714262	single nucleotide variant	CRTC3-AS1	intron variant									A						NC_000015.10:g.90714262C>A	NG_007272.1:g.1892C>A
rs956290611	90714262	90714262	single nucleotide variant	CRTC3-AS1	intron variant									A	n.161-963G>T	NR_120372.1		intron variant	NR_120372.1:n.161-963G>T	NC_000015.10:g.90714262C>A
rs993075391	90714266	90714266	single nucleotide variant	CRTC3-AS1	intron variant									G	n.161-967T>C	NR_120372.1		intron variant	NR_120372.1:n.161-967T>C	NC_000015.10:g.90714266A>G
rs993075391	90714266	90714266	single nucleotide variant	CRTC3-AS1	intron variant									G						NC_000015.10:g.90714266A>G	NG_007272.1:g.1896A>G
rs1024395282	90714294	90714294	single nucleotide variant	CRTC3-AS1	intron variant									C						NC_000015.10:g.90714294G>C	NG_007272.1:g.1924G>C
rs1024395282	90714294	90714294	single nucleotide variant	CRTC3-AS1	intron variant									C	n.161-995C>G	NR_120372.1		intron variant	NR_120372.1:n.161-995C>G	NC_000015.10:g.90714294G>C
rs527262273	90714308	90714308	single nucleotide variant	CRTC3-AS1	intron variant		G	0.000199681						G	n.161-1009G>C	NR_120372.1		intron variant	NR_120372.1:n.161-1009G>C	NC_000015.10:g.90714308C>G
rs527262273	90714308	90714308	single nucleotide variant	CRTC3-AS1	intron variant		G	0.000199681						G						NC_000015.10:g.90714308C>G	NG_007272.1:g.1938C>G
rs970203571	90714317	90714317	single nucleotide variant	CRTC3-AS1	intron variant									C						NC_000015.10:g.90714317T>C	NG_007272.1:g.1947T>C
rs970203571	90714317	90714317	single nucleotide variant	CRTC3-AS1	intron variant									C	n.161-1018A>G	NR_120372.1		intron variant	NR_120372.1:n.161-1018A>G	NC_000015.10:g.90714317T>C
rs925268870	90714321	90714321	single nucleotide variant	CRTC3-AS1	intron variant									C	n.161-1022A>G	NR_120372.1		intron variant	NR_120372.1:n.161-1022A>G	NC_000015.10:g.90714321T>C
rs925268870	90714321	90714321	single nucleotide variant	CRTC3-AS1	intron variant									C						NC_000015.10:g.90714321T>C	NG_007272.1:g.1951T>C
rs936958189	90714322	90714322	single nucleotide variant	CRTC3-AS1	intron variant									C	n.161-1023A>G	NR_120372.1		intron variant	NR_120372.1:n.161-1023A>G	NC_000015.10:g.90714322T>C
rs936958189	90714322	90714322	single nucleotide variant	CRTC3-AS1	intron variant									C						NC_000015.10:g.90714322T>C	NG_007272.1:g.1952T>C
rs1055373792	90714333	90714333	single nucleotide variant	CRTC3-AS1	intron variant									C						NC_000015.10:g.90714333T>C	NG_007272.1:g.1963T>C
rs1055373792	90714333	90714333	single nucleotide variant	CRTC3-AS1	intron variant									C	n.161-1034A>G	NR_120372.1		intron variant	NR_120372.1:n.161-1034A>G	NC_000015.10:g.90714333T>C
rs895332895	90714349	90714349	single nucleotide variant	CRTC3-AS1	intron variant									T						NC_000015.10:g.90714349C>T	NG_007272.1:g.1979C>T
rs895332895	90714349	90714349	single nucleotide variant	CRTC3-AS1	intron variant									T	n.161-1050G>A	NR_120372.1		intron variant	NR_120372.1:n.161-1050G>A	NC_000015.10:g.90714349C>T
rs76814562	90714362	90714362	single nucleotide variant	CRTC3-AS1	intron variant									A						NC_000015.10:g.90714362G>A	NG_007272.1:g.1992G>A
rs76814562	90714362	90714362	single nucleotide variant	CRTC3-AS1	intron variant									A	n.161-1063C>T	NR_120372.1		intron variant	NR_120372.1:n.161-1063C>T	NC_000015.10:g.90714362G>A
rs534256443	90714371	90714371	single nucleotide variant	CRTC3-AS1	intron variant									A	n.161-1072G>T	NR_120372.1		intron variant	NR_120372.1:n.161-1072G>T	NC_000015.10:g.90714371C>A
rs534256443	90714371	90714371	single nucleotide variant	CRTC3-AS1	intron variant									T						NC_000015.10:g.90714371C>T	NG_007272.1:g.2001C>T
rs534256443	90714371	90714371	single nucleotide variant	CRTC3-AS1	intron variant									T	n.161-1072G>A	NR_120372.1		intron variant	NR_120372.1:n.161-1072G>A	NC_000015.10:g.90714371C>T
rs534256443	90714371	90714371	single nucleotide variant	CRTC3-AS1	intron variant									A						NC_000015.10:g.90714371C>A	NG_007272.1:g.2001C>A
rs941470737	90714373	90714373	single nucleotide variant	CRTC3-AS1	intron variant									C	n.161-1074A>G	NR_120372.1		intron variant	NR_120372.1:n.161-1074A>G	NC_000015.10:g.90714373T>C
rs941470737	90714373	90714373	single nucleotide variant	CRTC3-AS1	intron variant									C						NC_000015.10:g.90714373T>C	NG_007272.1:g.2003T>C
rs1046575870	90714379	90714379	single nucleotide variant	CRTC3-AS1	intron variant									T						NC_000015.10:g.90714379C>T	NG_007272.1:g.2009C>T
rs1046575870	90714379	90714379	single nucleotide variant	CRTC3-AS1	intron variant									T	n.161-1080G>A	NR_120372.1		intron variant	NR_120372.1:n.161-1080G>A	NC_000015.10:g.90714379C>T
rs886200649	90714380	90714380	single nucleotide variant	CRTC3-AS1	intron variant									A						NC_000015.10:g.90714380G>A	NG_007272.1:g.2010G>A
rs886200649	90714380	90714380	single nucleotide variant	CRTC3-AS1	intron variant									A	n.161-1081C>T	NR_120372.1		intron variant	NR_120372.1:n.161-1081C>T	NC_000015.10:g.90714380G>A
rs1004598699	90714390	90714390	single nucleotide variant	CRTC3-AS1	intron variant									G	n.161-1091T>C	NR_120372.1		intron variant	NR_120372.1:n.161-1091T>C	NC_000015.10:g.90714390A>G
rs1004598699	90714390	90714390	single nucleotide variant	CRTC3-AS1	intron variant									G						NC_000015.10:g.90714390A>G	NG_007272.1:g.2020A>G
rs1016343875	90714393	90714393	single nucleotide variant	CRTC3-AS1	intron variant									T						NC_000015.10:g.90714393C>T	NG_007272.1:g.2023C>T
rs1016343875	90714393	90714393	single nucleotide variant	CRTC3-AS1	intron variant									T	n.161-1094G>A	NR_120372.1		intron variant	NR_120372.1:n.161-1094G>A	NC_000015.10:g.90714393C>T
rs898825729	90714396	90714396	single nucleotide variant	CRTC3-AS1	intron variant									T						NC_000015.10:g.90714396C>T	NG_007272.1:g.2026C>T
rs898825729	90714396	90714396	single nucleotide variant	CRTC3-AS1	intron variant									T	n.161-1097G>A	NR_120372.1		intron variant	NR_120372.1:n.161-1097G>A	NC_000015.10:g.90714396C>T
rs996526917	90714397	90714397	single nucleotide variant	CRTC3-AS1	intron variant									A	n.161-1098C>T	NR_120372.1		intron variant	NR_120372.1:n.161-1098C>T	NC_000015.10:g.90714397G>A
rs996526917	90714397	90714397	single nucleotide variant	CRTC3-AS1	intron variant									A						NC_000015.10:g.90714397G>A	NG_007272.1:g.2027G>A
rs933886860	90714413	90714413	single nucleotide variant	CRTC3-AS1	intron variant									T	n.161-1114G>A	NR_120372.1		intron variant	NR_120372.1:n.161-1114G>A	NC_000015.10:g.90714413C>T
rs933886860	90714413	90714413	single nucleotide variant	CRTC3-AS1	intron variant									T						NC_000015.10:g.90714413C>T	NG_007272.1:g.2043C>T
rs1028894577	90714414	90714414	single nucleotide variant	CRTC3-AS1	intron variant									A	n.161-1115G>T	NR_120372.1		intron variant	NR_120372.1:n.161-1115G>T	NC_000015.10:g.90714414C>A
rs1028894577	90714414	90714414	single nucleotide variant	CRTC3-AS1	intron variant									A						NC_000015.10:g.90714414C>A	NG_007272.1:g.2044C>A
rs1051014798	90714420	90714420	single nucleotide variant	CRTC3-AS1	intron variant									G						NC_000015.10:g.90714420C>G	NG_007272.1:g.2050C>G
rs1051014798	90714420	90714420	single nucleotide variant	CRTC3-AS1	intron variant									G	n.161-1121G>C	NR_120372.1		intron variant	NR_120372.1:n.161-1121G>C	NC_000015.10:g.90714420C>G
rs954606729	90714437	90714437	single nucleotide variant	CRTC3-AS1	intron variant									C						NC_000015.10:g.90714437A>C	NG_007272.1:g.2067A>C
rs954606729	90714437	90714437	single nucleotide variant	CRTC3-AS1	intron variant									C	n.161-1138T>G	NR_120372.1		intron variant	NR_120372.1:n.161-1138T>G	NC_000015.10:g.90714437A>C
rs987279403	90714451	90714451	single nucleotide variant	CRTC3-AS1	intron variant									T	n.161-1152G>A	NR_120372.1		intron variant	NR_120372.1:n.161-1152G>A	NC_000015.10:g.90714451C>T
rs987279403	90714451	90714451	single nucleotide variant	CRTC3-AS1	intron variant									T						NC_000015.10:g.90714451C>T	NG_007272.1:g.2081C>T
rs1020041477	90714459	90714459	single nucleotide variant	CRTC3-AS1	intron variant									T	n.161-1160G>A	NR_120372.1		intron variant	NR_120372.1:n.161-1160G>A	NC_000015.10:g.90714459C>T
rs1020041477	90714459	90714459	single nucleotide variant	CRTC3-AS1	intron variant									T						NC_000015.10:g.90714459C>T	NG_007272.1:g.2089C>T
rs552168567	90714460	90714460	single nucleotide variant	CRTC3-AS1	intron variant		A	0.000798722						A						NC_000015.10:g.90714460G>A	NG_007272.1:g.2090G>A
rs552168567	90714460	90714460	single nucleotide variant	CRTC3-AS1	intron variant		A	0.000798722						A	n.161-1161C>T	NR_120372.1		intron variant	NR_120372.1:n.161-1161C>T	NC_000015.10:g.90714460G>A
rs911017129	90714467	90714467	single nucleotide variant	CRTC3-AS1	intron variant									C						NC_000015.10:g.90714467T>C	NG_007272.1:g.2097T>C
rs911017129	90714467	90714467	single nucleotide variant	CRTC3-AS1	intron variant									C	n.161-1168A>G	NR_120372.1		intron variant	NR_120372.1:n.161-1168A>G	NC_000015.10:g.90714467T>C
rs570585487	90714474	90714474	single nucleotide variant	CRTC3-AS1	intron variant		T	0.000199681						T	n.161-1175G>A	NR_120372.1		intron variant	NR_120372.1:n.161-1175G>A	NC_000015.10:g.90714474C>T
rs570585487	90714474	90714474	single nucleotide variant	CRTC3-AS1	intron variant		T	0.000199681						T						NC_000015.10:g.90714474C>T	NG_007272.1:g.2104C>T
rs942565181	90714476	90714476	single nucleotide variant	CRTC3-AS1	intron variant									C	n.161-1177C>G	NR_120372.1		intron variant	NR_120372.1:n.161-1177C>G	NC_000015.10:g.90714476G>C
rs942565181	90714476	90714476	single nucleotide variant	CRTC3-AS1	intron variant									C						NC_000015.10:g.90714476G>C	NG_007272.1:g.2106G>C
rs903587229	90714480	90714480	single nucleotide variant	CRTC3-AS1	intron variant									G						NC_000015.10:g.90714480T>G	NG_007272.1:g.2110T>G
rs903587229	90714480	90714480	single nucleotide variant	CRTC3-AS1	intron variant									G	n.161-1181A>C	NR_120372.1		intron variant	NR_120372.1:n.161-1181A>C	NC_000015.10:g.90714480T>G
rs925308706	90714504	90714504	single nucleotide variant	CRTC3-AS1	intron variant									T						NC_000015.10:g.90714504G>T	NG_007272.1:g.2134G>T
rs925308706	90714504	90714504	single nucleotide variant	CRTC3-AS1	intron variant									T	n.161-1205C>A	NR_120372.1		intron variant	NR_120372.1:n.161-1205C>A	NC_000015.10:g.90714504G>T
rs999723208	90714512	90714512	single nucleotide variant	CRTC3-AS1	intron variant									T	n.161-1213G>A	NR_120372.1		intron variant	NR_120372.1:n.161-1213G>A	NC_000015.10:g.90714512C>T
rs999723208	90714512	90714512	single nucleotide variant	CRTC3-AS1	intron variant									T						NC_000015.10:g.90714512C>T	NG_007272.1:g.2142C>T
rs936670751	90714542	90714542	single nucleotide variant	CRTC3-AS1	intron variant									A	n.161-1243A>T	NR_120372.1		intron variant	NR_120372.1:n.161-1243A>T	NC_000015.10:g.90714542T>A
rs936670751	90714542	90714542	single nucleotide variant	CRTC3-AS1	intron variant									A						NC_000015.10:g.90714542T>A	NG_007272.1:g.2172T>A
rs991501674	90714548	90714548	single nucleotide variant	CRTC3-AS1	intron variant									T	n.161-1249G>A	NR_120372.1		intron variant	NR_120372.1:n.161-1249G>A	NC_000015.10:g.90714548C>T
rs991501674	90714548	90714548	single nucleotide variant	CRTC3-AS1	intron variant									T						NC_000015.10:g.90714548C>T	NG_007272.1:g.2178C>T
rs531390928	90714565	90714565	single nucleotide variant	CRTC3-AS1	intron variant		A	0.000199681						A						NC_000015.10:g.90714565G>A	NG_007272.1:g.2195G>A
rs531390928	90714565	90714565	single nucleotide variant	CRTC3-AS1	intron variant		A	0.000199681						A	n.161-1266C>T	NR_120372.1		intron variant	NR_120372.1:n.161-1266C>T	NC_000015.10:g.90714565G>A
rs1052044509	90714591	90714591	single nucleotide variant	CRTC3-AS1	intron variant									A	n.161-1292C>T	NR_120372.1		intron variant	NR_120372.1:n.161-1292C>T	NC_000015.10:g.90714591G>A
rs1052044509	90714591	90714591	single nucleotide variant	CRTC3-AS1	intron variant									A						NC_000015.10:g.90714591G>A	NG_007272.1:g.2221G>A
rs949584891	90714593	90714593	single nucleotide variant	CRTC3-AS1	intron variant									A	n.161-1294C>T	NR_120372.1		intron variant	NR_120372.1:n.161-1294C>T	NC_000015.10:g.90714593G>A
rs949584891	90714593	90714593	single nucleotide variant	CRTC3-AS1	intron variant									A						NC_000015.10:g.90714593G>A	NG_007272.1:g.2223G>A
rs1046608034	90714604	90714604	single nucleotide variant	CRTC3-AS1	intron variant									A	n.161-1305G>T	NR_120372.1		intron variant	NR_120372.1:n.161-1305G>T	NC_000015.10:g.90714604C>A
rs1046608034	90714604	90714604	single nucleotide variant	CRTC3-AS1	intron variant									T	n.161-1305G>A	NR_120372.1		intron variant	NR_120372.1:n.161-1305G>A	NC_000015.10:g.90714604C>T
rs1046608034	90714604	90714604	single nucleotide variant	CRTC3-AS1	intron variant									T						NC_000015.10:g.90714604C>T	NG_007272.1:g.2234C>T
rs1046608034	90714604	90714604	single nucleotide variant	CRTC3-AS1	intron variant									A						NC_000015.10:g.90714604C>A	NG_007272.1:g.2234C>A
rs886565733	90714609	90714609	single nucleotide variant	CRTC3-AS1	intron variant									T						NC_000015.10:g.90714609G>T	NG_007272.1:g.2239G>T
rs886565733	90714609	90714609	single nucleotide variant	CRTC3-AS1	intron variant									T	n.161-1310C>A	NR_120372.1		intron variant	NR_120372.1:n.161-1310C>A	NC_000015.10:g.90714609G>T
rs896164443	90714619	90714619	single nucleotide variant	CRTC3-AS1	intron variant									C						NC_000015.10:g.90714619A>C	NG_007272.1:g.2249A>C
rs896164443	90714619	90714619	single nucleotide variant	CRTC3-AS1	intron variant									C	n.161-1320T>G	NR_120372.1		intron variant	NR_120372.1:n.161-1320T>G	NC_000015.10:g.90714619A>C
rs1024531128	90714636	90714636	single nucleotide variant	CRTC3-AS1	intron variant									C						NC_000015.10:g.90714636T>C	NG_007272.1:g.2266T>C
rs1024531128	90714636	90714636	single nucleotide variant	CRTC3-AS1	intron variant									C	n.161-1337A>G	NR_120372.1		intron variant	NR_120372.1:n.161-1337A>G	NC_000015.10:g.90714636T>C
rs558862967	90714638	90714638	single nucleotide variant	CRTC3-AS1	intron variant		C	0.00179712						C						NC_000015.10:g.90714638T>C	NG_007272.1:g.2268T>C
rs558862967	90714638	90714638	single nucleotide variant	CRTC3-AS1	intron variant		C	0.00179712						C	n.161-1339A>G	NR_120372.1		intron variant	NR_120372.1:n.161-1339A>G	NC_000015.10:g.90714638T>C
rs577415957	90714647	90714647	single nucleotide variant	CRTC3-AS1	intron variant									G	n.161-1348T>C	NR_120372.1		intron variant	NR_120372.1:n.161-1348T>C	NC_000015.10:g.90714647A>G
rs577415957	90714647	90714647	single nucleotide variant	CRTC3-AS1	intron variant									G						NC_000015.10:g.90714647A>G	NG_007272.1:g.2277A>G
rs569422734	90714673	90714673	single nucleotide variant	CRTC3-AS1	intron variant		C	0.000399361						C						NC_000015.10:g.90714673T>C	NG_007272.1:g.2303T>C
rs569422734	90714673	90714673	single nucleotide variant	CRTC3-AS1	intron variant		C	0.000399361						C	n.161-1374A>G	NR_120372.1		intron variant	NR_120372.1:n.161-1374A>G	NC_000015.10:g.90714673T>C
rs764665296	90714674	90714674	single nucleotide variant	CRTC3-AS1	intron variant									A						NC_000015.10:g.90714674T>A	NG_007272.1:g.2304T>A
rs764665296	90714674	90714674	single nucleotide variant	CRTC3-AS1	intron variant									A	n.161-1375A>T	NR_120372.1		intron variant	NR_120372.1:n.161-1375A>T	NC_000015.10:g.90714674T>A
rs764665296	90714674	90714674	single nucleotide variant	CRTC3-AS1	intron variant									C						NC_000015.10:g.90714674T>C	NG_007272.1:g.2304T>C
rs764665296	90714674	90714674	single nucleotide variant	CRTC3-AS1	intron variant									C	n.161-1375A>G	NR_120372.1		intron variant	NR_120372.1:n.161-1375A>G	NC_000015.10:g.90714674T>C
rs144758330	90714678	90714678	single nucleotide variant	CRTC3-AS1	intron variant		C	0.000199681						C						NC_000015.10:g.90714678T>C	NG_007272.1:g.2308T>C
rs144758330	90714678	90714678	single nucleotide variant	CRTC3-AS1	intron variant		C	0.000199681						C	n.161-1379A>G	NR_120372.1		intron variant	NR_120372.1:n.161-1379A>G	NC_000015.10:g.90714678T>C
rs898853046	90714679	90714679	single nucleotide variant	CRTC3-AS1	intron variant									A						NC_000015.10:g.90714679G>A	NG_007272.1:g.2309G>A
rs898853046	90714679	90714679	single nucleotide variant	CRTC3-AS1	intron variant									A	n.161-1380C>T	NR_120372.1		intron variant	NR_120372.1:n.161-1380C>T	NC_000015.10:g.90714679G>A
rs995876706	90714701	90714701	single nucleotide variant	CRTC3-AS1	intron variant									C						NC_000015.10:g.90714701T>C	NG_007272.1:g.2331T>C
rs995876706	90714701	90714701	single nucleotide variant	CRTC3-AS1	intron variant									C	n.161-1402A>G	NR_120372.1		intron variant	NR_120372.1:n.161-1402A>G	NC_000015.10:g.90714701T>C
rs962824021	90714713	90714713	single nucleotide variant	CRTC3-AS1	intron variant									G	n.161-1414T>C	NR_120372.1		intron variant	NR_120372.1:n.161-1414T>C	NC_000015.10:g.90714713A>G
rs962824021	90714713	90714713	single nucleotide variant	CRTC3-AS1	intron variant									G						NC_000015.10:g.90714713A>G	NG_007272.1:g.2343A>G
rs554819845	90714717	90714717	single nucleotide variant	CRTC3-AS1	intron variant		G	0.000199681						G	n.161-1418T>C	NR_120372.1		intron variant	NR_120372.1:n.161-1418T>C	NC_000015.10:g.90714717A>G
rs554819845	90714717	90714717	single nucleotide variant	CRTC3-AS1	intron variant		G	0.000199681						G						NC_000015.10:g.90714717A>G	NG_007272.1:g.2347A>G
rs1050486569	90714728	90714728	single nucleotide variant	CRTC3-AS1	intron variant									A						NC_000015.10:g.90714728G>A	NG_007272.1:g.2358G>A
rs1050486569	90714728	90714728	single nucleotide variant	CRTC3-AS1	intron variant									A	n.161-1429C>T	NR_120372.1		intron variant	NR_120372.1:n.161-1429C>T	NC_000015.10:g.90714728G>A
rs890380989	90714733	90714733	single nucleotide variant	CRTC3-AS1	intron variant									C						NC_000015.10:g.90714733G>C	NG_007272.1:g.2363G>C
rs890380989	90714733	90714733	single nucleotide variant	CRTC3-AS1	intron variant									C	n.161-1434C>G	NR_120372.1		intron variant	NR_120372.1:n.161-1434C>G	NC_000015.10:g.90714733G>C
rs112015238	90714742	90714742	single nucleotide variant	CRTC3-AS1	intron variant		C	0.0169728						C						NC_000015.10:g.90714742T>C	NG_007272.1:g.2372T>C
rs112015238	90714742	90714742	single nucleotide variant	CRTC3-AS1	intron variant		C	0.0169728						C	n.161-1443A>G	NR_120372.1		intron variant	NR_120372.1:n.161-1443A>G	NC_000015.10:g.90714742T>C
rs533944095	90714745	90714745	single nucleotide variant	CRTC3-AS1	intron variant		C	0.000199681						C						NC_000015.10:g.90714745T>C	NG_007272.1:g.2375T>C
rs533944095	90714745	90714745	single nucleotide variant	CRTC3-AS1	intron variant		C	0.000199681						C	n.161-1446A>G	NR_120372.1		intron variant	NR_120372.1:n.161-1446A>G	NC_000015.10:g.90714745T>C
rs955359745	90714757	90714757	single nucleotide variant	CRTC3-AS1	intron variant									C						NC_000015.10:g.90714757T>C	NG_007272.1:g.2387T>C
rs955359745	90714757	90714757	single nucleotide variant	CRTC3-AS1	intron variant									C	n.161-1458A>G	NR_120372.1		intron variant	NR_120372.1:n.161-1458A>G	NC_000015.10:g.90714757T>C
rs986689379	90714769	90714769	single nucleotide variant	CRTC3-AS1	intron variant									A	n.161-1470C>T	NR_120372.1		intron variant	NR_120372.1:n.161-1470C>T	NC_000015.10:g.90714769G>A
rs986689379	90714769	90714769	single nucleotide variant	CRTC3-AS1	intron variant									A						NC_000015.10:g.90714769G>A	NG_007272.1:g.2399G>A
rs147898260	90714801	90714801	single nucleotide variant	CRTC3-AS1	intron variant		C	0.000199681						C						NC_000015.10:g.90714801T>C	NG_007272.1:g.2431T>C
rs147898260	90714801	90714801	single nucleotide variant	CRTC3-AS1	intron variant		C	0.000199681						C	n.161-1502A>G	NR_120372.1		intron variant	NR_120372.1:n.161-1502A>G	NC_000015.10:g.90714801T>C
rs911153365	90714812	90714812	single nucleotide variant	CRTC3-AS1	intron variant									C						NC_000015.10:g.90714812A>C	NG_007272.1:g.2442A>C
rs911153365	90714812	90714812	single nucleotide variant	CRTC3-AS1	intron variant									C	n.161-1513T>G	NR_120372.1		intron variant	NR_120372.1:n.161-1513T>G	NC_000015.10:g.90714812A>C
rs372932412	90714815	90714815	single nucleotide variant	CRTC3-AS1	intron variant									A	n.161-1516G>T	NR_120372.1		intron variant	NR_120372.1:n.161-1516G>T	NC_000015.10:g.90714815C>A
rs372932412	90714815	90714815	single nucleotide variant	CRTC3-AS1	intron variant									A						NC_000015.10:g.90714815C>A	NG_007272.1:g.2445C>A
rs1020114729	90714849	90714849	single nucleotide variant	CRTC3-AS1	intron variant									G						NC_000015.10:g.90714849A>G	NG_007272.1:g.2479A>G
rs1020114729	90714849	90714849	single nucleotide variant	CRTC3-AS1	intron variant									G	n.161-1550T>C	NR_120372.1		intron variant	NR_120372.1:n.161-1550T>C	NC_000015.10:g.90714849A>G
rs577267909	90714856	90714856	single nucleotide variant	CRTC3-AS1	intron variant		G	0.000599042						G	n.161-1557T>C	NR_120372.1		intron variant	NR_120372.1:n.161-1557T>C	NC_000015.10:g.90714856A>G
rs577267909	90714856	90714856	single nucleotide variant	CRTC3-AS1	intron variant		G	0.000599042						G						NC_000015.10:g.90714856A>G	NG_007272.1:g.2486A>G
rs1043566173	90714871	90714871	single nucleotide variant	CRTC3-AS1	intron variant									A	n.161-1572G>T	NR_120372.1		intron variant	NR_120372.1:n.161-1572G>T	NC_000015.10:g.90714871C>A
rs1043566173	90714871	90714871	single nucleotide variant	CRTC3-AS1	intron variant									A						NC_000015.10:g.90714871C>A	NG_007272.1:g.2501C>A
rs12908479	90714875	90714875	single nucleotide variant	CRTC3-AS1	intron variant									G						NC_000015.10:g.90714875T>G	NG_007272.1:g.2505T>G
rs12908479	90714875	90714875	single nucleotide variant	CRTC3-AS1	intron variant									G	n.161-1576A>C	NR_120372.1		intron variant	NR_120372.1:n.161-1576A>C	NC_000015.10:g.90714875T>G
rs754444827	90714902	90714902	single nucleotide variant	CRTC3-AS1	intron variant									A						NC_000015.10:g.90714902C>A	NG_007272.1:g.2532C>A
rs754444827	90714902	90714902	single nucleotide variant	CRTC3-AS1	intron variant									A	n.161-1603G>T	NR_120372.1		intron variant	NR_120372.1:n.161-1603G>T	NC_000015.10:g.90714902C>A
rs376021302	90714906	90714906	single nucleotide variant	CRTC3-AS1	intron variant									T	n.161-1607G>A	NR_120372.1		intron variant	NR_120372.1:n.161-1607G>A	NC_000015.10:g.90714906C>T
rs376021302	90714906	90714906	single nucleotide variant	CRTC3-AS1	intron variant									T						NC_000015.10:g.90714906C>T	NG_007272.1:g.2536C>T
rs544685298	90714907	90714907	single nucleotide variant	CRTC3-AS1	intron variant		A	0.000199681						A						NC_000015.10:g.90714907G>A	NG_007272.1:g.2537G>A
rs544685298	90714907	90714907	single nucleotide variant	CRTC3-AS1	intron variant		A	0.000199681						A	n.161-1608C>T	NR_120372.1		intron variant	NR_120372.1:n.161-1608C>T	NC_000015.10:g.90714907G>A
rs139897360	90714910	90714910	single nucleotide variant	CRTC3-AS1	intron variant		A	0.000199681						A						NC_000015.10:g.90714910G>A	NG_007272.1:g.2540G>A
rs139897360	90714910	90714910	single nucleotide variant	CRTC3-AS1	intron variant		A	0.000199681						A	n.161-1611C>T	NR_120372.1		intron variant	NR_120372.1:n.161-1611C>T	NC_000015.10:g.90714910G>A
rs1032408972	90714916	90714916	single nucleotide variant	CRTC3-AS1	intron variant									A						NC_000015.10:g.90714916C>A	NG_007272.1:g.2546C>A
rs1032408972	90714916	90714916	single nucleotide variant	CRTC3-AS1	intron variant									A	n.161-1617G>T	NR_120372.1		intron variant	NR_120372.1:n.161-1617G>T	NC_000015.10:g.90714916C>A
rs574556932	90714917	90714917	single nucleotide variant	CRTC3-AS1	intron variant		A	0.000798722						A						NC_000015.10:g.90714917G>A	NG_007272.1:g.2547G>A
rs574556932	90714917	90714917	single nucleotide variant	CRTC3-AS1	intron variant		A	0.000798722						A	n.161-1618C>T	NR_120372.1		intron variant	NR_120372.1:n.161-1618C>T	NC_000015.10:g.90714917G>A
rs542181398	90714921	90714921	single nucleotide variant	CRTC3-AS1	intron variant		G	0.000599042						G	n.161-1622G>C	NR_120372.1		intron variant	NR_120372.1:n.161-1622G>C	NC_000015.10:g.90714921C>G
rs542181398	90714921	90714921	single nucleotide variant	CRTC3-AS1	intron variant		G	0.000599042						G						NC_000015.10:g.90714921C>G	NG_007272.1:g.2551C>G
rs560469671	90714929	90714929	single nucleotide variant	CRTC3-AS1	intron variant		A	0.000199681						A						NC_000015.10:g.90714929C>A	NG_007272.1:g.2559C>A
rs560469671	90714929	90714929	single nucleotide variant	CRTC3-AS1	intron variant		A	0.000199681						A	n.161-1630G>T	NR_120372.1		intron variant	NR_120372.1:n.161-1630G>T	NC_000015.10:g.90714929C>A
rs916547937	90714935	90714935	single nucleotide variant	CRTC3-AS1	intron variant									A	n.161-1636C>T	NR_120372.1		intron variant	NR_120372.1:n.161-1636C>T	NC_000015.10:g.90714935G>A
rs916547937	90714935	90714935	single nucleotide variant	CRTC3-AS1	intron variant									A						NC_000015.10:g.90714935G>A	NG_007272.1:g.2565G>A
rs970970007	90714938	90714938	single nucleotide variant	CRTC3-AS1	intron variant									T						NC_000015.10:g.90714938C>T	NG_007272.1:g.2568C>T
rs970970007	90714938	90714938	single nucleotide variant	CRTC3-AS1	intron variant									T	n.161-1639G>A	NR_120372.1		intron variant	NR_120372.1:n.161-1639G>A	NC_000015.10:g.90714938C>T
rs72751822	90714939	90714939	single nucleotide variant	CRTC3-AS1	intron variant		A	0.0105831						A						NC_000015.10:g.90714939G>A	NG_007272.1:g.2569G>A
rs72751822	90714939	90714939	single nucleotide variant	CRTC3-AS1	intron variant		A	0.0105831						A	n.161-1640C>T	NR_120372.1		intron variant	NR_120372.1:n.161-1640C>T	NC_000015.10:g.90714939G>A
rs908071989	90714949	90714949	single nucleotide variant	CRTC3-AS1	intron variant									A						NC_000015.10:g.90714949G>A	NG_007272.1:g.2579G>A
rs908071989	90714949	90714949	single nucleotide variant	CRTC3-AS1	intron variant									A	n.161-1650C>T	NR_120372.1		intron variant	NR_120372.1:n.161-1650C>T	NC_000015.10:g.90714949G>A
rs1013218685	90714951	90714951	single nucleotide variant	CRTC3-AS1	intron variant									A	n.161-1652G>T	NR_120372.1		intron variant	NR_120372.1:n.161-1652G>T	NC_000015.10:g.90714951C>A
rs1013218685	90714951	90714951	single nucleotide variant	CRTC3-AS1	intron variant									A						NC_000015.10:g.90714951C>A	NG_007272.1:g.2581C>A
rs545819388	90714968	90714968	single nucleotide variant	CRTC3-AS1	intron variant		T	0.000199681						T						NC_000015.10:g.90714968C>T	NG_007272.1:g.2598C>T
rs545819388	90714968	90714968	single nucleotide variant	CRTC3-AS1	intron variant		T	0.000199681						T	n.161-1669G>A	NR_120372.1		intron variant	NR_120372.1:n.161-1669G>A	NC_000015.10:g.90714968C>T
rs940822345	90714973	90714973	single nucleotide variant	CRTC3-AS1	intron variant									C						NC_000015.10:g.90714973G>C	NG_007272.1:g.2603G>C
rs940822345	90714973	90714973	single nucleotide variant	CRTC3-AS1	intron variant									C	n.161-1674C>G	NR_120372.1		intron variant	NR_120372.1:n.161-1674C>G	NC_000015.10:g.90714973G>C
rs185020777	90715002	90715002	single nucleotide variant	CRTC3-AS1	intron variant		T	0.000798722						T						NC_000015.10:g.90715002C>T	NG_007272.1:g.2632C>T
rs185020777	90715002	90715002	single nucleotide variant	CRTC3-AS1	intron variant		T	0.000798722						T	n.161-1703G>A	NR_120372.1		intron variant	NR_120372.1:n.161-1703G>A	NC_000015.10:g.90715002C>T
rs12101947	90715005	90715005	single nucleotide variant	CRTC3-AS1	intron variant		A	0.0231629						A						NC_000015.10:g.90715005C>A	NG_007272.1:g.2635C>A
rs12101947	90715005	90715005	single nucleotide variant	CRTC3-AS1	intron variant		A	0.0231629						A	n.161-1706G>T	NR_120372.1		intron variant	NR_120372.1:n.161-1706G>T	NC_000015.10:g.90715005C>A
rs569425349	90715009	90715009	single nucleotide variant	CRTC3-AS1	intron variant									A						NC_000015.10:g.90715009G>A	NG_007272.1:g.2639G>A
rs569425349	90715009	90715009	single nucleotide variant	CRTC3-AS1	intron variant									A	n.161-1710C>T	NR_120372.1		intron variant	NR_120372.1:n.161-1710C>T	NC_000015.10:g.90715009G>A
rs1002231939	90715021	90715021	single nucleotide variant	CRTC3-AS1	intron variant									T						NC_000015.10:g.90715021G>T	NG_007272.1:g.2651G>T
rs1002231939	90715021	90715021	single nucleotide variant	CRTC3-AS1	intron variant									T	n.161-1722C>A	NR_120372.1		intron variant	NR_120372.1:n.161-1722C>A	NC_000015.10:g.90715021G>T
rs537093775	90715037	90715037	single nucleotide variant	CRTC3-AS1	intron variant									G	n.161-1738G>C	NR_120372.1		intron variant	NR_120372.1:n.161-1738G>C	NC_000015.10:g.90715037C>G
rs537093775	90715037	90715037	single nucleotide variant	CRTC3-AS1	intron variant									G						NC_000015.10:g.90715037C>G	NG_007272.1:g.2667C>G
rs1017094504	90715052	90715052	single nucleotide variant	CRTC3-AS1	intron variant									T	n.161-1753T>A	NR_120372.1		intron variant	NR_120372.1:n.161-1753T>A	NC_000015.10:g.90715052A>T
rs1017094504	90715052	90715052	single nucleotide variant	CRTC3-AS1	intron variant									T						NC_000015.10:g.90715052A>T	NG_007272.1:g.2682A>T
rs539655146	90715088	90715088	single nucleotide variant	CRTC3-AS1	intron variant									T	n.161-1789G>A	NR_120372.1		intron variant	NR_120372.1:n.161-1789G>A	NC_000015.10:g.90715088C>T
rs539655146	90715088	90715088	single nucleotide variant	CRTC3-AS1	intron variant									T						NC_000015.10:g.90715088C>T	NG_007272.1:g.2718C>T
rs549844616	90715109	90715109	single nucleotide variant	CRTC3-AS1	intron variant		C	0.000399361						C	n.161-1810A>G	NR_120372.1		intron variant	NR_120372.1:n.161-1810A>G	NC_000015.10:g.90715109T>C
rs549844616	90715109	90715109	single nucleotide variant	CRTC3-AS1	intron variant		C	0.000399361						C						NC_000015.10:g.90715109T>C	NG_007272.1:g.2739T>C
rs71407331	90715117	90715117	single nucleotide variant	CRTC3-AS1	intron variant									T						NC_000015.10:g.90715117C>T	NG_007272.1:g.2747C>T
rs71407331	90715117	90715117	single nucleotide variant	CRTC3-AS1	intron variant									T	n.161-1818G>A	NR_120372.1		intron variant	NR_120372.1:n.161-1818G>A	NC_000015.10:g.90715117C>T
rs890118953	90715120	90715120	single nucleotide variant	CRTC3-AS1	intron variant									A						NC_000015.10:g.90715120G>A	NG_007272.1:g.2750G>A
rs890118953	90715120	90715120	single nucleotide variant	CRTC3-AS1	intron variant									A	n.161-1821C>T	NR_120372.1		intron variant	NR_120372.1:n.161-1821C>T	NC_000015.10:g.90715120G>A
rs750754654	90715124	90715124	single nucleotide variant	CRTC3-AS1	intron variant									A						NC_000015.10:g.90715124G>A	NG_007272.1:g.2754G>A
rs750754654	90715124	90715124	single nucleotide variant	CRTC3-AS1	intron variant									A	n.161-1825C>T	NR_120372.1		intron variant	NR_120372.1:n.161-1825C>T	NC_000015.10:g.90715124G>A
rs1041602495	90715136	90715136	single nucleotide variant	CRTC3-AS1	intron variant									A	n.161-1837C>T	NR_120372.1		intron variant	NR_120372.1:n.161-1837C>T	NC_000015.10:g.90715136G>A
rs1041602495	90715136	90715136	single nucleotide variant	CRTC3-AS1	intron variant									A						NC_000015.10:g.90715136G>A	NG_007272.1:g.2766G>A
rs903047138	90715140	90715140	single nucleotide variant	CRTC3-AS1	intron variant									G	n.160+1841T>C	NR_120372.1		intron variant	NR_120372.1:n.160+1841T>C	NC_000015.10:g.90715140A>G
rs903047138	90715140	90715140	single nucleotide variant	CRTC3-AS1	intron variant									G						NC_000015.10:g.90715140A>G	NG_007272.1:g.2770A>G
rs1000050970	90715166	90715166	single nucleotide variant	CRTC3-AS1	intron variant									T	n.160+1815G>A	NR_120372.1		intron variant	NR_120372.1:n.160+1815G>A	NC_000015.10:g.90715166C>T
rs1000050970	90715166	90715166	single nucleotide variant	CRTC3-AS1	intron variant									T						NC_000015.10:g.90715166C>T	NG_007272.1:g.2796C>T
rs1033230173	90715176	90715176	single nucleotide variant	CRTC3-AS1	intron variant									C	n.160+1805T>G	NR_120372.1		intron variant	NR_120372.1:n.160+1805T>G	NC_000015.10:g.90715176A>C
rs1033230173	90715176	90715176	single nucleotide variant	CRTC3-AS1	intron variant									C						NC_000015.10:g.90715176A>C	NG_007272.1:g.2806A>C
rs958154414	90715185	90715185	single nucleotide variant	CRTC3-AS1	intron variant									T	n.160+1796T>A	NR_120372.1		intron variant	NR_120372.1:n.160+1796T>A	NC_000015.10:g.90715185A>T
rs958154414	90715185	90715185	single nucleotide variant	CRTC3-AS1	intron variant									T						NC_000015.10:g.90715185A>T	NG_007272.1:g.2815A>T
rs986782265	90715188	90715188	single nucleotide variant	CRTC3-AS1	intron variant									G						NC_000015.10:g.90715188A>G	NG_007272.1:g.2818A>G
rs986782265	90715188	90715188	single nucleotide variant	CRTC3-AS1	intron variant									G	n.160+1793T>C	NR_120372.1		intron variant	NR_120372.1:n.160+1793T>C	NC_000015.10:g.90715188A>G
rs754596983	90715190	90715190	single nucleotide variant	CRTC3-AS1	intron variant									G						NC_000015.10:g.90715190A>G	NG_007272.1:g.2820A>G
rs754596983	90715190	90715190	single nucleotide variant	CRTC3-AS1	intron variant									G	n.160+1791T>C	NR_120372.1		intron variant	NR_120372.1:n.160+1791T>C	NC_000015.10:g.90715190A>G
rs556578786	90715199	90715199	single nucleotide variant	CRTC3-AS1	intron variant									C	n.160+1782A>G	NR_120372.1		intron variant	NR_120372.1:n.160+1782A>G	NC_000015.10:g.90715199T>C
rs556578786	90715199	90715199	single nucleotide variant	CRTC3-AS1	intron variant									C						NC_000015.10:g.90715199T>C	NG_007272.1:g.2829T>C
rs1023679460	90715206	90715206	single nucleotide variant	CRTC3-AS1	intron variant									C	n.160+1775A>G	NR_120372.1		intron variant	NR_120372.1:n.160+1775A>G	NC_000015.10:g.90715206T>C
rs1023679460	90715206	90715206	single nucleotide variant	CRTC3-AS1	intron variant									C						NC_000015.10:g.90715206T>C	NG_007272.1:g.2836T>C
rs140856882	90715218	90715218	single nucleotide variant	CRTC3-AS1	intron variant		C	0.000599042						C						NC_000015.10:g.90715218T>C	NG_007272.1:g.2848T>C
rs140856882	90715218	90715218	single nucleotide variant	CRTC3-AS1	intron variant		C	0.000599042						C	n.160+1763A>G	NR_120372.1		intron variant	NR_120372.1:n.160+1763A>G	NC_000015.10:g.90715218T>C
rs979767474	90715226	90715226	single nucleotide variant	CRTC3-AS1	intron variant									A						NC_000015.10:g.90715226G>A	NG_007272.1:g.2856G>A
rs979767474	90715226	90715226	single nucleotide variant	CRTC3-AS1	intron variant									A	n.160+1755C>T	NR_120372.1		intron variant	NR_120372.1:n.160+1755C>T	NC_000015.10:g.90715226G>A
rs530296391	90715231	90715231	single nucleotide variant	CRTC3-AS1	intron variant		T	0.000199681						T						NC_000015.10:g.90715231C>T	NG_007272.1:g.2861C>T
rs530296391	90715231	90715231	single nucleotide variant	CRTC3-AS1	intron variant		T	0.000199681						T	n.160+1750G>A	NR_120372.1		intron variant	NR_120372.1:n.160+1750G>A	NC_000015.10:g.90715231C>T
rs28649905	90715232	90715232	single nucleotide variant	CRTC3-AS1	intron variant		A	0.0177716						A						NC_000015.10:g.90715232G>A	NG_007272.1:g.2862G>A
rs28649905	90715232	90715232	single nucleotide variant	CRTC3-AS1	intron variant		A	0.0177716						A	n.160+1749C>T	NR_120372.1		intron variant	NR_120372.1:n.160+1749C>T	NC_000015.10:g.90715232G>A
rs145585562	90715241	90715241	single nucleotide variant	CRTC3-AS1	intron variant		C	0.0169728						C						NC_000015.10:g.90715241T>C	NG_007272.1:g.2871T>C
rs145585562	90715241	90715241	single nucleotide variant	CRTC3-AS1	intron variant		C	0.0169728						C	n.160+1740A>G	NR_120372.1		intron variant	NR_120372.1:n.160+1740A>G	NC_000015.10:g.90715241T>C
rs534174640	90715278	90715278	single nucleotide variant	CRTC3-AS1	intron variant		T	0.000399361						A						NC_000015.10:g.90715278C>A	NG_007272.1:g.2908C>A
rs534174640	90715278	90715278	single nucleotide variant	CRTC3-AS1	intron variant		T	0.000399361						T	n.160+1703G>A	NR_120372.1		intron variant	NR_120372.1:n.160+1703G>A	NC_000015.10:g.90715278C>T
rs534174640	90715278	90715278	single nucleotide variant	CRTC3-AS1	intron variant		T	0.000399361						A	n.160+1703G>T	NR_120372.1		intron variant	NR_120372.1:n.160+1703G>T	NC_000015.10:g.90715278C>A
rs534174640	90715278	90715278	single nucleotide variant	CRTC3-AS1	intron variant		T	0.000399361						T						NC_000015.10:g.90715278C>T	NG_007272.1:g.2908C>T
rs558570478	90715289	90715289	single nucleotide variant	CRTC3-AS1	intron variant		G	0.000199681						G	n.160+1692T>C	NR_120372.1		intron variant	NR_120372.1:n.160+1692T>C	NC_000015.10:g.90715289A>G
rs558570478	90715289	90715289	single nucleotide variant	CRTC3-AS1	intron variant		G	0.000199681						G						NC_000015.10:g.90715289A>G	NG_007272.1:g.2919A>G
rs917654332	90715291	90715291	single nucleotide variant	CRTC3-AS1	intron variant									A						NC_000015.10:g.90715291G>A	NG_007272.1:g.2921G>A
rs917654332	90715291	90715291	single nucleotide variant	CRTC3-AS1	intron variant									A	n.160+1690C>T	NR_120372.1		intron variant	NR_120372.1:n.160+1690C>T	NC_000015.10:g.90715291G>A
rs908145640	90715296	90715296	single nucleotide variant	CRTC3-AS1	intron variant									C	n.160+1685C>G	NR_120372.1		intron variant	NR_120372.1:n.160+1685C>G	NC_000015.10:g.90715296G>C
rs908145640	90715296	90715296	single nucleotide variant	CRTC3-AS1	intron variant									C						NC_000015.10:g.90715296G>C	NG_007272.1:g.2926G>C
rs570824287	90715301	90715301	single nucleotide variant	CRTC3-AS1	intron variant		T	0.000798722						T	n.160+1680G>A	NR_120372.1		intron variant	NR_120372.1:n.160+1680G>A	NC_000015.10:g.90715301C>T
rs570824287	90715301	90715301	single nucleotide variant	CRTC3-AS1	intron variant		T	0.000798722						T						NC_000015.10:g.90715301C>T	NG_007272.1:g.2931C>T
rs537985774	90715317	90715317	single nucleotide variant	CRTC3-AS1	intron variant		T	0.000199681						T						NC_000015.10:g.90715317A>T	NG_007272.1:g.2947A>T
rs537985774	90715317	90715317	single nucleotide variant	CRTC3-AS1	intron variant		T	0.000199681						T	n.160+1664T>A	NR_120372.1		intron variant	NR_120372.1:n.160+1664T>A	NC_000015.10:g.90715317A>T
rs558417692	90715321	90715321	single nucleotide variant	CRTC3-AS1	intron variant		T	0.00159744						T	n.160+1660G>A	NR_120372.1		intron variant	NR_120372.1:n.160+1660G>A	NC_000015.10:g.90715321C>T
rs558417692	90715321	90715321	single nucleotide variant	CRTC3-AS1	intron variant		T	0.00159744						T						NC_000015.10:g.90715321C>T	NG_007272.1:g.2951C>T
rs433481	90715322	90715322	single nucleotide variant	CRTC3-AS1	intron variant		A	0.000199681						A						NC_000015.10:g.90715322G>A	NG_007272.1:g.2952G>A
rs433481	90715322	90715322	single nucleotide variant	CRTC3-AS1	intron variant		A	0.000199681						A	n.160+1659C>T	NR_120372.1		intron variant	NR_120372.1:n.160+1659C>T	NC_000015.10:g.90715322G>A
rs433481	90715322	90715322	single nucleotide variant	CRTC3-AS1	intron variant		A	0.000199681						T						NC_000015.10:g.90715322G>T	NG_007272.1:g.2952G>T
rs433481	90715322	90715322	single nucleotide variant	CRTC3-AS1	intron variant		A	0.000199681						T	n.160+1659C>A	NR_120372.1		intron variant	NR_120372.1:n.160+1659C>A	NC_000015.10:g.90715322G>T
rs920721608	90715329	90715329	single nucleotide variant	CRTC3-AS1;BLM	intron variant;2KB upstream variant									A	n.160+1652G>T	NR_120372.1		intron variant	NR_120372.1:n.160+1652G>T	NC_000015.10:g.90715329C>A
rs920721608	90715329	90715329	single nucleotide variant	CRTC3-AS1;BLM	intron variant;2KB upstream variant									A	c.-2116C>A	NM_001287247.1		2KB upstream variant	NM_001287247.1:c.-2116C>A	NC_000015.10:g.90715329C>A	NG_007272.1:g.2959C>A
rs920721608	90715329	90715329	single nucleotide variant	CRTC3-AS1;BLM	intron variant;2KB upstream variant									A	c.-3407C>A	NM_001287248.1		2KB upstream variant	NM_001287248.1:c.-3407C>A	NC_000015.10:g.90715329C>A	NG_007272.1:g.2959C>A
rs920721608	90715329	90715329	single nucleotide variant	CRTC3-AS1;BLM	intron variant;2KB upstream variant									A	c.-2116C>A	NM_000057.3		2KB upstream variant	NM_000057.3:c.-2116C>A	NC_000015.10:g.90715329C>A	NG_007272.1:g.2959C>A
rs920721608	90715329	90715329	single nucleotide variant	CRTC3-AS1;BLM	intron variant;2KB upstream variant									A	c.-2226C>A	NM_001287246.1		2KB upstream variant	NM_001287246.1:c.-2226C>A	NC_000015.10:g.90715329C>A	NG_007272.1:g.2959C>A
rs931791431	90715335	90715335	single nucleotide variant	CRTC3-AS1;BLM	intron variant;2KB upstream variant									A	c.-2110C>A	NM_000057.3		2KB upstream variant	NM_000057.3:c.-2110C>A	NC_000015.10:g.90715335C>A	NG_007272.1:g.2965C>A
rs931791431	90715335	90715335	single nucleotide variant	CRTC3-AS1;BLM	intron variant;2KB upstream variant									A	n.160+1646G>T	NR_120372.1		intron variant	NR_120372.1:n.160+1646G>T	NC_000015.10:g.90715335C>A
rs931791431	90715335	90715335	single nucleotide variant	CRTC3-AS1;BLM	intron variant;2KB upstream variant									A	c.-2220C>A	NM_001287246.1		2KB upstream variant	NM_001287246.1:c.-2220C>A	NC_000015.10:g.90715335C>A	NG_007272.1:g.2965C>A
rs931791431	90715335	90715335	single nucleotide variant	CRTC3-AS1;BLM	intron variant;2KB upstream variant									A	c.-3401C>A	NM_001287248.1		2KB upstream variant	NM_001287248.1:c.-3401C>A	NC_000015.10:g.90715335C>A	NG_007272.1:g.2965C>A
rs931791431	90715335	90715335	single nucleotide variant	CRTC3-AS1;BLM	intron variant;2KB upstream variant									A	c.-2110C>A	NM_001287247.1		2KB upstream variant	NM_001287247.1:c.-2110C>A	NC_000015.10:g.90715335C>A	NG_007272.1:g.2965C>A
rs1050127159	90715336	90715336	single nucleotide variant	CRTC3-AS1;BLM	intron variant;2KB upstream variant									A	n.160+1645A>T	NR_120372.1		intron variant	NR_120372.1:n.160+1645A>T	NC_000015.10:g.90715336T>A
rs1050127159	90715336	90715336	single nucleotide variant	CRTC3-AS1;BLM	intron variant;2KB upstream variant									A	c.-2109T>A	NM_000057.3		2KB upstream variant	NM_000057.3:c.-2109T>A	NC_000015.10:g.90715336T>A	NG_007272.1:g.2966T>A
rs1050127159	90715336	90715336	single nucleotide variant	CRTC3-AS1;BLM	intron variant;2KB upstream variant									A	c.-3400T>A	NM_001287248.1		2KB upstream variant	NM_001287248.1:c.-3400T>A	NC_000015.10:g.90715336T>A	NG_007272.1:g.2966T>A
rs1050127159	90715336	90715336	single nucleotide variant	CRTC3-AS1;BLM	intron variant;2KB upstream variant									A	c.-2109T>A	NM_001287247.1		2KB upstream variant	NM_001287247.1:c.-2109T>A	NC_000015.10:g.90715336T>A	NG_007272.1:g.2966T>A
rs1050127159	90715336	90715336	single nucleotide variant	CRTC3-AS1;BLM	intron variant;2KB upstream variant									A	c.-2219T>A	NM_001287246.1		2KB upstream variant	NM_001287246.1:c.-2219T>A	NC_000015.10:g.90715336T>A	NG_007272.1:g.2966T>A
rs769337172	90715351	90715351	single nucleotide variant	CRTC3-AS1;BLM	intron variant;2KB upstream variant									G	c.-2094A>G	NM_000057.3		2KB upstream variant	NM_000057.3:c.-2094A>G	NC_000015.10:g.90715351A>G	NG_007272.1:g.2981A>G
rs769337172	90715351	90715351	single nucleotide variant	CRTC3-AS1;BLM	intron variant;2KB upstream variant									G	c.-2204A>G	NM_001287246.1		2KB upstream variant	NM_001287246.1:c.-2204A>G	NC_000015.10:g.90715351A>G	NG_007272.1:g.2981A>G
rs769337172	90715351	90715351	single nucleotide variant	CRTC3-AS1;BLM	intron variant;2KB upstream variant									G	c.-2094A>G	NM_001287247.1		2KB upstream variant	NM_001287247.1:c.-2094A>G	NC_000015.10:g.90715351A>G	NG_007272.1:g.2981A>G
rs769337172	90715351	90715351	single nucleotide variant	CRTC3-AS1;BLM	intron variant;2KB upstream variant									G	c.-3385A>G	NM_001287248.1		2KB upstream variant	NM_001287248.1:c.-3385A>G	NC_000015.10:g.90715351A>G	NG_007272.1:g.2981A>G
rs769337172	90715351	90715351	single nucleotide variant	CRTC3-AS1;BLM	intron variant;2KB upstream variant									G	n.160+1630T>C	NR_120372.1		intron variant	NR_120372.1:n.160+1630T>C	NC_000015.10:g.90715351A>G
rs769337172	90715351	90715351	single nucleotide variant	CRTC3-AS1;BLM	intron variant;2KB upstream variant									G	c.-2094A>G	XM_011521882.2		2KB upstream variant	XM_011521882.2:c.-2094A>G	NC_000015.10:g.90715351A>G
rs574989397	90715369	90715369	single nucleotide variant	CRTC3-AS1;BLM	intron variant;2KB upstream variant									C	c.-2076T>C	NM_001287247.1		2KB upstream variant	NM_001287247.1:c.-2076T>C	NC_000015.10:g.90715369T>C	NG_007272.1:g.2999T>C
rs574989397	90715369	90715369	single nucleotide variant	CRTC3-AS1;BLM	intron variant;2KB upstream variant									C	c.-2076T>C	XM_011521882.2		2KB upstream variant	XM_011521882.2:c.-2076T>C	NC_000015.10:g.90715369T>C
rs574989397	90715369	90715369	single nucleotide variant	CRTC3-AS1;BLM	intron variant;2KB upstream variant									C	c.-3367T>C	NM_001287248.1		2KB upstream variant	NM_001287248.1:c.-3367T>C	NC_000015.10:g.90715369T>C	NG_007272.1:g.2999T>C
rs574989397	90715369	90715369	single nucleotide variant	CRTC3-AS1;BLM	intron variant;2KB upstream variant									C	c.-2186T>C	NM_001287246.1		2KB upstream variant	NM_001287246.1:c.-2186T>C	NC_000015.10:g.90715369T>C	NG_007272.1:g.2999T>C
rs574989397	90715369	90715369	single nucleotide variant	CRTC3-AS1;BLM	intron variant;2KB upstream variant									C	n.160+1612A>G	NR_120372.1		intron variant	NR_120372.1:n.160+1612A>G	NC_000015.10:g.90715369T>C
rs574989397	90715369	90715369	single nucleotide variant	CRTC3-AS1;BLM	intron variant;2KB upstream variant									C	c.-2076T>C	NM_000057.3		2KB upstream variant	NM_000057.3:c.-2076T>C	NC_000015.10:g.90715369T>C	NG_007272.1:g.2999T>C
rs535669919	90715373	90715373	single nucleotide variant	CRTC3-AS1;BLM	2KB upstream variant;intron variant		A	0.000399361						A	c.-2072G>A	XM_011521882.2		2KB upstream variant	XM_011521882.2:c.-2072G>A	NC_000015.10:g.90715373G>A
rs535669919	90715373	90715373	single nucleotide variant	CRTC3-AS1;BLM	2KB upstream variant;intron variant		A	0.000399361						A	c.-2182G>A	NM_001287246.1		2KB upstream variant	NM_001287246.1:c.-2182G>A	NC_000015.10:g.90715373G>A	NG_007272.1:g.3003G>A
rs535669919	90715373	90715373	single nucleotide variant	CRTC3-AS1;BLM	2KB upstream variant;intron variant		A	0.000399361						A	c.-3363G>A	NM_001287248.1		2KB upstream variant	NM_001287248.1:c.-3363G>A	NC_000015.10:g.90715373G>A	NG_007272.1:g.3003G>A
rs535669919	90715373	90715373	single nucleotide variant	CRTC3-AS1;BLM	2KB upstream variant;intron variant		A	0.000399361						A	c.-2072G>A	NM_001287247.1		2KB upstream variant	NM_001287247.1:c.-2072G>A	NC_000015.10:g.90715373G>A	NG_007272.1:g.3003G>A
rs535669919	90715373	90715373	single nucleotide variant	CRTC3-AS1;BLM	2KB upstream variant;intron variant		A	0.000399361						A	c.-2072G>A	NM_000057.3		2KB upstream variant	NM_000057.3:c.-2072G>A	NC_000015.10:g.90715373G>A	NG_007272.1:g.3003G>A
rs535669919	90715373	90715373	single nucleotide variant	CRTC3-AS1;BLM	2KB upstream variant;intron variant		A	0.000399361						A	n.160+1608C>T	NR_120372.1		intron variant	NR_120372.1:n.160+1608C>T	NC_000015.10:g.90715373G>A
rs903120722	90715389	90715389	single nucleotide variant	CRTC3-AS1;BLM	intron variant;2KB upstream variant									G	c.-2056A>G	NM_001287247.1		2KB upstream variant	NM_001287247.1:c.-2056A>G	NC_000015.10:g.90715389A>G	NG_007272.1:g.3019A>G
rs903120722	90715389	90715389	single nucleotide variant	CRTC3-AS1;BLM	intron variant;2KB upstream variant									G	c.-2056A>G	XM_011521882.2		2KB upstream variant	XM_011521882.2:c.-2056A>G	NC_000015.10:g.90715389A>G
rs903120722	90715389	90715389	single nucleotide variant	CRTC3-AS1;BLM	intron variant;2KB upstream variant									G	c.-2056A>G	NM_000057.3		2KB upstream variant	NM_000057.3:c.-2056A>G	NC_000015.10:g.90715389A>G	NG_007272.1:g.3019A>G
rs903120722	90715389	90715389	single nucleotide variant	CRTC3-AS1;BLM	intron variant;2KB upstream variant									G	n.160+1592T>C	NR_120372.1		intron variant	NR_120372.1:n.160+1592T>C	NC_000015.10:g.90715389A>G
rs903120722	90715389	90715389	single nucleotide variant	CRTC3-AS1;BLM	intron variant;2KB upstream variant									G	c.-2166A>G	NM_001287246.1		2KB upstream variant	NM_001287246.1:c.-2166A>G	NC_000015.10:g.90715389A>G	NG_007272.1:g.3019A>G
rs903120722	90715389	90715389	single nucleotide variant	CRTC3-AS1;BLM	intron variant;2KB upstream variant									G	c.-3347A>G	NM_001287248.1		2KB upstream variant	NM_001287248.1:c.-3347A>G	NC_000015.10:g.90715389A>G	NG_007272.1:g.3019A>G
rs553963018	90715396	90715396	single nucleotide variant	CRTC3-AS1;BLM	intron variant;2KB upstream variant		T	0.000399361						T	n.160+1585G>A	NR_120372.1		intron variant	NR_120372.1:n.160+1585G>A	NC_000015.10:g.90715396C>T
rs553963018	90715396	90715396	single nucleotide variant	CRTC3-AS1;BLM	intron variant;2KB upstream variant		T	0.000399361						T	c.-2159C>T	NM_001287246.1		2KB upstream variant	NM_001287246.1:c.-2159C>T	NC_000015.10:g.90715396C>T	NG_007272.1:g.3026C>T
rs553963018	90715396	90715396	single nucleotide variant	CRTC3-AS1;BLM	intron variant;2KB upstream variant		T	0.000399361						T	c.-3340C>T	NM_001287248.1		2KB upstream variant	NM_001287248.1:c.-3340C>T	NC_000015.10:g.90715396C>T	NG_007272.1:g.3026C>T
rs553963018	90715396	90715396	single nucleotide variant	CRTC3-AS1;BLM	intron variant;2KB upstream variant		T	0.000399361						T	c.-2049C>T	XM_011521882.2		2KB upstream variant	XM_011521882.2:c.-2049C>T	NC_000015.10:g.90715396C>T
rs553963018	90715396	90715396	single nucleotide variant	CRTC3-AS1;BLM	intron variant;2KB upstream variant		T	0.000399361						T	c.-2049C>T	NM_001287247.1		2KB upstream variant	NM_001287247.1:c.-2049C>T	NC_000015.10:g.90715396C>T	NG_007272.1:g.3026C>T
rs553963018	90715396	90715396	single nucleotide variant	CRTC3-AS1;BLM	intron variant;2KB upstream variant		T	0.000399361						T	c.-2049C>T	NM_000057.3		2KB upstream variant	NM_000057.3:c.-2049C>T	NC_000015.10:g.90715396C>T	NG_007272.1:g.3026C>T
rs773212255	90715398	90715398	single nucleotide variant	CRTC3-AS1;BLM	intron variant;2KB upstream variant									A	c.-2047G>A	NM_000057.3		2KB upstream variant	NM_000057.3:c.-2047G>A	NC_000015.10:g.90715398G>A	NG_007272.1:g.3028G>A
rs773212255	90715398	90715398	single nucleotide variant	CRTC3-AS1;BLM	intron variant;2KB upstream variant									A	c.-2157G>A	NM_001287246.1		2KB upstream variant	NM_001287246.1:c.-2157G>A	NC_000015.10:g.90715398G>A	NG_007272.1:g.3028G>A
rs773212255	90715398	90715398	single nucleotide variant	CRTC3-AS1;BLM	intron variant;2KB upstream variant									A	c.-2047G>A	NM_001287247.1		2KB upstream variant	NM_001287247.1:c.-2047G>A	NC_000015.10:g.90715398G>A	NG_007272.1:g.3028G>A
rs773212255	90715398	90715398	single nucleotide variant	CRTC3-AS1;BLM	intron variant;2KB upstream variant									A	c.-3338G>A	NM_001287248.1		2KB upstream variant	NM_001287248.1:c.-3338G>A	NC_000015.10:g.90715398G>A	NG_007272.1:g.3028G>A
rs773212255	90715398	90715398	single nucleotide variant	CRTC3-AS1;BLM	intron variant;2KB upstream variant									A	n.160+1583C>T	NR_120372.1		intron variant	NR_120372.1:n.160+1583C>T	NC_000015.10:g.90715398G>A
rs773212255	90715398	90715398	single nucleotide variant	CRTC3-AS1;BLM	intron variant;2KB upstream variant									A	c.-2047G>A	XM_011521882.2		2KB upstream variant	XM_011521882.2:c.-2047G>A	NC_000015.10:g.90715398G>A
rs453405	90715409	90715409	single nucleotide variant	CRTC3-AS1;BLM	intron variant;2KB upstream variant									A	c.-2036C>A	NM_000057.3		2KB upstream variant	NM_000057.3:c.-2036C>A	NC_000015.10:g.90715409C>A	NG_007272.1:g.3039C>A
rs453405	90715409	90715409	single nucleotide variant	CRTC3-AS1;BLM	intron variant;2KB upstream variant									A	c.-2146C>A	NM_001287246.1		2KB upstream variant	NM_001287246.1:c.-2146C>A	NC_000015.10:g.90715409C>A	NG_007272.1:g.3039C>A
rs453405	90715409	90715409	single nucleotide variant	CRTC3-AS1;BLM	intron variant;2KB upstream variant									A	c.-2036C>A	NM_001287247.1		2KB upstream variant	NM_001287247.1:c.-2036C>A	NC_000015.10:g.90715409C>A	NG_007272.1:g.3039C>A
rs453405	90715409	90715409	single nucleotide variant	CRTC3-AS1;BLM	intron variant;2KB upstream variant									A	c.-3327C>A	NM_001287248.1		2KB upstream variant	NM_001287248.1:c.-3327C>A	NC_000015.10:g.90715409C>A	NG_007272.1:g.3039C>A
rs453405	90715409	90715409	single nucleotide variant	CRTC3-AS1;BLM	intron variant;2KB upstream variant									A	n.160+1572G>T	NR_120372.1		intron variant	NR_120372.1:n.160+1572G>T	NC_000015.10:g.90715409C>A
rs453405	90715409	90715409	single nucleotide variant	CRTC3-AS1;BLM	intron variant;2KB upstream variant									A	c.-2036C>A	XM_011521882.2		2KB upstream variant	XM_011521882.2:c.-2036C>A	NC_000015.10:g.90715409C>A
rs433299	90715410	90715410	single nucleotide variant	CRTC3-AS1;BLM	intron variant;2KB upstream variant									C	c.-2035G>C	NM_000057.3		2KB upstream variant	NM_000057.3:c.-2035G>C	NC_000015.10:g.90715410G>C	NG_007272.1:g.3040G>C
rs433299	90715410	90715410	single nucleotide variant	CRTC3-AS1;BLM	intron variant;2KB upstream variant									C	c.-2145G>C	NM_001287246.1		2KB upstream variant	NM_001287246.1:c.-2145G>C	NC_000015.10:g.90715410G>C	NG_007272.1:g.3040G>C
rs433299	90715410	90715410	single nucleotide variant	CRTC3-AS1;BLM	intron variant;2KB upstream variant									C	c.-2035G>C	NM_001287247.1		2KB upstream variant	NM_001287247.1:c.-2035G>C	NC_000015.10:g.90715410G>C	NG_007272.1:g.3040G>C
rs433299	90715410	90715410	single nucleotide variant	CRTC3-AS1;BLM	intron variant;2KB upstream variant									C	c.-3326G>C	NM_001287248.1		2KB upstream variant	NM_001287248.1:c.-3326G>C	NC_000015.10:g.90715410G>C	NG_007272.1:g.3040G>C
rs433299	90715410	90715410	single nucleotide variant	CRTC3-AS1;BLM	intron variant;2KB upstream variant									C	n.160+1571C>G	NR_120372.1		intron variant	NR_120372.1:n.160+1571C>G	NC_000015.10:g.90715410G>C
rs433299	90715410	90715410	single nucleotide variant	CRTC3-AS1;BLM	intron variant;2KB upstream variant									C	c.-2035G>C	XM_011521882.2		2KB upstream variant	XM_011521882.2:c.-2035G>C	NC_000015.10:g.90715410G>C
rs542216102	90715418	90715418	single nucleotide variant	CRTC3-AS1;BLM	intron variant;2KB upstream variant									G	c.-2137C>G	NM_001287246.1		2KB upstream variant	NM_001287246.1:c.-2137C>G	NC_000015.10:g.90715418C>G	NG_007272.1:g.3048C>G
rs542216102	90715418	90715418	single nucleotide variant	CRTC3-AS1;BLM	intron variant;2KB upstream variant									G	c.-2027C>G	NM_000057.3		2KB upstream variant	NM_000057.3:c.-2027C>G	NC_000015.10:g.90715418C>G	NG_007272.1:g.3048C>G
rs542216102	90715418	90715418	single nucleotide variant	CRTC3-AS1;BLM	intron variant;2KB upstream variant									G	n.160+1563G>C	NR_120372.1		intron variant	NR_120372.1:n.160+1563G>C	NC_000015.10:g.90715418C>G
rs542216102	90715418	90715418	single nucleotide variant	CRTC3-AS1;BLM	intron variant;2KB upstream variant									G	c.-2027C>G	NM_001287247.1		2KB upstream variant	NM_001287247.1:c.-2027C>G	NC_000015.10:g.90715418C>G	NG_007272.1:g.3048C>G
rs542216102	90715418	90715418	single nucleotide variant	CRTC3-AS1;BLM	intron variant;2KB upstream variant									G	c.-2027C>G	XM_011521882.2		2KB upstream variant	XM_011521882.2:c.-2027C>G	NC_000015.10:g.90715418C>G
rs542216102	90715418	90715418	single nucleotide variant	CRTC3-AS1;BLM	intron variant;2KB upstream variant									G	c.-3318C>G	NM_001287248.1		2KB upstream variant	NM_001287248.1:c.-3318C>G	NC_000015.10:g.90715418C>G	NG_007272.1:g.3048C>G
rs898639205	90715428	90715428	single nucleotide variant	CRTC3-AS1;BLM	intron variant;2KB upstream variant									A	c.-2017T>A	NM_000057.3		2KB upstream variant	NM_000057.3:c.-2017T>A	NC_000015.10:g.90715428T>A	NG_007272.1:g.3058T>A
rs898639205	90715428	90715428	single nucleotide variant	CRTC3-AS1;BLM	intron variant;2KB upstream variant									A	c.-2127T>A	NM_001287246.1		2KB upstream variant	NM_001287246.1:c.-2127T>A	NC_000015.10:g.90715428T>A	NG_007272.1:g.3058T>A
rs898639205	90715428	90715428	single nucleotide variant	CRTC3-AS1;BLM	intron variant;2KB upstream variant									A	c.-2017T>A	NM_001287247.1		2KB upstream variant	NM_001287247.1:c.-2017T>A	NC_000015.10:g.90715428T>A	NG_007272.1:g.3058T>A
rs898639205	90715428	90715428	single nucleotide variant	CRTC3-AS1;BLM	intron variant;2KB upstream variant									A	c.-3308T>A	NM_001287248.1		2KB upstream variant	NM_001287248.1:c.-3308T>A	NC_000015.10:g.90715428T>A	NG_007272.1:g.3058T>A
rs898639205	90715428	90715428	single nucleotide variant	CRTC3-AS1;BLM	intron variant;2KB upstream variant									A	n.160+1553A>T	NR_120372.1		intron variant	NR_120372.1:n.160+1553A>T	NC_000015.10:g.90715428T>A
rs898639205	90715428	90715428	single nucleotide variant	CRTC3-AS1;BLM	intron variant;2KB upstream variant									A	c.-2017T>A	XM_011521882.2		2KB upstream variant	XM_011521882.2:c.-2017T>A	NC_000015.10:g.90715428T>A
rs572381325	90715433	90715433	single nucleotide variant	CRTC3-AS1;BLM	2KB upstream variant;intron variant		A	0.000199681						A	c.-2122G>A	NM_001287246.1		2KB upstream variant	NM_001287246.1:c.-2122G>A	NC_000015.10:g.90715433G>A	NG_007272.1:g.3063G>A
rs572381325	90715433	90715433	single nucleotide variant	CRTC3-AS1;BLM	2KB upstream variant;intron variant		A	0.000199681						A	c.-2012G>A	NM_000057.3		2KB upstream variant	NM_000057.3:c.-2012G>A	NC_000015.10:g.90715433G>A	NG_007272.1:g.3063G>A
rs572381325	90715433	90715433	single nucleotide variant	CRTC3-AS1;BLM	2KB upstream variant;intron variant		A	0.000199681						A	c.-2012G>A	XM_011521882.2		2KB upstream variant	XM_011521882.2:c.-2012G>A	NC_000015.10:g.90715433G>A
rs572381325	90715433	90715433	single nucleotide variant	CRTC3-AS1;BLM	2KB upstream variant;intron variant		A	0.000199681						A	c.-3303G>A	NM_001287248.1		2KB upstream variant	NM_001287248.1:c.-3303G>A	NC_000015.10:g.90715433G>A	NG_007272.1:g.3063G>A
rs572381325	90715433	90715433	single nucleotide variant	CRTC3-AS1;BLM	2KB upstream variant;intron variant		A	0.000199681						A	c.-2012G>A	NM_001287247.1		2KB upstream variant	NM_001287247.1:c.-2012G>A	NC_000015.10:g.90715433G>A	NG_007272.1:g.3063G>A
rs572381325	90715433	90715433	single nucleotide variant	CRTC3-AS1;BLM	2KB upstream variant;intron variant		A	0.000199681						A	n.160+1548C>T	NR_120372.1		intron variant	NR_120372.1:n.160+1548C>T	NC_000015.10:g.90715433G>A
rs1054295730	90715446	90715446	single nucleotide variant	CRTC3-AS1;BLM	intron variant;2KB upstream variant									A	n.160+1535C>T	NR_120372.1		intron variant	NR_120372.1:n.160+1535C>T	NC_000015.10:g.90715446G>A
rs1054295730	90715446	90715446	single nucleotide variant	CRTC3-AS1;BLM	intron variant;2KB upstream variant									A	c.-1999G>A	NM_001287247.1		2KB upstream variant	NM_001287247.1:c.-1999G>A	NC_000015.10:g.90715446G>A	NG_007272.1:g.3076G>A
rs1054295730	90715446	90715446	single nucleotide variant	CRTC3-AS1;BLM	intron variant;2KB upstream variant									A	c.-1999G>A	NM_000057.3		2KB upstream variant	NM_000057.3:c.-1999G>A	NC_000015.10:g.90715446G>A	NG_007272.1:g.3076G>A
rs1054295730	90715446	90715446	single nucleotide variant	CRTC3-AS1;BLM	intron variant;2KB upstream variant									A	c.-1999G>A	XM_011521882.2		2KB upstream variant	XM_011521882.2:c.-1999G>A	NC_000015.10:g.90715446G>A
rs1054295730	90715446	90715446	single nucleotide variant	CRTC3-AS1;BLM	intron variant;2KB upstream variant									A	c.-2109G>A	NM_001287246.1		2KB upstream variant	NM_001287246.1:c.-2109G>A	NC_000015.10:g.90715446G>A	NG_007272.1:g.3076G>A
rs1054295730	90715446	90715446	single nucleotide variant	CRTC3-AS1;BLM	intron variant;2KB upstream variant									A	c.-3290G>A	NM_001287248.1		2KB upstream variant	NM_001287248.1:c.-3290G>A	NC_000015.10:g.90715446G>A	NG_007272.1:g.3076G>A
rs140332125	90715458	90715458	single nucleotide variant	CRTC3-AS1;BLM	intron variant;2KB upstream variant		C	0.0169728						C	c.-1987T>C	NM_000057.3		2KB upstream variant	NM_000057.3:c.-1987T>C	NC_000015.10:g.90715458T>C	NG_007272.1:g.3088T>C
rs140332125	90715458	90715458	single nucleotide variant	CRTC3-AS1;BLM	intron variant;2KB upstream variant		C	0.0169728						C	c.-2097T>C	NM_001287246.1		2KB upstream variant	NM_001287246.1:c.-2097T>C	NC_000015.10:g.90715458T>C	NG_007272.1:g.3088T>C
rs140332125	90715458	90715458	single nucleotide variant	CRTC3-AS1;BLM	intron variant;2KB upstream variant		C	0.0169728						C	c.-1987T>C	NM_001287247.1		2KB upstream variant	NM_001287247.1:c.-1987T>C	NC_000015.10:g.90715458T>C	NG_007272.1:g.3088T>C
rs140332125	90715458	90715458	single nucleotide variant	CRTC3-AS1;BLM	intron variant;2KB upstream variant		C	0.0169728						C	c.-3278T>C	NM_001287248.1		2KB upstream variant	NM_001287248.1:c.-3278T>C	NC_000015.10:g.90715458T>C	NG_007272.1:g.3088T>C
rs140332125	90715458	90715458	single nucleotide variant	CRTC3-AS1;BLM	intron variant;2KB upstream variant		C	0.0169728						C	n.160+1523A>G	NR_120372.1		intron variant	NR_120372.1:n.160+1523A>G	NC_000015.10:g.90715458T>C
rs140332125	90715458	90715458	single nucleotide variant	CRTC3-AS1;BLM	intron variant;2KB upstream variant		C	0.0169728						C	c.-1987T>C	XM_011521882.2		2KB upstream variant	XM_011521882.2:c.-1987T>C	NC_000015.10:g.90715458T>C
rs1012365641	90715468	90715468	single nucleotide variant	CRTC3-AS1;BLM	intron variant;2KB upstream variant									A	n.160+1513G>T	NR_120372.1		intron variant	NR_120372.1:n.160+1513G>T	NC_000015.10:g.90715468C>A
rs1012365641	90715468	90715468	single nucleotide variant	CRTC3-AS1;BLM	intron variant;2KB upstream variant									A	c.-2087C>A	NM_001287246.1		2KB upstream variant	NM_001287246.1:c.-2087C>A	NC_000015.10:g.90715468C>A	NG_007272.1:g.3098C>A
rs1012365641	90715468	90715468	single nucleotide variant	CRTC3-AS1;BLM	intron variant;2KB upstream variant									A	c.-1977C>A	NM_000057.3		2KB upstream variant	NM_000057.3:c.-1977C>A	NC_000015.10:g.90715468C>A	NG_007272.1:g.3098C>A
rs1012365641	90715468	90715468	single nucleotide variant	CRTC3-AS1;BLM	intron variant;2KB upstream variant									A	c.-3268C>A	NM_001287248.1		2KB upstream variant	NM_001287248.1:c.-3268C>A	NC_000015.10:g.90715468C>A	NG_007272.1:g.3098C>A
rs1012365641	90715468	90715468	single nucleotide variant	CRTC3-AS1;BLM	intron variant;2KB upstream variant									A	c.-1977C>A	NM_001287247.1		2KB upstream variant	NM_001287247.1:c.-1977C>A	NC_000015.10:g.90715468C>A	NG_007272.1:g.3098C>A
rs1012365641	90715468	90715468	single nucleotide variant	CRTC3-AS1;BLM	intron variant;2KB upstream variant									A	c.-1977C>A	XM_011521882.2		2KB upstream variant	XM_011521882.2:c.-1977C>A	NC_000015.10:g.90715468C>A
rs1023709123	90715475	90715475	single nucleotide variant	CRTC3-AS1;BLM	intron variant;2KB upstream variant									A	n.160+1506C>T	NR_120372.1		intron variant	NR_120372.1:n.160+1506C>T	NC_000015.10:g.90715475G>A
rs1023709123	90715475	90715475	single nucleotide variant	CRTC3-AS1;BLM	intron variant;2KB upstream variant									A	c.-2080G>A	NM_001287246.1		2KB upstream variant	NM_001287246.1:c.-2080G>A	NC_000015.10:g.90715475G>A	NG_007272.1:g.3105G>A
rs1023709123	90715475	90715475	single nucleotide variant	CRTC3-AS1;BLM	intron variant;2KB upstream variant									A	c.-1970G>A	NM_000057.3		2KB upstream variant	NM_000057.3:c.-1970G>A	NC_000015.10:g.90715475G>A	NG_007272.1:g.3105G>A
rs1023709123	90715475	90715475	single nucleotide variant	CRTC3-AS1;BLM	intron variant;2KB upstream variant									A	c.-1970G>A	NM_001287247.1		2KB upstream variant	NM_001287247.1:c.-1970G>A	NC_000015.10:g.90715475G>A	NG_007272.1:g.3105G>A
rs1023709123	90715475	90715475	single nucleotide variant	CRTC3-AS1;BLM	intron variant;2KB upstream variant									A	c.-1970G>A	XM_011521882.2		2KB upstream variant	XM_011521882.2:c.-1970G>A	NC_000015.10:g.90715475G>A
rs1023709123	90715475	90715475	single nucleotide variant	CRTC3-AS1;BLM	intron variant;2KB upstream variant									A	c.-3261G>A	NM_001287248.1		2KB upstream variant	NM_001287248.1:c.-3261G>A	NC_000015.10:g.90715475G>A	NG_007272.1:g.3105G>A
rs906593591	90715478	90715478	single nucleotide variant	CRTC3-AS1;BLM	intron variant;2KB upstream variant									G	n.160+1503A>C	NR_120372.1		intron variant	NR_120372.1:n.160+1503A>C	NC_000015.10:g.90715478T>G
rs906593591	90715478	90715478	single nucleotide variant	CRTC3-AS1;BLM	intron variant;2KB upstream variant									G	c.-3258T>G	NM_001287248.1		2KB upstream variant	NM_001287248.1:c.-3258T>G	NC_000015.10:g.90715478T>G	NG_007272.1:g.3108T>G
rs906593591	90715478	90715478	single nucleotide variant	CRTC3-AS1;BLM	intron variant;2KB upstream variant									G	c.-1967T>G	NM_000057.3		2KB upstream variant	NM_000057.3:c.-1967T>G	NC_000015.10:g.90715478T>G	NG_007272.1:g.3108T>G
rs906593591	90715478	90715478	single nucleotide variant	CRTC3-AS1;BLM	intron variant;2KB upstream variant									G	c.-1967T>G	XM_011521882.2		2KB upstream variant	XM_011521882.2:c.-1967T>G	NC_000015.10:g.90715478T>G
rs906593591	90715478	90715478	single nucleotide variant	CRTC3-AS1;BLM	intron variant;2KB upstream variant									G	c.-1967T>G	NM_001287247.1		2KB upstream variant	NM_001287247.1:c.-1967T>G	NC_000015.10:g.90715478T>G	NG_007272.1:g.3108T>G
rs906593591	90715478	90715478	single nucleotide variant	CRTC3-AS1;BLM	intron variant;2KB upstream variant									G	c.-2077T>G	NM_001287246.1		2KB upstream variant	NM_001287246.1:c.-2077T>G	NC_000015.10:g.90715478T>G	NG_007272.1:g.3108T>G
rs563970947	90715482	90715482	single nucleotide variant	CRTC3-AS1;BLM	intron variant;2KB upstream variant		T	0.000199681						T	n.160+1499G>A	NR_120372.1		intron variant	NR_120372.1:n.160+1499G>A	NC_000015.10:g.90715482C>T
rs563970947	90715482	90715482	single nucleotide variant	CRTC3-AS1;BLM	intron variant;2KB upstream variant		T	0.000199681						T	c.-3254C>T	NM_001287248.1		2KB upstream variant	NM_001287248.1:c.-3254C>T	NC_000015.10:g.90715482C>T	NG_007272.1:g.3112C>T
rs563970947	90715482	90715482	single nucleotide variant	CRTC3-AS1;BLM	intron variant;2KB upstream variant		T	0.000199681						T	c.-1963C>T	NM_000057.3		2KB upstream variant	NM_000057.3:c.-1963C>T	NC_000015.10:g.90715482C>T	NG_007272.1:g.3112C>T
rs563970947	90715482	90715482	single nucleotide variant	CRTC3-AS1;BLM	intron variant;2KB upstream variant		T	0.000199681						T	c.-2073C>T	NM_001287246.1		2KB upstream variant	NM_001287246.1:c.-2073C>T	NC_000015.10:g.90715482C>T	NG_007272.1:g.3112C>T
rs563970947	90715482	90715482	single nucleotide variant	CRTC3-AS1;BLM	intron variant;2KB upstream variant		T	0.000199681						T	c.-1963C>T	NM_001287247.1		2KB upstream variant	NM_001287247.1:c.-1963C>T	NC_000015.10:g.90715482C>T	NG_007272.1:g.3112C>T
rs563970947	90715482	90715482	single nucleotide variant	CRTC3-AS1;BLM	intron variant;2KB upstream variant		T	0.000199681						T	c.-1963C>T	XM_011521882.2		2KB upstream variant	XM_011521882.2:c.-1963C>T	NC_000015.10:g.90715482C>T
rs36221411	90715483	90715483	single nucleotide variant	CRTC3-AS1;BLM	intron variant;2KB upstream variant		A	0.00738818						A	c.-1962G>A	NM_000057.3		2KB upstream variant	NM_000057.3:c.-1962G>A	NC_000015.10:g.90715483G>A	NG_007272.1:g.3113G>A
rs36221411	90715483	90715483	single nucleotide variant	CRTC3-AS1;BLM	intron variant;2KB upstream variant		A	0.00738818						A	c.-2072G>A	NM_001287246.1		2KB upstream variant	NM_001287246.1:c.-2072G>A	NC_000015.10:g.90715483G>A	NG_007272.1:g.3113G>A
rs36221411	90715483	90715483	single nucleotide variant	CRTC3-AS1;BLM	intron variant;2KB upstream variant		A	0.00738818						A	c.-1962G>A	NM_001287247.1		2KB upstream variant	NM_001287247.1:c.-1962G>A	NC_000015.10:g.90715483G>A	NG_007272.1:g.3113G>A
rs36221411	90715483	90715483	single nucleotide variant	CRTC3-AS1;BLM	intron variant;2KB upstream variant		A	0.00738818						A	c.-3253G>A	NM_001287248.1		2KB upstream variant	NM_001287248.1:c.-3253G>A	NC_000015.10:g.90715483G>A	NG_007272.1:g.3113G>A
rs36221411	90715483	90715483	single nucleotide variant	CRTC3-AS1;BLM	intron variant;2KB upstream variant		A	0.00738818						A	n.160+1498C>T	NR_120372.1		intron variant	NR_120372.1:n.160+1498C>T	NC_000015.10:g.90715483G>A
rs36221411	90715483	90715483	single nucleotide variant	CRTC3-AS1;BLM	intron variant;2KB upstream variant		A	0.00738818						A	c.-1962G>A	XM_011521882.2		2KB upstream variant	XM_011521882.2:c.-1962G>A	NC_000015.10:g.90715483G>A
rs1008352760	90715497	90715497	single nucleotide variant	CRTC3-AS1;BLM	intron variant;2KB upstream variant									T	c.-3239C>T	NM_001287248.1		2KB upstream variant	NM_001287248.1:c.-3239C>T	NC_000015.10:g.90715497C>T	NG_007272.1:g.3127C>T
rs1008352760	90715497	90715497	single nucleotide variant	CRTC3-AS1;BLM	intron variant;2KB upstream variant									T	c.-2058C>T	NM_001287246.1		2KB upstream variant	NM_001287246.1:c.-2058C>T	NC_000015.10:g.90715497C>T	NG_007272.1:g.3127C>T
rs1008352760	90715497	90715497	single nucleotide variant	CRTC3-AS1;BLM	intron variant;2KB upstream variant									T	c.-1948C>T	NM_000057.3		2KB upstream variant	NM_000057.3:c.-1948C>T	NC_000015.10:g.90715497C>T	NG_007272.1:g.3127C>T
rs1008352760	90715497	90715497	single nucleotide variant	CRTC3-AS1;BLM	intron variant;2KB upstream variant									T	c.-1948C>T	XM_011521882.2		2KB upstream variant	XM_011521882.2:c.-1948C>T	NC_000015.10:g.90715497C>T
rs1008352760	90715497	90715497	single nucleotide variant	CRTC3-AS1;BLM	intron variant;2KB upstream variant									T	n.160+1484G>A	NR_120372.1		intron variant	NR_120372.1:n.160+1484G>A	NC_000015.10:g.90715497C>T
rs1008352760	90715497	90715497	single nucleotide variant	CRTC3-AS1;BLM	intron variant;2KB upstream variant									T	c.-1948C>T	NM_001287247.1		2KB upstream variant	NM_001287247.1:c.-1948C>T	NC_000015.10:g.90715497C>T	NG_007272.1:g.3127C>T
rs369630744	90715499	90715499	single nucleotide variant	CRTC3-AS1;BLM	intron variant;2KB upstream variant									A	c.-1946G>A	NM_000057.3		2KB upstream variant	NM_000057.3:c.-1946G>A	NC_000015.10:g.90715499G>A	NG_007272.1:g.3129G>A
rs369630744	90715499	90715499	single nucleotide variant	CRTC3-AS1;BLM	intron variant;2KB upstream variant									A	c.-2056G>A	NM_001287246.1		2KB upstream variant	NM_001287246.1:c.-2056G>A	NC_000015.10:g.90715499G>A	NG_007272.1:g.3129G>A
rs369630744	90715499	90715499	single nucleotide variant	CRTC3-AS1;BLM	intron variant;2KB upstream variant									A	c.-1946G>A	XM_011521882.2		2KB upstream variant	XM_011521882.2:c.-1946G>A	NC_000015.10:g.90715499G>A
rs369630744	90715499	90715499	single nucleotide variant	CRTC3-AS1;BLM	intron variant;2KB upstream variant									A	c.-3237G>A	NM_001287248.1		2KB upstream variant	NM_001287248.1:c.-3237G>A	NC_000015.10:g.90715499G>A	NG_007272.1:g.3129G>A
rs369630744	90715499	90715499	single nucleotide variant	CRTC3-AS1;BLM	intron variant;2KB upstream variant									A	n.160+1482C>T	NR_120372.1		intron variant	NR_120372.1:n.160+1482C>T	NC_000015.10:g.90715499G>A
rs369630744	90715499	90715499	single nucleotide variant	CRTC3-AS1;BLM	intron variant;2KB upstream variant									A	c.-1946G>A	NM_001287247.1		2KB upstream variant	NM_001287247.1:c.-1946G>A	NC_000015.10:g.90715499G>A	NG_007272.1:g.3129G>A
rs113134966	90715500	90715500	single nucleotide variant	CRTC3-AS1;BLM	intron variant;2KB upstream variant									A	c.-1945T>A	NM_000057.3		2KB upstream variant	NM_000057.3:c.-1945T>A	NC_000015.10:g.90715500T>A	NG_007272.1:g.3130T>A
rs113134966	90715500	90715500	single nucleotide variant	CRTC3-AS1;BLM	intron variant;2KB upstream variant									A	c.-2055T>A	NM_001287246.1		2KB upstream variant	NM_001287246.1:c.-2055T>A	NC_000015.10:g.90715500T>A	NG_007272.1:g.3130T>A
rs113134966	90715500	90715500	single nucleotide variant	CRTC3-AS1;BLM	intron variant;2KB upstream variant									A	c.-1945T>A	NM_001287247.1		2KB upstream variant	NM_001287247.1:c.-1945T>A	NC_000015.10:g.90715500T>A	NG_007272.1:g.3130T>A
rs113134966	90715500	90715500	single nucleotide variant	CRTC3-AS1;BLM	intron variant;2KB upstream variant									A	c.-3236T>A	NM_001287248.1		2KB upstream variant	NM_001287248.1:c.-3236T>A	NC_000015.10:g.90715500T>A	NG_007272.1:g.3130T>A
rs113134966	90715500	90715500	single nucleotide variant	CRTC3-AS1;BLM	intron variant;2KB upstream variant									A	n.160+1481A>T	NR_120372.1		intron variant	NR_120372.1:n.160+1481A>T	NC_000015.10:g.90715500T>A
rs113134966	90715500	90715500	single nucleotide variant	CRTC3-AS1;BLM	intron variant;2KB upstream variant									A	c.-1945T>A	XM_011521882.2		2KB upstream variant	XM_011521882.2:c.-1945T>A	NC_000015.10:g.90715500T>A
rs1003561518	90715519	90715519	single nucleotide variant	CRTC3-AS1;BLM	2KB upstream variant;intron variant									C	c.-1926A>C	NM_000057.3		2KB upstream variant	NM_000057.3:c.-1926A>C	NC_000015.10:g.90715519A>C	NG_007272.1:g.3149A>C
rs1003561518	90715519	90715519	single nucleotide variant	CRTC3-AS1;BLM	2KB upstream variant;intron variant									C	c.-3217A>C	NM_001287248.1		2KB upstream variant	NM_001287248.1:c.-3217A>C	NC_000015.10:g.90715519A>C	NG_007272.1:g.3149A>C
rs1003561518	90715519	90715519	single nucleotide variant	CRTC3-AS1;BLM	2KB upstream variant;intron variant									C	c.-1926A>C	XM_011521882.2		2KB upstream variant	XM_011521882.2:c.-1926A>C	NC_000015.10:g.90715519A>C
rs1003561518	90715519	90715519	single nucleotide variant	CRTC3-AS1;BLM	2KB upstream variant;intron variant									C	c.-1926A>C	NM_001287247.1		2KB upstream variant	NM_001287247.1:c.-1926A>C	NC_000015.10:g.90715519A>C	NG_007272.1:g.3149A>C
rs1003561518	90715519	90715519	single nucleotide variant	CRTC3-AS1;BLM	2KB upstream variant;intron variant									C	c.-2036A>C	NM_001287246.1		2KB upstream variant	NM_001287246.1:c.-2036A>C	NC_000015.10:g.90715519A>C	NG_007272.1:g.3149A>C
rs1003561518	90715519	90715519	single nucleotide variant	CRTC3-AS1;BLM	2KB upstream variant;intron variant									C	n.160+1462T>G	NR_120372.1		intron variant	NR_120372.1:n.160+1462T>G	NC_000015.10:g.90715519A>C
rs1014902300	90715520	90715520	single nucleotide variant	CRTC3-AS1;BLM	intron variant;2KB upstream variant									G	c.-1925A>G	NM_001287247.1		2KB upstream variant	NM_001287247.1:c.-1925A>G	NC_000015.10:g.90715520A>G	NG_007272.1:g.3150A>G
rs1014902300	90715520	90715520	single nucleotide variant	CRTC3-AS1;BLM	intron variant;2KB upstream variant									G	c.-3216A>G	NM_001287248.1		2KB upstream variant	NM_001287248.1:c.-3216A>G	NC_000015.10:g.90715520A>G	NG_007272.1:g.3150A>G
rs1014902300	90715520	90715520	single nucleotide variant	CRTC3-AS1;BLM	intron variant;2KB upstream variant									G	c.-2035A>G	NM_001287246.1		2KB upstream variant	NM_001287246.1:c.-2035A>G	NC_000015.10:g.90715520A>G	NG_007272.1:g.3150A>G
rs1014902300	90715520	90715520	single nucleotide variant	CRTC3-AS1;BLM	intron variant;2KB upstream variant									G	n.160+1461T>C	NR_120372.1		intron variant	NR_120372.1:n.160+1461T>C	NC_000015.10:g.90715520A>G
rs1014902300	90715520	90715520	single nucleotide variant	CRTC3-AS1;BLM	intron variant;2KB upstream variant									G	c.-1925A>G	NM_000057.3		2KB upstream variant	NM_000057.3:c.-1925A>G	NC_000015.10:g.90715520A>G	NG_007272.1:g.3150A>G
rs1014902300	90715520	90715520	single nucleotide variant	CRTC3-AS1;BLM	intron variant;2KB upstream variant									G	c.-1925A>G	XM_011521882.2		2KB upstream variant	XM_011521882.2:c.-1925A>G	NC_000015.10:g.90715520A>G
rs199722741	90715523	90715523	single nucleotide variant	CRTC3-AS1;BLM	intron variant;2KB upstream variant									A	c.-1922G>A	NM_000057.3		2KB upstream variant	NM_000057.3:c.-1922G>A	NC_000015.10:g.90715523G>A	NG_007272.1:g.3153G>A
rs199722741	90715523	90715523	single nucleotide variant	CRTC3-AS1;BLM	intron variant;2KB upstream variant									A	c.-2032G>A	NM_001287246.1		2KB upstream variant	NM_001287246.1:c.-2032G>A	NC_000015.10:g.90715523G>A	NG_007272.1:g.3153G>A
rs199722741	90715523	90715523	single nucleotide variant	CRTC3-AS1;BLM	intron variant;2KB upstream variant									A	c.-1922G>A	NM_001287247.1		2KB upstream variant	NM_001287247.1:c.-1922G>A	NC_000015.10:g.90715523G>A	NG_007272.1:g.3153G>A
rs199722741	90715523	90715523	single nucleotide variant	CRTC3-AS1;BLM	intron variant;2KB upstream variant									A	c.-3213G>A	NM_001287248.1		2KB upstream variant	NM_001287248.1:c.-3213G>A	NC_000015.10:g.90715523G>A	NG_007272.1:g.3153G>A
rs199722741	90715523	90715523	single nucleotide variant	CRTC3-AS1;BLM	intron variant;2KB upstream variant									A	n.160+1458C>T	NR_120372.1		intron variant	NR_120372.1:n.160+1458C>T	NC_000015.10:g.90715523G>A
rs199722741	90715523	90715523	single nucleotide variant	CRTC3-AS1;BLM	intron variant;2KB upstream variant									A	c.-1922G>A	XM_011521882.2		2KB upstream variant	XM_011521882.2:c.-1922G>A	NC_000015.10:g.90715523G>A
rs560493632	90715560	90715560	single nucleotide variant	CRTC3-AS1;BLM	intron variant;2KB upstream variant									G	c.-1885C>G	NM_000057.3		2KB upstream variant	NM_000057.3:c.-1885C>G	NC_000015.10:g.90715560C>G	NG_007272.1:g.3190C>G
rs560493632	90715560	90715560	single nucleotide variant	CRTC3-AS1;BLM	intron variant;2KB upstream variant									T	c.-1885C>T	XM_011521882.2		2KB upstream variant	XM_011521882.2:c.-1885C>T	NC_000015.10:g.90715560C>T
rs560493632	90715560	90715560	single nucleotide variant	CRTC3-AS1;BLM	intron variant;2KB upstream variant									T	c.-1885C>T	NM_001287247.1		2KB upstream variant	NM_001287247.1:c.-1885C>T	NC_000015.10:g.90715560C>T	NG_007272.1:g.3190C>T
rs560493632	90715560	90715560	single nucleotide variant	CRTC3-AS1;BLM	intron variant;2KB upstream variant									G	n.160+1421G>C	NR_120372.1		intron variant	NR_120372.1:n.160+1421G>C	NC_000015.10:g.90715560C>G
rs560493632	90715560	90715560	single nucleotide variant	CRTC3-AS1;BLM	intron variant;2KB upstream variant									G	c.-1995C>G	NM_001287246.1		2KB upstream variant	NM_001287246.1:c.-1995C>G	NC_000015.10:g.90715560C>G	NG_007272.1:g.3190C>G
rs560493632	90715560	90715560	single nucleotide variant	CRTC3-AS1;BLM	intron variant;2KB upstream variant									G	c.-1885C>G	NM_001287247.1		2KB upstream variant	NM_001287247.1:c.-1885C>G	NC_000015.10:g.90715560C>G	NG_007272.1:g.3190C>G
rs560493632	90715560	90715560	single nucleotide variant	CRTC3-AS1;BLM	intron variant;2KB upstream variant									T	c.-1885C>T	NM_000057.3		2KB upstream variant	NM_000057.3:c.-1885C>T	NC_000015.10:g.90715560C>T	NG_007272.1:g.3190C>T
rs560493632	90715560	90715560	single nucleotide variant	CRTC3-AS1;BLM	intron variant;2KB upstream variant									T	c.-1995C>T	NM_001287246.1		2KB upstream variant	NM_001287246.1:c.-1995C>T	NC_000015.10:g.90715560C>T	NG_007272.1:g.3190C>T
rs560493632	90715560	90715560	single nucleotide variant	CRTC3-AS1;BLM	intron variant;2KB upstream variant									G	c.-3176C>G	NM_001287248.1		2KB upstream variant	NM_001287248.1:c.-3176C>G	NC_000015.10:g.90715560C>G	NG_007272.1:g.3190C>G
rs560493632	90715560	90715560	single nucleotide variant	CRTC3-AS1;BLM	intron variant;2KB upstream variant									T	n.160+1421G>A	NR_120372.1		intron variant	NR_120372.1:n.160+1421G>A	NC_000015.10:g.90715560C>T
rs560493632	90715560	90715560	single nucleotide variant	CRTC3-AS1;BLM	intron variant;2KB upstream variant									T	c.-3176C>T	NM_001287248.1		2KB upstream variant	NM_001287248.1:c.-3176C>T	NC_000015.10:g.90715560C>T	NG_007272.1:g.3190C>T
rs560493632	90715560	90715560	single nucleotide variant	CRTC3-AS1;BLM	intron variant;2KB upstream variant									G	c.-1885C>G	XM_011521882.2		2KB upstream variant	XM_011521882.2:c.-1885C>G	NC_000015.10:g.90715560C>G
rs974060965	90715567	90715567	single nucleotide variant	CRTC3-AS1;BLM	intron variant;2KB upstream variant									A	c.-3169G>A	NM_001287248.1		2KB upstream variant	NM_001287248.1:c.-3169G>A	NC_000015.10:g.90715567G>A	NG_007272.1:g.3197G>A
rs974060965	90715567	90715567	single nucleotide variant	CRTC3-AS1;BLM	intron variant;2KB upstream variant									A	n.160+1414C>T	NR_120372.1		intron variant	NR_120372.1:n.160+1414C>T	NC_000015.10:g.90715567G>A
rs974060965	90715567	90715567	single nucleotide variant	CRTC3-AS1;BLM	intron variant;2KB upstream variant									A	c.-1878G>A	XM_011521882.2		2KB upstream variant	XM_011521882.2:c.-1878G>A	NC_000015.10:g.90715567G>A
rs974060965	90715567	90715567	single nucleotide variant	CRTC3-AS1;BLM	intron variant;2KB upstream variant									A	c.-1878G>A	NM_000057.3		2KB upstream variant	NM_000057.3:c.-1878G>A	NC_000015.10:g.90715567G>A	NG_007272.1:g.3197G>A
rs974060965	90715567	90715567	single nucleotide variant	CRTC3-AS1;BLM	intron variant;2KB upstream variant									A	c.-1878G>A	NM_001287247.1		2KB upstream variant	NM_001287247.1:c.-1878G>A	NC_000015.10:g.90715567G>A	NG_007272.1:g.3197G>A
rs974060965	90715567	90715567	single nucleotide variant	CRTC3-AS1;BLM	intron variant;2KB upstream variant									A	c.-1988G>A	NM_001287246.1		2KB upstream variant	NM_001287246.1:c.-1988G>A	NC_000015.10:g.90715567G>A	NG_007272.1:g.3197G>A
rs1027857532	90715571	90715571	single nucleotide variant	CRTC3-AS1;BLM	intron variant;2KB upstream variant									G	c.-1984A>G	NM_001287246.1		2KB upstream variant	NM_001287246.1:c.-1984A>G	NC_000015.10:g.90715571A>G	NG_007272.1:g.3201A>G
rs1027857532	90715571	90715571	single nucleotide variant	CRTC3-AS1;BLM	intron variant;2KB upstream variant									G	n.160+1410T>C	NR_120372.1		intron variant	NR_120372.1:n.160+1410T>C	NC_000015.10:g.90715571A>G
rs1027857532	90715571	90715571	single nucleotide variant	CRTC3-AS1;BLM	intron variant;2KB upstream variant									G	c.-1874A>G	NM_001287247.1		2KB upstream variant	NM_001287247.1:c.-1874A>G	NC_000015.10:g.90715571A>G	NG_007272.1:g.3201A>G
rs1027857532	90715571	90715571	single nucleotide variant	CRTC3-AS1;BLM	intron variant;2KB upstream variant									G	c.-1874A>G	XM_011521882.2		2KB upstream variant	XM_011521882.2:c.-1874A>G	NC_000015.10:g.90715571A>G
rs1027857532	90715571	90715571	single nucleotide variant	CRTC3-AS1;BLM	intron variant;2KB upstream variant									G	c.-1874A>G	NM_000057.3		2KB upstream variant	NM_000057.3:c.-1874A>G	NC_000015.10:g.90715571A>G	NG_007272.1:g.3201A>G
rs1027857532	90715571	90715571	single nucleotide variant	CRTC3-AS1;BLM	intron variant;2KB upstream variant									G	c.-3165A>G	NM_001287248.1		2KB upstream variant	NM_001287248.1:c.-3165A>G	NC_000015.10:g.90715571A>G	NG_007272.1:g.3201A>G
rs1032687244	90715576	90715576	single nucleotide variant	CRTC3-AS1;BLM	intron variant;2KB upstream variant									T	n.160+1405T>A	NR_120372.1		intron variant	NR_120372.1:n.160+1405T>A	NC_000015.10:g.90715576A>T
rs1032687244	90715576	90715576	single nucleotide variant	CRTC3-AS1;BLM	intron variant;2KB upstream variant									T	c.-3160A>T	NM_001287248.1		2KB upstream variant	NM_001287248.1:c.-3160A>T	NC_000015.10:g.90715576A>T	NG_007272.1:g.3206A>T
rs1032687244	90715576	90715576	single nucleotide variant	CRTC3-AS1;BLM	intron variant;2KB upstream variant									T	c.-1869A>T	XM_011521882.2		2KB upstream variant	XM_011521882.2:c.-1869A>T	NC_000015.10:g.90715576A>T
rs1032687244	90715576	90715576	single nucleotide variant	CRTC3-AS1;BLM	intron variant;2KB upstream variant									T	c.-1869A>T	NM_001287247.1		2KB upstream variant	NM_001287247.1:c.-1869A>T	NC_000015.10:g.90715576A>T	NG_007272.1:g.3206A>T
rs1032687244	90715576	90715576	single nucleotide variant	CRTC3-AS1;BLM	intron variant;2KB upstream variant									T	c.-1869A>T	NM_000057.3		2KB upstream variant	NM_000057.3:c.-1869A>T	NC_000015.10:g.90715576A>T	NG_007272.1:g.3206A>T
rs1032687244	90715576	90715576	single nucleotide variant	CRTC3-AS1;BLM	intron variant;2KB upstream variant									T	c.-1979A>T	NM_001287246.1		2KB upstream variant	NM_001287246.1:c.-1979A>T	NC_000015.10:g.90715576A>T	NG_007272.1:g.3206A>T
rs953659300	90715608	90715608	single nucleotide variant	CRTC3-AS1;BLM	intron variant;2KB upstream variant									A	c.-1837G>A	NM_001287247.1		2KB upstream variant	NM_001287247.1:c.-1837G>A	NC_000015.10:g.90715608G>A	NG_007272.1:g.3238G>A
rs953659300	90715608	90715608	single nucleotide variant	CRTC3-AS1;BLM	intron variant;2KB upstream variant									A	c.-1837G>A	NM_000057.3		2KB upstream variant	NM_000057.3:c.-1837G>A	NC_000015.10:g.90715608G>A	NG_007272.1:g.3238G>A
rs953659300	90715608	90715608	single nucleotide variant	CRTC3-AS1;BLM	intron variant;2KB upstream variant									A	n.160+1373C>T	NR_120372.1		intron variant	NR_120372.1:n.160+1373C>T	NC_000015.10:g.90715608G>A
rs953659300	90715608	90715608	single nucleotide variant	CRTC3-AS1;BLM	intron variant;2KB upstream variant									A	c.-3128G>A	NM_001287248.1		2KB upstream variant	NM_001287248.1:c.-3128G>A	NC_000015.10:g.90715608G>A	NG_007272.1:g.3238G>A
rs953659300	90715608	90715608	single nucleotide variant	CRTC3-AS1;BLM	intron variant;2KB upstream variant									A	c.-1837G>A	XM_011521882.2		2KB upstream variant	XM_011521882.2:c.-1837G>A	NC_000015.10:g.90715608G>A
rs953659300	90715608	90715608	single nucleotide variant	CRTC3-AS1;BLM	intron variant;2KB upstream variant									A	c.-1947G>A	NM_001287246.1		2KB upstream variant	NM_001287246.1:c.-1947G>A	NC_000015.10:g.90715608G>A	NG_007272.1:g.3238G>A
rs956651813	90715610	90715610	single nucleotide variant	CRTC3-AS1;BLM	intron variant;2KB upstream variant									G	c.-1945T>G	NM_001287246.1		2KB upstream variant	NM_001287246.1:c.-1945T>G	NC_000015.10:g.90715610T>G	NG_007272.1:g.3240T>G
rs956651813	90715610	90715610	single nucleotide variant	CRTC3-AS1;BLM	intron variant;2KB upstream variant									G	c.-3126T>G	NM_001287248.1		2KB upstream variant	NM_001287248.1:c.-3126T>G	NC_000015.10:g.90715610T>G	NG_007272.1:g.3240T>G
rs956651813	90715610	90715610	single nucleotide variant	CRTC3-AS1;BLM	intron variant;2KB upstream variant									G	n.160+1371A>C	NR_120372.1		intron variant	NR_120372.1:n.160+1371A>C	NC_000015.10:g.90715610T>G
rs956651813	90715610	90715610	single nucleotide variant	CRTC3-AS1;BLM	intron variant;2KB upstream variant									G	c.-1835T>G	NM_000057.3		2KB upstream variant	NM_000057.3:c.-1835T>G	NC_000015.10:g.90715610T>G	NG_007272.1:g.3240T>G
rs956651813	90715610	90715610	single nucleotide variant	CRTC3-AS1;BLM	intron variant;2KB upstream variant									G	c.-1835T>G	NM_001287247.1		2KB upstream variant	NM_001287247.1:c.-1835T>G	NC_000015.10:g.90715610T>G	NG_007272.1:g.3240T>G
rs956651813	90715610	90715610	single nucleotide variant	CRTC3-AS1;BLM	intron variant;2KB upstream variant									G	c.-1835T>G	XM_011521882.2		2KB upstream variant	XM_011521882.2:c.-1835T>G	NC_000015.10:g.90715610T>G
rs187365081	90715613	90715613	single nucleotide variant	CRTC3-AS1;BLM	intron variant;2KB upstream variant		C	0.00219649						C	c.-1832T>C	NM_000057.3		2KB upstream variant	NM_000057.3:c.-1832T>C	NC_000015.10:g.90715613T>C	NG_007272.1:g.3243T>C
rs187365081	90715613	90715613	single nucleotide variant	CRTC3-AS1;BLM	intron variant;2KB upstream variant		C	0.00219649						C	c.-1942T>C	NM_001287246.1		2KB upstream variant	NM_001287246.1:c.-1942T>C	NC_000015.10:g.90715613T>C	NG_007272.1:g.3243T>C
rs187365081	90715613	90715613	single nucleotide variant	CRTC3-AS1;BLM	intron variant;2KB upstream variant		C	0.00219649						C	c.-1832T>C	NM_001287247.1		2KB upstream variant	NM_001287247.1:c.-1832T>C	NC_000015.10:g.90715613T>C	NG_007272.1:g.3243T>C
rs187365081	90715613	90715613	single nucleotide variant	CRTC3-AS1;BLM	intron variant;2KB upstream variant		C	0.00219649						C	c.-3123T>C	NM_001287248.1		2KB upstream variant	NM_001287248.1:c.-3123T>C	NC_000015.10:g.90715613T>C	NG_007272.1:g.3243T>C
rs187365081	90715613	90715613	single nucleotide variant	CRTC3-AS1;BLM	intron variant;2KB upstream variant		C	0.00219649						C	n.160+1368A>G	NR_120372.1		intron variant	NR_120372.1:n.160+1368A>G	NC_000015.10:g.90715613T>C
rs187365081	90715613	90715613	single nucleotide variant	CRTC3-AS1;BLM	intron variant;2KB upstream variant		C	0.00219649						C	c.-1832T>C	XM_011521882.2		2KB upstream variant	XM_011521882.2:c.-1832T>C	NC_000015.10:g.90715613T>C
rs770807582	90715635	90715635	single nucleotide variant	CRTC3-AS1;BLM	intron variant;2KB upstream variant									C	c.-1810T>C	NM_000057.3		2KB upstream variant	NM_000057.3:c.-1810T>C	NC_000015.10:g.90715635T>C	NG_007272.1:g.3265T>C
rs770807582	90715635	90715635	single nucleotide variant	CRTC3-AS1;BLM	intron variant;2KB upstream variant									C	c.-1920T>C	NM_001287246.1		2KB upstream variant	NM_001287246.1:c.-1920T>C	NC_000015.10:g.90715635T>C	NG_007272.1:g.3265T>C
rs770807582	90715635	90715635	single nucleotide variant	CRTC3-AS1;BLM	intron variant;2KB upstream variant									C	c.-1810T>C	NM_001287247.1		2KB upstream variant	NM_001287247.1:c.-1810T>C	NC_000015.10:g.90715635T>C	NG_007272.1:g.3265T>C
rs770807582	90715635	90715635	single nucleotide variant	CRTC3-AS1;BLM	intron variant;2KB upstream variant									C	c.-3101T>C	NM_001287248.1		2KB upstream variant	NM_001287248.1:c.-3101T>C	NC_000015.10:g.90715635T>C	NG_007272.1:g.3265T>C
rs770807582	90715635	90715635	single nucleotide variant	CRTC3-AS1;BLM	intron variant;2KB upstream variant									C	n.160+1346A>G	NR_120372.1		intron variant	NR_120372.1:n.160+1346A>G	NC_000015.10:g.90715635T>C
rs770807582	90715635	90715635	single nucleotide variant	CRTC3-AS1;BLM	intron variant;2KB upstream variant									C	c.-1810T>C	XM_011521882.2		2KB upstream variant	XM_011521882.2:c.-1810T>C	NC_000015.10:g.90715635T>C
rs774129853	90715642	90715642	single nucleotide variant	CRTC3-AS1;BLM	intron variant;2KB upstream variant									A	c.-1803G>A	NM_000057.3		2KB upstream variant	NM_000057.3:c.-1803G>A	NC_000015.10:g.90715642G>A	NG_007272.1:g.3272G>A
rs774129853	90715642	90715642	single nucleotide variant	CRTC3-AS1;BLM	intron variant;2KB upstream variant									A	c.-1913G>A	NM_001287246.1		2KB upstream variant	NM_001287246.1:c.-1913G>A	NC_000015.10:g.90715642G>A	NG_007272.1:g.3272G>A
rs774129853	90715642	90715642	single nucleotide variant	CRTC3-AS1;BLM	intron variant;2KB upstream variant									A	c.-1803G>A	NM_001287247.1		2KB upstream variant	NM_001287247.1:c.-1803G>A	NC_000015.10:g.90715642G>A	NG_007272.1:g.3272G>A
rs774129853	90715642	90715642	single nucleotide variant	CRTC3-AS1;BLM	intron variant;2KB upstream variant									A	c.-3094G>A	NM_001287248.1		2KB upstream variant	NM_001287248.1:c.-3094G>A	NC_000015.10:g.90715642G>A	NG_007272.1:g.3272G>A
rs774129853	90715642	90715642	single nucleotide variant	CRTC3-AS1;BLM	intron variant;2KB upstream variant									A	n.160+1339C>T	NR_120372.1		intron variant	NR_120372.1:n.160+1339C>T	NC_000015.10:g.90715642G>A
rs774129853	90715642	90715642	single nucleotide variant	CRTC3-AS1;BLM	intron variant;2KB upstream variant									A	c.-1803G>A	XM_011521882.2		2KB upstream variant	XM_011521882.2:c.-1803G>A	NC_000015.10:g.90715642G>A
rs759263344	90715646	90715646	single nucleotide variant	CRTC3-AS1;BLM	intron variant;2KB upstream variant									T	c.-1799C>T	NM_000057.3		2KB upstream variant	NM_000057.3:c.-1799C>T	NC_000015.10:g.90715646C>T	NG_007272.1:g.3276C>T
rs759263344	90715646	90715646	single nucleotide variant	CRTC3-AS1;BLM	intron variant;2KB upstream variant									T	c.-1909C>T	NM_001287246.1		2KB upstream variant	NM_001287246.1:c.-1909C>T	NC_000015.10:g.90715646C>T	NG_007272.1:g.3276C>T
rs759263344	90715646	90715646	single nucleotide variant	CRTC3-AS1;BLM	intron variant;2KB upstream variant									T	c.-1799C>T	NM_001287247.1		2KB upstream variant	NM_001287247.1:c.-1799C>T	NC_000015.10:g.90715646C>T	NG_007272.1:g.3276C>T
rs759263344	90715646	90715646	single nucleotide variant	CRTC3-AS1;BLM	intron variant;2KB upstream variant									T	c.-3090C>T	NM_001287248.1		2KB upstream variant	NM_001287248.1:c.-3090C>T	NC_000015.10:g.90715646C>T	NG_007272.1:g.3276C>T
rs759263344	90715646	90715646	single nucleotide variant	CRTC3-AS1;BLM	intron variant;2KB upstream variant									T	n.160+1335G>A	NR_120372.1		intron variant	NR_120372.1:n.160+1335G>A	NC_000015.10:g.90715646C>T
rs759263344	90715646	90715646	single nucleotide variant	CRTC3-AS1;BLM	intron variant;2KB upstream variant									T	c.-1799C>T	XM_011521882.2		2KB upstream variant	XM_011521882.2:c.-1799C>T	NC_000015.10:g.90715646C>T
rs949130950	90715660	90715660	single nucleotide variant	CRTC3-AS1;BLM	2KB upstream variant;intron variant									C	c.-1785T>C	NM_000057.3		2KB upstream variant	NM_000057.3:c.-1785T>C	NC_000015.10:g.90715660T>C	NG_007272.1:g.3290T>C
rs949130950	90715660	90715660	single nucleotide variant	CRTC3-AS1;BLM	2KB upstream variant;intron variant									C	c.-1785T>C	XM_011521882.2		2KB upstream variant	XM_011521882.2:c.-1785T>C	NC_000015.10:g.90715660T>C
rs949130950	90715660	90715660	single nucleotide variant	CRTC3-AS1;BLM	2KB upstream variant;intron variant									C	c.-3076T>C	NM_001287248.1		2KB upstream variant	NM_001287248.1:c.-3076T>C	NC_000015.10:g.90715660T>C	NG_007272.1:g.3290T>C
rs949130950	90715660	90715660	single nucleotide variant	CRTC3-AS1;BLM	2KB upstream variant;intron variant									C	c.-1785T>C	NM_001287247.1		2KB upstream variant	NM_001287247.1:c.-1785T>C	NC_000015.10:g.90715660T>C	NG_007272.1:g.3290T>C
rs949130950	90715660	90715660	single nucleotide variant	CRTC3-AS1;BLM	2KB upstream variant;intron variant									C	c.-1895T>C	NM_001287246.1		2KB upstream variant	NM_001287246.1:c.-1895T>C	NC_000015.10:g.90715660T>C	NG_007272.1:g.3290T>C
rs949130950	90715660	90715660	single nucleotide variant	CRTC3-AS1;BLM	2KB upstream variant;intron variant									C	n.160+1321A>G	NR_120372.1		intron variant	NR_120372.1:n.160+1321A>G	NC_000015.10:g.90715660T>C
rs573156908	90715666	90715666	single nucleotide variant	CRTC3-AS1;BLM	intron variant;2KB upstream variant									T	c.-1779C>T	NM_001287247.1		2KB upstream variant	NM_001287247.1:c.-1779C>T	NC_000015.10:g.90715666C>T	NG_007272.1:g.3296C>T
rs573156908	90715666	90715666	single nucleotide variant	CRTC3-AS1;BLM	intron variant;2KB upstream variant									T	c.-1779C>T	NM_000057.3		2KB upstream variant	NM_000057.3:c.-1779C>T	NC_000015.10:g.90715666C>T	NG_007272.1:g.3296C>T
rs573156908	90715666	90715666	single nucleotide variant	CRTC3-AS1;BLM	intron variant;2KB upstream variant									T	c.-1889C>T	NM_001287246.1		2KB upstream variant	NM_001287246.1:c.-1889C>T	NC_000015.10:g.90715666C>T	NG_007272.1:g.3296C>T
rs573156908	90715666	90715666	single nucleotide variant	CRTC3-AS1;BLM	intron variant;2KB upstream variant									T	n.160+1315G>A	NR_120372.1		intron variant	NR_120372.1:n.160+1315G>A	NC_000015.10:g.90715666C>T
rs573156908	90715666	90715666	single nucleotide variant	CRTC3-AS1;BLM	intron variant;2KB upstream variant									T	c.-1779C>T	XM_011521882.2		2KB upstream variant	XM_011521882.2:c.-1779C>T	NC_000015.10:g.90715666C>T
rs573156908	90715666	90715666	single nucleotide variant	CRTC3-AS1;BLM	intron variant;2KB upstream variant									T	c.-3070C>T	NM_001287248.1		2KB upstream variant	NM_001287248.1:c.-3070C>T	NC_000015.10:g.90715666C>T	NG_007272.1:g.3296C>T
rs980937680	90715676	90715676	single nucleotide variant	CRTC3-AS1;BLM	intron variant;2KB upstream variant									G	c.-1879C>G	NM_001287246.1		2KB upstream variant	NM_001287246.1:c.-1879C>G	NC_000015.10:g.90715676C>G	NG_007272.1:g.3306C>G
rs980937680	90715676	90715676	single nucleotide variant	CRTC3-AS1;BLM	intron variant;2KB upstream variant									G	c.-3060C>G	NM_001287248.1		2KB upstream variant	NM_001287248.1:c.-3060C>G	NC_000015.10:g.90715676C>G	NG_007272.1:g.3306C>G
rs980937680	90715676	90715676	single nucleotide variant	CRTC3-AS1;BLM	intron variant;2KB upstream variant									G	c.-1769C>G	NM_001287247.1		2KB upstream variant	NM_001287247.1:c.-1769C>G	NC_000015.10:g.90715676C>G	NG_007272.1:g.3306C>G
rs980937680	90715676	90715676	single nucleotide variant	CRTC3-AS1;BLM	intron variant;2KB upstream variant									G	n.160+1305G>C	NR_120372.1		intron variant	NR_120372.1:n.160+1305G>C	NC_000015.10:g.90715676C>G
rs980937680	90715676	90715676	single nucleotide variant	CRTC3-AS1;BLM	intron variant;2KB upstream variant									G	c.-1769C>G	XM_011521882.2		2KB upstream variant	XM_011521882.2:c.-1769C>G	NC_000015.10:g.90715676C>G
rs980937680	90715676	90715676	single nucleotide variant	CRTC3-AS1;BLM	intron variant;2KB upstream variant									G	c.-1769C>G	NM_000057.3		2KB upstream variant	NM_000057.3:c.-1769C>G	NC_000015.10:g.90715676C>G	NG_007272.1:g.3306C>G
rs924231142	90715681	90715681	single nucleotide variant	CRTC3-AS1;BLM	intron variant;2KB upstream variant									G	n.160+1300A>C	NR_120372.1		intron variant	NR_120372.1:n.160+1300A>C	NC_000015.10:g.90715681T>G
rs924231142	90715681	90715681	single nucleotide variant	CRTC3-AS1;BLM	intron variant;2KB upstream variant									G	c.-1764T>G	XM_011521882.2		2KB upstream variant	XM_011521882.2:c.-1764T>G	NC_000015.10:g.90715681T>G
rs924231142	90715681	90715681	single nucleotide variant	CRTC3-AS1;BLM	intron variant;2KB upstream variant									G	c.-1764T>G	NM_001287247.1		2KB upstream variant	NM_001287247.1:c.-1764T>G	NC_000015.10:g.90715681T>G	NG_007272.1:g.3311T>G
rs924231142	90715681	90715681	single nucleotide variant	CRTC3-AS1;BLM	intron variant;2KB upstream variant									G	c.-3055T>G	NM_001287248.1		2KB upstream variant	NM_001287248.1:c.-3055T>G	NC_000015.10:g.90715681T>G	NG_007272.1:g.3311T>G
rs924231142	90715681	90715681	single nucleotide variant	CRTC3-AS1;BLM	intron variant;2KB upstream variant									G	c.-1764T>G	NM_000057.3		2KB upstream variant	NM_000057.3:c.-1764T>G	NC_000015.10:g.90715681T>G	NG_007272.1:g.3311T>G
rs924231142	90715681	90715681	single nucleotide variant	CRTC3-AS1;BLM	intron variant;2KB upstream variant									G	c.-1874T>G	NM_001287246.1		2KB upstream variant	NM_001287246.1:c.-1874T>G	NC_000015.10:g.90715681T>G	NG_007272.1:g.3311T>G
rs561834584	90715696	90715696	single nucleotide variant	CRTC3-AS1;BLM	intron variant;2KB upstream variant		C	0.000199681						C	c.-1749T>C	XM_011521882.2		2KB upstream variant	XM_011521882.2:c.-1749T>C	NC_000015.10:g.90715696T>C
rs561834584	90715696	90715696	single nucleotide variant	CRTC3-AS1;BLM	intron variant;2KB upstream variant		C	0.000199681						C	c.-1749T>C	NM_001287247.1		2KB upstream variant	NM_001287247.1:c.-1749T>C	NC_000015.10:g.90715696T>C	NG_007272.1:g.3326T>C
rs561834584	90715696	90715696	single nucleotide variant	CRTC3-AS1;BLM	intron variant;2KB upstream variant		C	0.000199681						C	c.-1749T>C	NM_000057.3		2KB upstream variant	NM_000057.3:c.-1749T>C	NC_000015.10:g.90715696T>C	NG_007272.1:g.3326T>C
rs561834584	90715696	90715696	single nucleotide variant	CRTC3-AS1;BLM	intron variant;2KB upstream variant		C	0.000199681						C	c.-1859T>C	NM_001287246.1		2KB upstream variant	NM_001287246.1:c.-1859T>C	NC_000015.10:g.90715696T>C	NG_007272.1:g.3326T>C
rs561834584	90715696	90715696	single nucleotide variant	CRTC3-AS1;BLM	intron variant;2KB upstream variant		C	0.000199681						C	n.160+1285A>G	NR_120372.1		intron variant	NR_120372.1:n.160+1285A>G	NC_000015.10:g.90715696T>C
rs561834584	90715696	90715696	single nucleotide variant	CRTC3-AS1;BLM	intron variant;2KB upstream variant		C	0.000199681						C	c.-3040T>C	NM_001287248.1		2KB upstream variant	NM_001287248.1:c.-3040T>C	NC_000015.10:g.90715696T>C	NG_007272.1:g.3326T>C
rs935969653	90715699	90715699	single nucleotide variant	CRTC3-AS1;BLM	intron variant;2KB upstream variant									G	c.-1746A>G	NM_000057.3		2KB upstream variant	NM_000057.3:c.-1746A>G	NC_000015.10:g.90715699A>G	NG_007272.1:g.3329A>G
rs935969653	90715699	90715699	single nucleotide variant	CRTC3-AS1;BLM	intron variant;2KB upstream variant									G	c.-3037A>G	NM_001287248.1		2KB upstream variant	NM_001287248.1:c.-3037A>G	NC_000015.10:g.90715699A>G	NG_007272.1:g.3329A>G
rs935969653	90715699	90715699	single nucleotide variant	CRTC3-AS1;BLM	intron variant;2KB upstream variant									G	n.160+1282T>C	NR_120372.1		intron variant	NR_120372.1:n.160+1282T>C	NC_000015.10:g.90715699A>G
rs935969653	90715699	90715699	single nucleotide variant	CRTC3-AS1;BLM	intron variant;2KB upstream variant									G	c.-1746A>G	XM_011521882.2		2KB upstream variant	XM_011521882.2:c.-1746A>G	NC_000015.10:g.90715699A>G
rs935969653	90715699	90715699	single nucleotide variant	CRTC3-AS1;BLM	intron variant;2KB upstream variant									G	c.-1856A>G	NM_001287246.1		2KB upstream variant	NM_001287246.1:c.-1856A>G	NC_000015.10:g.90715699A>G	NG_007272.1:g.3329A>G
rs935969653	90715699	90715699	single nucleotide variant	CRTC3-AS1;BLM	intron variant;2KB upstream variant									G	c.-1746A>G	NM_001287247.1		2KB upstream variant	NM_001287247.1:c.-1746A>G	NC_000015.10:g.90715699A>G	NG_007272.1:g.3329A>G
rs926268382	90715715	90715715	single nucleotide variant	CRTC3-AS1;BLM	intron variant;2KB upstream variant									T	c.-1730C>T	XM_011521882.2		2KB upstream variant	XM_011521882.2:c.-1730C>T	NC_000015.10:g.90715715C>T
rs926268382	90715715	90715715	single nucleotide variant	CRTC3-AS1;BLM	intron variant;2KB upstream variant									T	c.-3021C>T	NM_001287248.1		2KB upstream variant	NM_001287248.1:c.-3021C>T	NC_000015.10:g.90715715C>T	NG_007272.1:g.3345C>T
rs926268382	90715715	90715715	single nucleotide variant	CRTC3-AS1;BLM	intron variant;2KB upstream variant									T	n.160+1266G>A	NR_120372.1		intron variant	NR_120372.1:n.160+1266G>A	NC_000015.10:g.90715715C>T
rs926268382	90715715	90715715	single nucleotide variant	CRTC3-AS1;BLM	intron variant;2KB upstream variant									T	c.-1840C>T	NM_001287246.1		2KB upstream variant	NM_001287246.1:c.-1840C>T	NC_000015.10:g.90715715C>T	NG_007272.1:g.3345C>T
rs926268382	90715715	90715715	single nucleotide variant	CRTC3-AS1;BLM	intron variant;2KB upstream variant									T	c.-1730C>T	NM_000057.3		2KB upstream variant	NM_000057.3:c.-1730C>T	NC_000015.10:g.90715715C>T	NG_007272.1:g.3345C>T
rs926268382	90715715	90715715	single nucleotide variant	CRTC3-AS1;BLM	intron variant;2KB upstream variant									T	c.-1730C>T	NM_001287247.1		2KB upstream variant	NM_001287247.1:c.-1730C>T	NC_000015.10:g.90715715C>T	NG_007272.1:g.3345C>T
rs1054771826	90715716	90715716	single nucleotide variant	CRTC3-AS1;BLM	intron variant;2KB upstream variant									G	c.-1729T>G	XM_011521882.2		2KB upstream variant	XM_011521882.2:c.-1729T>G	NC_000015.10:g.90715716T>G
rs1054771826	90715716	90715716	single nucleotide variant	CRTC3-AS1;BLM	intron variant;2KB upstream variant									G	c.-1729T>G	NM_000057.3		2KB upstream variant	NM_000057.3:c.-1729T>G	NC_000015.10:g.90715716T>G	NG_007272.1:g.3346T>G
rs1054771826	90715716	90715716	single nucleotide variant	CRTC3-AS1;BLM	intron variant;2KB upstream variant									G	c.-3020T>G	NM_001287248.1		2KB upstream variant	NM_001287248.1:c.-3020T>G	NC_000015.10:g.90715716T>G	NG_007272.1:g.3346T>G
rs1054771826	90715716	90715716	single nucleotide variant	CRTC3-AS1;BLM	intron variant;2KB upstream variant									G	c.-1729T>G	NM_001287247.1		2KB upstream variant	NM_001287247.1:c.-1729T>G	NC_000015.10:g.90715716T>G	NG_007272.1:g.3346T>G
rs1054771826	90715716	90715716	single nucleotide variant	CRTC3-AS1;BLM	intron variant;2KB upstream variant									G	n.160+1265A>C	NR_120372.1		intron variant	NR_120372.1:n.160+1265A>C	NC_000015.10:g.90715716T>G
rs1054771826	90715716	90715716	single nucleotide variant	CRTC3-AS1;BLM	intron variant;2KB upstream variant									G	c.-1839T>G	NM_001287246.1		2KB upstream variant	NM_001287246.1:c.-1839T>G	NC_000015.10:g.90715716T>G	NG_007272.1:g.3346T>G
rs772334902	90715717	90715717	single nucleotide variant	CRTC3-AS1;BLM	intron variant;2KB upstream variant									G	c.-1728C>G	NM_000057.3		2KB upstream variant	NM_000057.3:c.-1728C>G	NC_000015.10:g.90715717C>G	NG_007272.1:g.3347C>G
rs772334902	90715717	90715717	single nucleotide variant	CRTC3-AS1;BLM	intron variant;2KB upstream variant									G	c.-1838C>G	NM_001287246.1		2KB upstream variant	NM_001287246.1:c.-1838C>G	NC_000015.10:g.90715717C>G	NG_007272.1:g.3347C>G
rs772334902	90715717	90715717	single nucleotide variant	CRTC3-AS1;BLM	intron variant;2KB upstream variant									G	c.-1728C>G	NM_001287247.1		2KB upstream variant	NM_001287247.1:c.-1728C>G	NC_000015.10:g.90715717C>G	NG_007272.1:g.3347C>G
rs772334902	90715717	90715717	single nucleotide variant	CRTC3-AS1;BLM	intron variant;2KB upstream variant									G	c.-3019C>G	NM_001287248.1		2KB upstream variant	NM_001287248.1:c.-3019C>G	NC_000015.10:g.90715717C>G	NG_007272.1:g.3347C>G
rs772334902	90715717	90715717	single nucleotide variant	CRTC3-AS1;BLM	intron variant;2KB upstream variant									G	n.160+1264G>C	NR_120372.1		intron variant	NR_120372.1:n.160+1264G>C	NC_000015.10:g.90715717C>G
rs772334902	90715717	90715717	single nucleotide variant	CRTC3-AS1;BLM	intron variant;2KB upstream variant									G	c.-1728C>G	XM_011521882.2		2KB upstream variant	XM_011521882.2:c.-1728C>G	NC_000015.10:g.90715717C>G
rs370183729	90715719	90715719	single nucleotide variant	CRTC3-AS1;BLM	intron variant;2KB upstream variant									G	n.160+1262T>C	NR_120372.1		intron variant	NR_120372.1:n.160+1262T>C	NC_000015.10:g.90715719A>G
rs370183729	90715719	90715719	single nucleotide variant	CRTC3-AS1;BLM	intron variant;2KB upstream variant									G	c.-1726A>G	XM_011521882.2		2KB upstream variant	XM_011521882.2:c.-1726A>G	NC_000015.10:g.90715719A>G
rs370183729	90715719	90715719	single nucleotide variant	CRTC3-AS1;BLM	intron variant;2KB upstream variant									G	c.-1836A>G	NM_001287246.1		2KB upstream variant	NM_001287246.1:c.-1836A>G	NC_000015.10:g.90715719A>G	NG_007272.1:g.3349A>G
rs370183729	90715719	90715719	single nucleotide variant	CRTC3-AS1;BLM	intron variant;2KB upstream variant									G	c.-3017A>G	NM_001287248.1		2KB upstream variant	NM_001287248.1:c.-3017A>G	NC_000015.10:g.90715719A>G	NG_007272.1:g.3349A>G
rs370183729	90715719	90715719	single nucleotide variant	CRTC3-AS1;BLM	intron variant;2KB upstream variant									G	c.-1726A>G	NM_000057.3		2KB upstream variant	NM_000057.3:c.-1726A>G	NC_000015.10:g.90715719A>G	NG_007272.1:g.3349A>G
rs370183729	90715719	90715719	single nucleotide variant	CRTC3-AS1;BLM	intron variant;2KB upstream variant									G	c.-1726A>G	NM_001287247.1		2KB upstream variant	NM_001287247.1:c.-1726A>G	NC_000015.10:g.90715719A>G	NG_007272.1:g.3349A>G
rs894333879	90715723	90715723	single nucleotide variant	CRTC3-AS1;BLM	intron variant;2KB upstream variant									A	c.-1722T>A	NM_000057.3		2KB upstream variant	NM_000057.3:c.-1722T>A	NC_000015.10:g.90715723T>A	NG_007272.1:g.3353T>A
rs894333879	90715723	90715723	single nucleotide variant	CRTC3-AS1;BLM	intron variant;2KB upstream variant									A	c.-1832T>A	NM_001287246.1		2KB upstream variant	NM_001287246.1:c.-1832T>A	NC_000015.10:g.90715723T>A	NG_007272.1:g.3353T>A
rs894333879	90715723	90715723	single nucleotide variant	CRTC3-AS1;BLM	intron variant;2KB upstream variant									A	c.-1722T>A	NM_001287247.1		2KB upstream variant	NM_001287247.1:c.-1722T>A	NC_000015.10:g.90715723T>A	NG_007272.1:g.3353T>A
rs894333879	90715723	90715723	single nucleotide variant	CRTC3-AS1;BLM	intron variant;2KB upstream variant									A	c.-3013T>A	NM_001287248.1		2KB upstream variant	NM_001287248.1:c.-3013T>A	NC_000015.10:g.90715723T>A	NG_007272.1:g.3353T>A
rs894333879	90715723	90715723	single nucleotide variant	CRTC3-AS1;BLM	intron variant;2KB upstream variant									A	n.160+1258A>T	NR_120372.1		intron variant	NR_120372.1:n.160+1258A>T	NC_000015.10:g.90715723T>A
rs894333879	90715723	90715723	single nucleotide variant	CRTC3-AS1;BLM	intron variant;2KB upstream variant									A	c.-1722T>A	XM_011521882.2		2KB upstream variant	XM_011521882.2:c.-1722T>A	NC_000015.10:g.90715723T>A
rs948580466	90715775	90715775	single nucleotide variant	CRTC3-AS1;BLM	2KB upstream variant;intron variant									G	c.-2961T>G	NM_001287248.1		2KB upstream variant	NM_001287248.1:c.-2961T>G	NC_000015.10:g.90715775T>G	NG_007272.1:g.3405T>G
rs948580466	90715775	90715775	single nucleotide variant	CRTC3-AS1;BLM	2KB upstream variant;intron variant									G	c.-1670T>G	XM_011521882.2		2KB upstream variant	XM_011521882.2:c.-1670T>G	NC_000015.10:g.90715775T>G
rs948580466	90715775	90715775	single nucleotide variant	CRTC3-AS1;BLM	2KB upstream variant;intron variant									G	c.-1670T>G	NM_001287247.1		2KB upstream variant	NM_001287247.1:c.-1670T>G	NC_000015.10:g.90715775T>G	NG_007272.1:g.3405T>G
rs948580466	90715775	90715775	single nucleotide variant	CRTC3-AS1;BLM	2KB upstream variant;intron variant									G	c.-1670T>G	NM_000057.3		2KB upstream variant	NM_000057.3:c.-1670T>G	NC_000015.10:g.90715775T>G	NG_007272.1:g.3405T>G
rs948580466	90715775	90715775	single nucleotide variant	CRTC3-AS1;BLM	2KB upstream variant;intron variant									G	c.-1780T>G	NM_001287246.1		2KB upstream variant	NM_001287246.1:c.-1780T>G	NC_000015.10:g.90715775T>G	NG_007272.1:g.3405T>G
rs948580466	90715775	90715775	single nucleotide variant	CRTC3-AS1;BLM	2KB upstream variant;intron variant									G	n.160+1206A>C	NR_120372.1		intron variant	NR_120372.1:n.160+1206A>C	NC_000015.10:g.90715775T>G
rs1045563644	90715776	90715776	single nucleotide variant	CRTC3-AS1;BLM	intron variant;2KB upstream variant									G	n.160+1205T>C	NR_120372.1		intron variant	NR_120372.1:n.160+1205T>C	NC_000015.10:g.90715776A>G
rs1045563644	90715776	90715776	single nucleotide variant	CRTC3-AS1;BLM	intron variant;2KB upstream variant									G	c.-1669A>G	NM_000057.3		2KB upstream variant	NM_000057.3:c.-1669A>G	NC_000015.10:g.90715776A>G	NG_007272.1:g.3406A>G
rs1045563644	90715776	90715776	single nucleotide variant	CRTC3-AS1;BLM	intron variant;2KB upstream variant									G	c.-1779A>G	NM_001287246.1		2KB upstream variant	NM_001287246.1:c.-1779A>G	NC_000015.10:g.90715776A>G	NG_007272.1:g.3406A>G
rs1045563644	90715776	90715776	single nucleotide variant	CRTC3-AS1;BLM	intron variant;2KB upstream variant									G	c.-1669A>G	NM_001287247.1		2KB upstream variant	NM_001287247.1:c.-1669A>G	NC_000015.10:g.90715776A>G	NG_007272.1:g.3406A>G
rs1045563644	90715776	90715776	single nucleotide variant	CRTC3-AS1;BLM	intron variant;2KB upstream variant									G	c.-2960A>G	NM_001287248.1		2KB upstream variant	NM_001287248.1:c.-2960A>G	NC_000015.10:g.90715776A>G	NG_007272.1:g.3406A>G
rs1045563644	90715776	90715776	single nucleotide variant	CRTC3-AS1;BLM	intron variant;2KB upstream variant									G	c.-1669A>G	XM_011521882.2		2KB upstream variant	XM_011521882.2:c.-1669A>G	NC_000015.10:g.90715776A>G
rs36221407	90715799	90715799	single nucleotide variant	CRTC3-AS1;BLM	intron variant;2KB upstream variant									C	c.-1646A>C	NM_000057.3		2KB upstream variant	NM_000057.3:c.-1646A>C	NC_000015.10:g.90715799A>C	NG_007272.1:g.3429A>C
rs36221407	90715799	90715799	single nucleotide variant	CRTC3-AS1;BLM	intron variant;2KB upstream variant									C	c.-1756A>C	NM_001287246.1		2KB upstream variant	NM_001287246.1:c.-1756A>C	NC_000015.10:g.90715799A>C	NG_007272.1:g.3429A>C
rs36221407	90715799	90715799	single nucleotide variant	CRTC3-AS1;BLM	intron variant;2KB upstream variant									C	c.-1646A>C	NM_001287247.1		2KB upstream variant	NM_001287247.1:c.-1646A>C	NC_000015.10:g.90715799A>C	NG_007272.1:g.3429A>C
rs36221407	90715799	90715799	single nucleotide variant	CRTC3-AS1;BLM	intron variant;2KB upstream variant									C	c.-2937A>C	NM_001287248.1		2KB upstream variant	NM_001287248.1:c.-2937A>C	NC_000015.10:g.90715799A>C	NG_007272.1:g.3429A>C
rs36221407	90715799	90715799	single nucleotide variant	CRTC3-AS1;BLM	intron variant;2KB upstream variant									C	n.160+1182T>G	NR_120372.1		intron variant	NR_120372.1:n.160+1182T>G	NC_000015.10:g.90715799A>C
rs36221407	90715799	90715799	single nucleotide variant	CRTC3-AS1;BLM	intron variant;2KB upstream variant									C	c.-1646A>C	XM_011521882.2		2KB upstream variant	XM_011521882.2:c.-1646A>C	NC_000015.10:g.90715799A>C
rs775613881	90715804	90715804	single nucleotide variant	CRTC3-AS1;BLM	intron variant;2KB upstream variant									T	c.-1641A>T	NM_000057.3		2KB upstream variant	NM_000057.3:c.-1641A>T	NC_000015.10:g.90715804A>T	NG_007272.1:g.3434A>T
rs775613881	90715804	90715804	single nucleotide variant	CRTC3-AS1;BLM	intron variant;2KB upstream variant									T	c.-1751A>T	NM_001287246.1		2KB upstream variant	NM_001287246.1:c.-1751A>T	NC_000015.10:g.90715804A>T	NG_007272.1:g.3434A>T
rs775613881	90715804	90715804	single nucleotide variant	CRTC3-AS1;BLM	intron variant;2KB upstream variant									T	c.-1641A>T	NM_001287247.1		2KB upstream variant	NM_001287247.1:c.-1641A>T	NC_000015.10:g.90715804A>T	NG_007272.1:g.3434A>T
rs775613881	90715804	90715804	single nucleotide variant	CRTC3-AS1;BLM	intron variant;2KB upstream variant									T	c.-2932A>T	NM_001287248.1		2KB upstream variant	NM_001287248.1:c.-2932A>T	NC_000015.10:g.90715804A>T	NG_007272.1:g.3434A>T
rs775613881	90715804	90715804	single nucleotide variant	CRTC3-AS1;BLM	intron variant;2KB upstream variant									T	n.160+1177T>A	NR_120372.1		intron variant	NR_120372.1:n.160+1177T>A	NC_000015.10:g.90715804A>T
rs775613881	90715804	90715804	single nucleotide variant	CRTC3-AS1;BLM	intron variant;2KB upstream variant									T	c.-1641A>T	XM_011521882.2		2KB upstream variant	XM_011521882.2:c.-1641A>T	NC_000015.10:g.90715804A>T
rs906626187	90715813	90715813	single nucleotide variant	CRTC3-AS1;BLM	intron variant;2KB upstream variant									G	c.-1742T>G	NM_001287246.1		2KB upstream variant	NM_001287246.1:c.-1742T>G	NC_000015.10:g.90715813T>G	NG_007272.1:g.3443T>G
rs906626187	90715813	90715813	single nucleotide variant	CRTC3-AS1;BLM	intron variant;2KB upstream variant									G	c.-1632T>G	XM_011521882.2		2KB upstream variant	XM_011521882.2:c.-1632T>G	NC_000015.10:g.90715813T>G
rs906626187	90715813	90715813	single nucleotide variant	CRTC3-AS1;BLM	intron variant;2KB upstream variant									G	n.160+1168A>C	NR_120372.1		intron variant	NR_120372.1:n.160+1168A>C	NC_000015.10:g.90715813T>G
rs906626187	90715813	90715813	single nucleotide variant	CRTC3-AS1;BLM	intron variant;2KB upstream variant									G	c.-2923T>G	NM_001287248.1		2KB upstream variant	NM_001287248.1:c.-2923T>G	NC_000015.10:g.90715813T>G	NG_007272.1:g.3443T>G
rs906626187	90715813	90715813	single nucleotide variant	CRTC3-AS1;BLM	intron variant;2KB upstream variant									G	c.-1632T>G	NM_001287247.1		2KB upstream variant	NM_001287247.1:c.-1632T>G	NC_000015.10:g.90715813T>G	NG_007272.1:g.3443T>G
rs906626187	90715813	90715813	single nucleotide variant	CRTC3-AS1;BLM	intron variant;2KB upstream variant									G	c.-1632T>G	NM_000057.3		2KB upstream variant	NM_000057.3:c.-1632T>G	NC_000015.10:g.90715813T>G	NG_007272.1:g.3443T>G
rs760814144	90715816	90715816	single nucleotide variant	CRTC3-AS1;BLM	intron variant;2KB upstream variant									G	c.-1629A>G	NM_000057.3		2KB upstream variant	NM_000057.3:c.-1629A>G	NC_000015.10:g.90715816A>G	NG_007272.1:g.3446A>G
rs760814144	90715816	90715816	single nucleotide variant	CRTC3-AS1;BLM	intron variant;2KB upstream variant									G	c.-1739A>G	NM_001287246.1		2KB upstream variant	NM_001287246.1:c.-1739A>G	NC_000015.10:g.90715816A>G	NG_007272.1:g.3446A>G
rs760814144	90715816	90715816	single nucleotide variant	CRTC3-AS1;BLM	intron variant;2KB upstream variant									G	c.-1629A>G	NM_001287247.1		2KB upstream variant	NM_001287247.1:c.-1629A>G	NC_000015.10:g.90715816A>G	NG_007272.1:g.3446A>G
rs760814144	90715816	90715816	single nucleotide variant	CRTC3-AS1;BLM	intron variant;2KB upstream variant									G	c.-2920A>G	NM_001287248.1		2KB upstream variant	NM_001287248.1:c.-2920A>G	NC_000015.10:g.90715816A>G	NG_007272.1:g.3446A>G
rs760814144	90715816	90715816	single nucleotide variant	CRTC3-AS1;BLM	intron variant;2KB upstream variant									G	n.160+1165T>C	NR_120372.1		intron variant	NR_120372.1:n.160+1165T>C	NC_000015.10:g.90715816A>G
rs760814144	90715816	90715816	single nucleotide variant	CRTC3-AS1;BLM	intron variant;2KB upstream variant									G	c.-1629A>G	XM_011521882.2		2KB upstream variant	XM_011521882.2:c.-1629A>G	NC_000015.10:g.90715816A>G
rs528925673	90715823	90715823	single nucleotide variant	CRTC3-AS1;BLM	intron variant;2KB upstream variant		C	0.000199681						C	c.-1622G>C	NM_001287247.1		2KB upstream variant	NM_001287247.1:c.-1622G>C	NC_000015.10:g.90715823G>C	NG_007272.1:g.3453G>C
rs528925673	90715823	90715823	single nucleotide variant	CRTC3-AS1;BLM	intron variant;2KB upstream variant		C	0.000199681						C	c.-1622G>C	XM_011521882.2		2KB upstream variant	XM_011521882.2:c.-1622G>C	NC_000015.10:g.90715823G>C
rs528925673	90715823	90715823	single nucleotide variant	CRTC3-AS1;BLM	intron variant;2KB upstream variant		C	0.000199681						C	c.-2913G>C	NM_001287248.1		2KB upstream variant	NM_001287248.1:c.-2913G>C	NC_000015.10:g.90715823G>C	NG_007272.1:g.3453G>C
rs528925673	90715823	90715823	single nucleotide variant	CRTC3-AS1;BLM	intron variant;2KB upstream variant		C	0.000199681						C	c.-1732G>C	NM_001287246.1		2KB upstream variant	NM_001287246.1:c.-1732G>C	NC_000015.10:g.90715823G>C	NG_007272.1:g.3453G>C
rs528925673	90715823	90715823	single nucleotide variant	CRTC3-AS1;BLM	intron variant;2KB upstream variant		C	0.000199681						C	n.160+1158C>G	NR_120372.1		intron variant	NR_120372.1:n.160+1158C>G	NC_000015.10:g.90715823G>C
rs528925673	90715823	90715823	single nucleotide variant	CRTC3-AS1;BLM	intron variant;2KB upstream variant		C	0.000199681						C	c.-1622G>C	NM_000057.3		2KB upstream variant	NM_000057.3:c.-1622G>C	NC_000015.10:g.90715823G>C	NG_007272.1:g.3453G>C
rs897813825	90715824	90715824	single nucleotide variant	CRTC3-AS1;BLM	intron variant;2KB upstream variant									T	c.-1621A>T	NM_000057.3		2KB upstream variant	NM_000057.3:c.-1621A>T	NC_000015.10:g.90715824A>T	NG_007272.1:g.3454A>T
rs897813825	90715824	90715824	single nucleotide variant	CRTC3-AS1;BLM	intron variant;2KB upstream variant									T	c.-1731A>T	NM_001287246.1		2KB upstream variant	NM_001287246.1:c.-1731A>T	NC_000015.10:g.90715824A>T	NG_007272.1:g.3454A>T
rs897813825	90715824	90715824	single nucleotide variant	CRTC3-AS1;BLM	intron variant;2KB upstream variant									T	c.-1621A>T	NM_001287247.1		2KB upstream variant	NM_001287247.1:c.-1621A>T	NC_000015.10:g.90715824A>T	NG_007272.1:g.3454A>T
rs897813825	90715824	90715824	single nucleotide variant	CRTC3-AS1;BLM	intron variant;2KB upstream variant									T	c.-2912A>T	NM_001287248.1		2KB upstream variant	NM_001287248.1:c.-2912A>T	NC_000015.10:g.90715824A>T	NG_007272.1:g.3454A>T
rs897813825	90715824	90715824	single nucleotide variant	CRTC3-AS1;BLM	intron variant;2KB upstream variant									T	n.160+1157T>A	NR_120372.1		intron variant	NR_120372.1:n.160+1157T>A	NC_000015.10:g.90715824A>T
rs897813825	90715824	90715824	single nucleotide variant	CRTC3-AS1;BLM	intron variant;2KB upstream variant									T	c.-1621A>T	XM_011521882.2		2KB upstream variant	XM_011521882.2:c.-1621A>T	NC_000015.10:g.90715824A>T
rs28745009	90715846	90715846	single nucleotide variant	CRTC3-AS1;BLM	intron variant;2KB upstream variant		A	0.000798722						A	c.-1599G>A	NM_000057.3		2KB upstream variant	NM_000057.3:c.-1599G>A	NC_000015.10:g.90715846G>A	NG_007272.1:g.3476G>A
rs28745009	90715846	90715846	single nucleotide variant	CRTC3-AS1;BLM	intron variant;2KB upstream variant		A	0.000798722						A	c.-1709G>A	NM_001287246.1		2KB upstream variant	NM_001287246.1:c.-1709G>A	NC_000015.10:g.90715846G>A	NG_007272.1:g.3476G>A
rs28745009	90715846	90715846	single nucleotide variant	CRTC3-AS1;BLM	intron variant;2KB upstream variant		A	0.000798722						A	c.-1599G>A	NM_001287247.1		2KB upstream variant	NM_001287247.1:c.-1599G>A	NC_000015.10:g.90715846G>A	NG_007272.1:g.3476G>A
rs28745009	90715846	90715846	single nucleotide variant	CRTC3-AS1;BLM	intron variant;2KB upstream variant		A	0.000798722						A	c.-2890G>A	NM_001287248.1		2KB upstream variant	NM_001287248.1:c.-2890G>A	NC_000015.10:g.90715846G>A	NG_007272.1:g.3476G>A
rs28745009	90715846	90715846	single nucleotide variant	CRTC3-AS1;BLM	intron variant;2KB upstream variant		A	0.000798722						A	n.160+1135C>T	NR_120372.1		intron variant	NR_120372.1:n.160+1135C>T	NC_000015.10:g.90715846G>A
rs28745009	90715846	90715846	single nucleotide variant	CRTC3-AS1;BLM	intron variant;2KB upstream variant		A	0.000798722						A	c.-1599G>A	XM_011521882.2		2KB upstream variant	XM_011521882.2:c.-1599G>A	NC_000015.10:g.90715846G>A
rs1028302886	90715852	90715852	single nucleotide variant	CRTC3-AS1;BLM	intron variant;2KB upstream variant									G	c.-1703A>G	NM_001287246.1		2KB upstream variant	NM_001287246.1:c.-1703A>G	NC_000015.10:g.90715852A>G	NG_007272.1:g.3482A>G
rs1028302886	90715852	90715852	single nucleotide variant	CRTC3-AS1;BLM	intron variant;2KB upstream variant									G	c.-1593A>G	NM_001287247.1		2KB upstream variant	NM_001287247.1:c.-1593A>G	NC_000015.10:g.90715852A>G	NG_007272.1:g.3482A>G
rs1028302886	90715852	90715852	single nucleotide variant	CRTC3-AS1;BLM	intron variant;2KB upstream variant									G	c.-1593A>G	NM_000057.3		2KB upstream variant	NM_000057.3:c.-1593A>G	NC_000015.10:g.90715852A>G	NG_007272.1:g.3482A>G
rs1028302886	90715852	90715852	single nucleotide variant	CRTC3-AS1;BLM	intron variant;2KB upstream variant									G	c.-1593A>G	XM_011521882.2		2KB upstream variant	XM_011521882.2:c.-1593A>G	NC_000015.10:g.90715852A>G
rs1028302886	90715852	90715852	single nucleotide variant	CRTC3-AS1;BLM	intron variant;2KB upstream variant									G	n.160+1129T>C	NR_120372.1		intron variant	NR_120372.1:n.160+1129T>C	NC_000015.10:g.90715852A>G
rs1028302886	90715852	90715852	single nucleotide variant	CRTC3-AS1;BLM	intron variant;2KB upstream variant									G	c.-2884A>G	NM_001287248.1		2KB upstream variant	NM_001287248.1:c.-2884A>G	NC_000015.10:g.90715852A>G	NG_007272.1:g.3482A>G
rs764219359	90715863	90715863	single nucleotide variant	CRTC3-AS1;BLM	intron variant;2KB upstream variant									C	c.-1582T>C	NM_000057.3		2KB upstream variant	NM_000057.3:c.-1582T>C	NC_000015.10:g.90715863T>C	NG_007272.1:g.3493T>C
rs764219359	90715863	90715863	single nucleotide variant	CRTC3-AS1;BLM	intron variant;2KB upstream variant									C	c.-1692T>C	NM_001287246.1		2KB upstream variant	NM_001287246.1:c.-1692T>C	NC_000015.10:g.90715863T>C	NG_007272.1:g.3493T>C
rs764219359	90715863	90715863	single nucleotide variant	CRTC3-AS1;BLM	intron variant;2KB upstream variant									C	c.-1582T>C	NM_001287247.1		2KB upstream variant	NM_001287247.1:c.-1582T>C	NC_000015.10:g.90715863T>C	NG_007272.1:g.3493T>C
rs764219359	90715863	90715863	single nucleotide variant	CRTC3-AS1;BLM	intron variant;2KB upstream variant									C	c.-2873T>C	NM_001287248.1		2KB upstream variant	NM_001287248.1:c.-2873T>C	NC_000015.10:g.90715863T>C	NG_007272.1:g.3493T>C
rs764219359	90715863	90715863	single nucleotide variant	CRTC3-AS1;BLM	intron variant;2KB upstream variant									C	n.160+1118A>G	NR_120372.1		intron variant	NR_120372.1:n.160+1118A>G	NC_000015.10:g.90715863T>C
rs764219359	90715863	90715863	single nucleotide variant	CRTC3-AS1;BLM	intron variant;2KB upstream variant									C	c.-1582T>C	XM_011521882.2		2KB upstream variant	XM_011521882.2:c.-1582T>C	NC_000015.10:g.90715863T>C
rs986274656	90715867	90715867	single nucleotide variant	CRTC3-AS1;BLM	intron variant;2KB upstream variant									G	c.-1688A>G	NM_001287246.1		2KB upstream variant	NM_001287246.1:c.-1688A>G	NC_000015.10:g.90715867A>G	NG_007272.1:g.3497A>G
rs986274656	90715867	90715867	single nucleotide variant	CRTC3-AS1;BLM	intron variant;2KB upstream variant									G	c.-1578A>G	NM_000057.3		2KB upstream variant	NM_000057.3:c.-1578A>G	NC_000015.10:g.90715867A>G	NG_007272.1:g.3497A>G
rs986274656	90715867	90715867	single nucleotide variant	CRTC3-AS1;BLM	intron variant;2KB upstream variant									G	c.-2869A>G	NM_001287248.1		2KB upstream variant	NM_001287248.1:c.-2869A>G	NC_000015.10:g.90715867A>G	NG_007272.1:g.3497A>G
rs986274656	90715867	90715867	single nucleotide variant	CRTC3-AS1;BLM	intron variant;2KB upstream variant									G	n.160+1114T>C	NR_120372.1		intron variant	NR_120372.1:n.160+1114T>C	NC_000015.10:g.90715867A>G
rs986274656	90715867	90715867	single nucleotide variant	CRTC3-AS1;BLM	intron variant;2KB upstream variant									G	c.-1578A>G	NM_001287247.1		2KB upstream variant	NM_001287247.1:c.-1578A>G	NC_000015.10:g.90715867A>G	NG_007272.1:g.3497A>G
rs986274656	90715867	90715867	single nucleotide variant	CRTC3-AS1;BLM	intron variant;2KB upstream variant									G	c.-1578A>G	XM_011521882.2		2KB upstream variant	XM_011521882.2:c.-1578A>G	NC_000015.10:g.90715867A>G
rs28745010	90715868	90715868	single nucleotide variant	CRTC3-AS1;BLM	intron variant;2KB upstream variant		C	0.0165735						C	c.-1577T>C	NM_000057.3		2KB upstream variant	NM_000057.3:c.-1577T>C	NC_000015.10:g.90715868T>C	NG_007272.1:g.3498T>C
rs28745010	90715868	90715868	single nucleotide variant	CRTC3-AS1;BLM	intron variant;2KB upstream variant		C	0.0165735						C	c.-1687T>C	NM_001287246.1		2KB upstream variant	NM_001287246.1:c.-1687T>C	NC_000015.10:g.90715868T>C	NG_007272.1:g.3498T>C
rs28745010	90715868	90715868	single nucleotide variant	CRTC3-AS1;BLM	intron variant;2KB upstream variant		C	0.0165735						C	c.-1577T>C	NM_001287247.1		2KB upstream variant	NM_001287247.1:c.-1577T>C	NC_000015.10:g.90715868T>C	NG_007272.1:g.3498T>C
rs28745010	90715868	90715868	single nucleotide variant	CRTC3-AS1;BLM	intron variant;2KB upstream variant		C	0.0165735						C	c.-2868T>C	NM_001287248.1		2KB upstream variant	NM_001287248.1:c.-2868T>C	NC_000015.10:g.90715868T>C	NG_007272.1:g.3498T>C
rs28745010	90715868	90715868	single nucleotide variant	CRTC3-AS1;BLM	intron variant;2KB upstream variant		C	0.0165735						C	n.160+1113A>G	NR_120372.1		intron variant	NR_120372.1:n.160+1113A>G	NC_000015.10:g.90715868T>C
rs28745010	90715868	90715868	single nucleotide variant	CRTC3-AS1;BLM	intron variant;2KB upstream variant		C	0.0165735						C	c.-1577T>C	XM_011521882.2		2KB upstream variant	XM_011521882.2:c.-1577T>C	NC_000015.10:g.90715868T>C
rs965768338	90715881	90715881	single nucleotide variant	CRTC3-AS1;BLM	intron variant;2KB upstream variant									A	n.160+1100C>T	NR_120372.1		intron variant	NR_120372.1:n.160+1100C>T	NC_000015.10:g.90715881G>A
rs965768338	90715881	90715881	single nucleotide variant	CRTC3-AS1;BLM	intron variant;2KB upstream variant									A	c.-1564G>A	NM_001287247.1		2KB upstream variant	NM_001287247.1:c.-1564G>A	NC_000015.10:g.90715881G>A	NG_007272.1:g.3511G>A
rs965768338	90715881	90715881	single nucleotide variant	CRTC3-AS1;BLM	intron variant;2KB upstream variant									A	c.-2855G>A	NM_001287248.1		2KB upstream variant	NM_001287248.1:c.-2855G>A	NC_000015.10:g.90715881G>A	NG_007272.1:g.3511G>A
rs965768338	90715881	90715881	single nucleotide variant	CRTC3-AS1;BLM	intron variant;2KB upstream variant									A	c.-1674G>A	NM_001287246.1		2KB upstream variant	NM_001287246.1:c.-1674G>A	NC_000015.10:g.90715881G>A	NG_007272.1:g.3511G>A
rs965768338	90715881	90715881	single nucleotide variant	CRTC3-AS1;BLM	intron variant;2KB upstream variant									A	c.-1564G>A	NM_000057.3		2KB upstream variant	NM_000057.3:c.-1564G>A	NC_000015.10:g.90715881G>A	NG_007272.1:g.3511G>A
rs965768338	90715881	90715881	single nucleotide variant	CRTC3-AS1;BLM	intron variant;2KB upstream variant									A	c.-1564G>A	XM_011521882.2		2KB upstream variant	XM_011521882.2:c.-1564G>A	NC_000015.10:g.90715881G>A
rs776879131	90715887	90715887	single nucleotide variant	CRTC3-AS1;BLM	intron variant;2KB upstream variant									C	c.-1558A>C	NM_000057.3		2KB upstream variant	NM_000057.3:c.-1558A>C	NC_000015.10:g.90715887A>C	NG_007272.1:g.3517A>C
rs776879131	90715887	90715887	single nucleotide variant	CRTC3-AS1;BLM	intron variant;2KB upstream variant									C	c.-1668A>C	NM_001287246.1		2KB upstream variant	NM_001287246.1:c.-1668A>C	NC_000015.10:g.90715887A>C	NG_007272.1:g.3517A>C
rs776879131	90715887	90715887	single nucleotide variant	CRTC3-AS1;BLM	intron variant;2KB upstream variant									C	c.-1558A>C	NM_001287247.1		2KB upstream variant	NM_001287247.1:c.-1558A>C	NC_000015.10:g.90715887A>C	NG_007272.1:g.3517A>C
rs776879131	90715887	90715887	single nucleotide variant	CRTC3-AS1;BLM	intron variant;2KB upstream variant									C	c.-2849A>C	NM_001287248.1		2KB upstream variant	NM_001287248.1:c.-2849A>C	NC_000015.10:g.90715887A>C	NG_007272.1:g.3517A>C
rs776879131	90715887	90715887	single nucleotide variant	CRTC3-AS1;BLM	intron variant;2KB upstream variant									C	n.160+1094T>G	NR_120372.1		intron variant	NR_120372.1:n.160+1094T>G	NC_000015.10:g.90715887A>C
rs776879131	90715887	90715887	single nucleotide variant	CRTC3-AS1;BLM	intron variant;2KB upstream variant									C	c.-1558A>C	XM_011521882.2		2KB upstream variant	XM_011521882.2:c.-1558A>C	NC_000015.10:g.90715887A>C
rs762341367	90715896	90715896	single nucleotide variant	CRTC3-AS1;BLM	intron variant;2KB upstream variant									A	c.-1549T>A	NM_000057.3		2KB upstream variant	NM_000057.3:c.-1549T>A	NC_000015.10:g.90715896T>A	NG_007272.1:g.3526T>A
rs762341367	90715896	90715896	single nucleotide variant	CRTC3-AS1;BLM	intron variant;2KB upstream variant									A	c.-1659T>A	NM_001287246.1		2KB upstream variant	NM_001287246.1:c.-1659T>A	NC_000015.10:g.90715896T>A	NG_007272.1:g.3526T>A
rs762341367	90715896	90715896	single nucleotide variant	CRTC3-AS1;BLM	intron variant;2KB upstream variant									A	c.-1549T>A	NM_001287247.1		2KB upstream variant	NM_001287247.1:c.-1549T>A	NC_000015.10:g.90715896T>A	NG_007272.1:g.3526T>A
rs762341367	90715896	90715896	single nucleotide variant	CRTC3-AS1;BLM	intron variant;2KB upstream variant									A	c.-2840T>A	NM_001287248.1		2KB upstream variant	NM_001287248.1:c.-2840T>A	NC_000015.10:g.90715896T>A	NG_007272.1:g.3526T>A
rs762341367	90715896	90715896	single nucleotide variant	CRTC3-AS1;BLM	intron variant;2KB upstream variant									A	n.160+1085A>T	NR_120372.1		intron variant	NR_120372.1:n.160+1085A>T	NC_000015.10:g.90715896T>A
rs762341367	90715896	90715896	single nucleotide variant	CRTC3-AS1;BLM	intron variant;2KB upstream variant									A	c.-1549T>A	XM_011521882.2		2KB upstream variant	XM_011521882.2:c.-1549T>A	NC_000015.10:g.90715896T>A
rs977136546	90715900	90715900	single nucleotide variant	CRTC3-AS1;BLM	intron variant;2KB upstream variant									G	c.-1545T>G	NM_000057.3		2KB upstream variant	NM_000057.3:c.-1545T>G	NC_000015.10:g.90715900T>G	NG_007272.1:g.3530T>G
rs977136546	90715900	90715900	single nucleotide variant	CRTC3-AS1;BLM	intron variant;2KB upstream variant									C	c.-1545T>C	XM_011521882.2		2KB upstream variant	XM_011521882.2:c.-1545T>C	NC_000015.10:g.90715900T>C
rs977136546	90715900	90715900	single nucleotide variant	CRTC3-AS1;BLM	intron variant;2KB upstream variant									G	c.-1655T>G	NM_001287246.1		2KB upstream variant	NM_001287246.1:c.-1655T>G	NC_000015.10:g.90715900T>G	NG_007272.1:g.3530T>G
rs977136546	90715900	90715900	single nucleotide variant	CRTC3-AS1;BLM	intron variant;2KB upstream variant									C	c.-2836T>C	NM_001287248.1		2KB upstream variant	NM_001287248.1:c.-2836T>C	NC_000015.10:g.90715900T>C	NG_007272.1:g.3530T>C
rs977136546	90715900	90715900	single nucleotide variant	CRTC3-AS1;BLM	intron variant;2KB upstream variant									G	c.-1545T>G	XM_011521882.2		2KB upstream variant	XM_011521882.2:c.-1545T>G	NC_000015.10:g.90715900T>G
rs977136546	90715900	90715900	single nucleotide variant	CRTC3-AS1;BLM	intron variant;2KB upstream variant									C	n.160+1081A>G	NR_120372.1		intron variant	NR_120372.1:n.160+1081A>G	NC_000015.10:g.90715900T>C
rs977136546	90715900	90715900	single nucleotide variant	CRTC3-AS1;BLM	intron variant;2KB upstream variant									G	c.-1545T>G	NM_001287247.1		2KB upstream variant	NM_001287247.1:c.-1545T>G	NC_000015.10:g.90715900T>G	NG_007272.1:g.3530T>G
rs977136546	90715900	90715900	single nucleotide variant	CRTC3-AS1;BLM	intron variant;2KB upstream variant									C	c.-1655T>C	NM_001287246.1		2KB upstream variant	NM_001287246.1:c.-1655T>C	NC_000015.10:g.90715900T>C	NG_007272.1:g.3530T>C
rs977136546	90715900	90715900	single nucleotide variant	CRTC3-AS1;BLM	intron variant;2KB upstream variant									G	c.-2836T>G	NM_001287248.1		2KB upstream variant	NM_001287248.1:c.-2836T>G	NC_000015.10:g.90715900T>G	NG_007272.1:g.3530T>G
rs977136546	90715900	90715900	single nucleotide variant	CRTC3-AS1;BLM	intron variant;2KB upstream variant									C	c.-1545T>C	NM_001287247.1		2KB upstream variant	NM_001287247.1:c.-1545T>C	NC_000015.10:g.90715900T>C	NG_007272.1:g.3530T>C
rs977136546	90715900	90715900	single nucleotide variant	CRTC3-AS1;BLM	intron variant;2KB upstream variant									G	n.160+1081A>C	NR_120372.1		intron variant	NR_120372.1:n.160+1081A>C	NC_000015.10:g.90715900T>G
rs977136546	90715900	90715900	single nucleotide variant	CRTC3-AS1;BLM	intron variant;2KB upstream variant									C	c.-1545T>C	NM_000057.3		2KB upstream variant	NM_000057.3:c.-1545T>C	NC_000015.10:g.90715900T>C	NG_007272.1:g.3530T>C
rs528026136	90715901	90715901	single nucleotide variant	CRTC3-AS1;BLM	intron variant;2KB upstream variant		G	0.000199681						G	c.-1654T>G	NM_001287246.1		2KB upstream variant	NM_001287246.1:c.-1654T>G	NC_000015.10:g.90715901T>G	NG_007272.1:g.3531T>G
rs528026136	90715901	90715901	single nucleotide variant	CRTC3-AS1;BLM	intron variant;2KB upstream variant		G	0.000199681						G	c.-1544T>G	NM_000057.3		2KB upstream variant	NM_000057.3:c.-1544T>G	NC_000015.10:g.90715901T>G	NG_007272.1:g.3531T>G
rs528026136	90715901	90715901	single nucleotide variant	CRTC3-AS1;BLM	intron variant;2KB upstream variant		G	0.000199681						G	c.-1544T>G	XM_011521882.2		2KB upstream variant	XM_011521882.2:c.-1544T>G	NC_000015.10:g.90715901T>G
rs528026136	90715901	90715901	single nucleotide variant	CRTC3-AS1;BLM	intron variant;2KB upstream variant		G	0.000199681						G	n.160+1080A>C	NR_120372.1		intron variant	NR_120372.1:n.160+1080A>C	NC_000015.10:g.90715901T>G
rs528026136	90715901	90715901	single nucleotide variant	CRTC3-AS1;BLM	intron variant;2KB upstream variant		G	0.000199681						G	c.-1544T>G	NM_001287247.1		2KB upstream variant	NM_001287247.1:c.-1544T>G	NC_000015.10:g.90715901T>G	NG_007272.1:g.3531T>G
rs528026136	90715901	90715901	single nucleotide variant	CRTC3-AS1;BLM	intron variant;2KB upstream variant		G	0.000199681						G	c.-2835T>G	NM_001287248.1		2KB upstream variant	NM_001287248.1:c.-2835T>G	NC_000015.10:g.90715901T>G	NG_007272.1:g.3531T>G
rs935650690	90715903	90715903	single nucleotide variant	CRTC3-AS1;BLM	intron variant;2KB upstream variant									A	n.160+1078C>T	NR_120372.1		intron variant	NR_120372.1:n.160+1078C>T	NC_000015.10:g.90715903G>A
rs935650690	90715903	90715903	single nucleotide variant	CRTC3-AS1;BLM	intron variant;2KB upstream variant									A	c.-1542G>A	NM_000057.3		2KB upstream variant	NM_000057.3:c.-1542G>A	NC_000015.10:g.90715903G>A	NG_007272.1:g.3533G>A
rs935650690	90715903	90715903	single nucleotide variant	CRTC3-AS1;BLM	intron variant;2KB upstream variant									A	c.-2833G>A	NM_001287248.1		2KB upstream variant	NM_001287248.1:c.-2833G>A	NC_000015.10:g.90715903G>A	NG_007272.1:g.3533G>A
rs935650690	90715903	90715903	single nucleotide variant	CRTC3-AS1;BLM	intron variant;2KB upstream variant									A	c.-1652G>A	NM_001287246.1		2KB upstream variant	NM_001287246.1:c.-1652G>A	NC_000015.10:g.90715903G>A	NG_007272.1:g.3533G>A
rs935650690	90715903	90715903	single nucleotide variant	CRTC3-AS1;BLM	intron variant;2KB upstream variant									A	c.-1542G>A	XM_011521882.2		2KB upstream variant	XM_011521882.2:c.-1542G>A	NC_000015.10:g.90715903G>A
rs935650690	90715903	90715903	single nucleotide variant	CRTC3-AS1;BLM	intron variant;2KB upstream variant									A	c.-1542G>A	NM_001287247.1		2KB upstream variant	NM_001287247.1:c.-1542G>A	NC_000015.10:g.90715903G>A	NG_007272.1:g.3533G>A
rs899803551	90715905	90715905	single nucleotide variant	CRTC3-AS1;BLM	intron variant;2KB upstream variant									A	c.-1540G>A	NM_000057.3		2KB upstream variant	NM_000057.3:c.-1540G>A	NC_000015.10:g.90715905G>A	NG_007272.1:g.3535G>A
rs899803551	90715905	90715905	single nucleotide variant	CRTC3-AS1;BLM	intron variant;2KB upstream variant									A	c.-1650G>A	NM_001287246.1		2KB upstream variant	NM_001287246.1:c.-1650G>A	NC_000015.10:g.90715905G>A	NG_007272.1:g.3535G>A
rs899803551	90715905	90715905	single nucleotide variant	CRTC3-AS1;BLM	intron variant;2KB upstream variant									A	c.-1540G>A	NM_001287247.1		2KB upstream variant	NM_001287247.1:c.-1540G>A	NC_000015.10:g.90715905G>A	NG_007272.1:g.3535G>A
rs899803551	90715905	90715905	single nucleotide variant	CRTC3-AS1;BLM	intron variant;2KB upstream variant									A	c.-2831G>A	NM_001287248.1		2KB upstream variant	NM_001287248.1:c.-2831G>A	NC_000015.10:g.90715905G>A	NG_007272.1:g.3535G>A
rs899803551	90715905	90715905	single nucleotide variant	CRTC3-AS1;BLM	intron variant;2KB upstream variant									A	n.160+1076C>T	NR_120372.1		intron variant	NR_120372.1:n.160+1076C>T	NC_000015.10:g.90715905G>A
rs899803551	90715905	90715905	single nucleotide variant	CRTC3-AS1;BLM	intron variant;2KB upstream variant									A	c.-1540G>A	XM_011521882.2		2KB upstream variant	XM_011521882.2:c.-1540G>A	NC_000015.10:g.90715905G>A
rs60465013	90715922	90715922	single nucleotide variant	CRTC3-AS1;BLM	intron variant;2KB upstream variant		A	0.00179712						A	c.-1523G>A	NM_000057.3		2KB upstream variant	NM_000057.3:c.-1523G>A	NC_000015.10:g.90715922G>A	NG_007272.1:g.3552G>A
rs60465013	90715922	90715922	single nucleotide variant	CRTC3-AS1;BLM	intron variant;2KB upstream variant		A	0.00179712						A	c.-1633G>A	NM_001287246.1		2KB upstream variant	NM_001287246.1:c.-1633G>A	NC_000015.10:g.90715922G>A	NG_007272.1:g.3552G>A
rs60465013	90715922	90715922	single nucleotide variant	CRTC3-AS1;BLM	intron variant;2KB upstream variant		A	0.00179712						A	c.-1523G>A	NM_001287247.1		2KB upstream variant	NM_001287247.1:c.-1523G>A	NC_000015.10:g.90715922G>A	NG_007272.1:g.3552G>A
rs60465013	90715922	90715922	single nucleotide variant	CRTC3-AS1;BLM	intron variant;2KB upstream variant		A	0.00179712						A	c.-2814G>A	NM_001287248.1		2KB upstream variant	NM_001287248.1:c.-2814G>A	NC_000015.10:g.90715922G>A	NG_007272.1:g.3552G>A
rs60465013	90715922	90715922	single nucleotide variant	CRTC3-AS1;BLM	intron variant;2KB upstream variant		A	0.00179712						A	n.160+1059C>T	NR_120372.1		intron variant	NR_120372.1:n.160+1059C>T	NC_000015.10:g.90715922G>A
rs60465013	90715922	90715922	single nucleotide variant	CRTC3-AS1;BLM	intron variant;2KB upstream variant		A	0.00179712						A	c.-1523G>A	XM_011521882.2		2KB upstream variant	XM_011521882.2:c.-1523G>A	NC_000015.10:g.90715922G>A
rs372999603	90715935	90715935	single nucleotide variant	CRTC3-AS1;BLM	intron variant;2KB upstream variant									G	c.-1510A>G	NM_001287247.1		2KB upstream variant	NM_001287247.1:c.-1510A>G	NC_000015.10:g.90715935A>G	NG_007272.1:g.3565A>G
rs372999603	90715935	90715935	single nucleotide variant	CRTC3-AS1;BLM	intron variant;2KB upstream variant									G	n.160+1046T>C	NR_120372.1		intron variant	NR_120372.1:n.160+1046T>C	NC_000015.10:g.90715935A>G
rs372999603	90715935	90715935	single nucleotide variant	CRTC3-AS1;BLM	intron variant;2KB upstream variant									G	c.-1510A>G	NM_000057.3		2KB upstream variant	NM_000057.3:c.-1510A>G	NC_000015.10:g.90715935A>G	NG_007272.1:g.3565A>G
rs372999603	90715935	90715935	single nucleotide variant	CRTC3-AS1;BLM	intron variant;2KB upstream variant									G	c.-1620A>G	NM_001287246.1		2KB upstream variant	NM_001287246.1:c.-1620A>G	NC_000015.10:g.90715935A>G	NG_007272.1:g.3565A>G
rs372999603	90715935	90715935	single nucleotide variant	CRTC3-AS1;BLM	intron variant;2KB upstream variant									G	c.-2801A>G	NM_001287248.1		2KB upstream variant	NM_001287248.1:c.-2801A>G	NC_000015.10:g.90715935A>G	NG_007272.1:g.3565A>G
rs372999603	90715935	90715935	single nucleotide variant	CRTC3-AS1;BLM	intron variant;2KB upstream variant									G	c.-1510A>G	XM_011521882.2		2KB upstream variant	XM_011521882.2:c.-1510A>G	NC_000015.10:g.90715935A>G
rs915829800	90715940	90715940	single nucleotide variant	CRTC3-AS1;BLM	intron variant;2KB upstream variant									T	n.160+1041C>A	NR_120372.1		intron variant	NR_120372.1:n.160+1041C>A	NC_000015.10:g.90715940G>T
rs915829800	90715940	90715940	single nucleotide variant	CRTC3-AS1;BLM	intron variant;2KB upstream variant									T	c.-1505G>T	XM_011521882.2		2KB upstream variant	XM_011521882.2:c.-1505G>T	NC_000015.10:g.90715940G>T
rs915829800	90715940	90715940	single nucleotide variant	CRTC3-AS1;BLM	intron variant;2KB upstream variant									T	c.-1615G>T	NM_001287246.1		2KB upstream variant	NM_001287246.1:c.-1615G>T	NC_000015.10:g.90715940G>T	NG_007272.1:g.3570G>T
rs915829800	90715940	90715940	single nucleotide variant	CRTC3-AS1;BLM	intron variant;2KB upstream variant									T	c.-1505G>T	NM_000057.3		2KB upstream variant	NM_000057.3:c.-1505G>T	NC_000015.10:g.90715940G>T	NG_007272.1:g.3570G>T
rs915829800	90715940	90715940	single nucleotide variant	CRTC3-AS1;BLM	intron variant;2KB upstream variant									T	c.-1505G>T	NM_001287247.1		2KB upstream variant	NM_001287247.1:c.-1505G>T	NC_000015.10:g.90715940G>T	NG_007272.1:g.3570G>T
rs915829800	90715940	90715940	single nucleotide variant	CRTC3-AS1;BLM	intron variant;2KB upstream variant									T	c.-2796G>T	NM_001287248.1		2KB upstream variant	NM_001287248.1:c.-2796G>T	NC_000015.10:g.90715940G>T	NG_007272.1:g.3570G>T
rs956619762	90715943	90715943	single nucleotide variant	CRTC3-AS1;BLM	intron variant;2KB upstream variant									T	c.-1502G>T	XM_011521882.2		2KB upstream variant	XM_011521882.2:c.-1502G>T	NC_000015.10:g.90715943G>T
rs956619762	90715943	90715943	single nucleotide variant	CRTC3-AS1;BLM	intron variant;2KB upstream variant									T	c.-1502G>T	NM_000057.3		2KB upstream variant	NM_000057.3:c.-1502G>T	NC_000015.10:g.90715943G>T	NG_007272.1:g.3573G>T
rs956619762	90715943	90715943	single nucleotide variant	CRTC3-AS1;BLM	intron variant;2KB upstream variant									T	n.160+1038C>A	NR_120372.1		intron variant	NR_120372.1:n.160+1038C>A	NC_000015.10:g.90715943G>T
rs956619762	90715943	90715943	single nucleotide variant	CRTC3-AS1;BLM	intron variant;2KB upstream variant									T	c.-1502G>T	NM_001287247.1		2KB upstream variant	NM_001287247.1:c.-1502G>T	NC_000015.10:g.90715943G>T	NG_007272.1:g.3573G>T
rs956619762	90715943	90715943	single nucleotide variant	CRTC3-AS1;BLM	intron variant;2KB upstream variant									T	c.-2793G>T	NM_001287248.1		2KB upstream variant	NM_001287248.1:c.-2793G>T	NC_000015.10:g.90715943G>T	NG_007272.1:g.3573G>T
rs956619762	90715943	90715943	single nucleotide variant	CRTC3-AS1;BLM	intron variant;2KB upstream variant									T	c.-1612G>T	NM_001287246.1		2KB upstream variant	NM_001287246.1:c.-1612G>T	NC_000015.10:g.90715943G>T	NG_007272.1:g.3573G>T
rs36221410	90715947	90715947	single nucleotide variant	CRTC3-AS1;BLM	intron variant;2KB upstream variant		C	0.000998403						C	c.-1498T>C	NM_000057.3		2KB upstream variant	NM_000057.3:c.-1498T>C	NC_000015.10:g.90715947T>C	NG_007272.1:g.3577T>C
rs36221410	90715947	90715947	single nucleotide variant	CRTC3-AS1;BLM	intron variant;2KB upstream variant		C	0.000998403						C	c.-1608T>C	NM_001287246.1		2KB upstream variant	NM_001287246.1:c.-1608T>C	NC_000015.10:g.90715947T>C	NG_007272.1:g.3577T>C
rs36221410	90715947	90715947	single nucleotide variant	CRTC3-AS1;BLM	intron variant;2KB upstream variant		C	0.000998403						C	c.-1498T>C	NM_001287247.1		2KB upstream variant	NM_001287247.1:c.-1498T>C	NC_000015.10:g.90715947T>C	NG_007272.1:g.3577T>C
rs36221410	90715947	90715947	single nucleotide variant	CRTC3-AS1;BLM	intron variant;2KB upstream variant		C	0.000998403						C	c.-2789T>C	NM_001287248.1		2KB upstream variant	NM_001287248.1:c.-2789T>C	NC_000015.10:g.90715947T>C	NG_007272.1:g.3577T>C
rs36221410	90715947	90715947	single nucleotide variant	CRTC3-AS1;BLM	intron variant;2KB upstream variant		C	0.000998403						C	n.160+1034A>G	NR_120372.1		intron variant	NR_120372.1:n.160+1034A>G	NC_000015.10:g.90715947T>C
rs36221410	90715947	90715947	single nucleotide variant	CRTC3-AS1;BLM	intron variant;2KB upstream variant		C	0.000998403						C	c.-1498T>C	XM_011521882.2		2KB upstream variant	XM_011521882.2:c.-1498T>C	NC_000015.10:g.90715947T>C
rs28745011	90715981	90715981	single nucleotide variant	CRTC3-AS1;BLM	intron variant;2KB upstream variant		C	0.0169728						C	c.-1464A>C	NM_000057.3		2KB upstream variant	NM_000057.3:c.-1464A>C	NC_000015.10:g.90715981A>C	NG_007272.1:g.3611A>C
rs28745011	90715981	90715981	single nucleotide variant	CRTC3-AS1;BLM	intron variant;2KB upstream variant		C	0.0169728						C	c.-1574A>C	NM_001287246.1		2KB upstream variant	NM_001287246.1:c.-1574A>C	NC_000015.10:g.90715981A>C	NG_007272.1:g.3611A>C
rs28745011	90715981	90715981	single nucleotide variant	CRTC3-AS1;BLM	intron variant;2KB upstream variant		C	0.0169728						C	c.-1464A>C	NM_001287247.1		2KB upstream variant	NM_001287247.1:c.-1464A>C	NC_000015.10:g.90715981A>C	NG_007272.1:g.3611A>C
rs28745011	90715981	90715981	single nucleotide variant	CRTC3-AS1;BLM	intron variant;2KB upstream variant		C	0.0169728						C	c.-2755A>C	NM_001287248.1		2KB upstream variant	NM_001287248.1:c.-2755A>C	NC_000015.10:g.90715981A>C	NG_007272.1:g.3611A>C
rs28745011	90715981	90715981	single nucleotide variant	CRTC3-AS1;BLM	intron variant;2KB upstream variant		C	0.0169728						C	n.160+1000T>G	NR_120372.1		intron variant	NR_120372.1:n.160+1000T>G	NC_000015.10:g.90715981A>C
rs28745011	90715981	90715981	single nucleotide variant	CRTC3-AS1;BLM	intron variant;2KB upstream variant		C	0.0169728						C	c.-1464A>C	XM_011521882.2		2KB upstream variant	XM_011521882.2:c.-1464A>C	NC_000015.10:g.90715981A>C
rs928450106	90715992	90715992	single nucleotide variant	CRTC3-AS1;BLM	intron variant;2KB upstream variant									T	c.-1563C>T	NM_001287246.1		2KB upstream variant	NM_001287246.1:c.-1563C>T	NC_000015.10:g.90715992C>T	NG_007272.1:g.3622C>T
rs928450106	90715992	90715992	single nucleotide variant	CRTC3-AS1;BLM	intron variant;2KB upstream variant									T	n.160+989G>A	NR_120372.1		intron variant	NR_120372.1:n.160+989G>A	NC_000015.10:g.90715992C>T
rs928450106	90715992	90715992	single nucleotide variant	CRTC3-AS1;BLM	intron variant;2KB upstream variant									T	c.-1453C>T	NM_000057.3		2KB upstream variant	NM_000057.3:c.-1453C>T	NC_000015.10:g.90715992C>T	NG_007272.1:g.3622C>T
rs928450106	90715992	90715992	single nucleotide variant	CRTC3-AS1;BLM	intron variant;2KB upstream variant									T	c.-1453C>T	XM_011521882.2		2KB upstream variant	XM_011521882.2:c.-1453C>T	NC_000015.10:g.90715992C>T
rs928450106	90715992	90715992	single nucleotide variant	CRTC3-AS1;BLM	intron variant;2KB upstream variant									T	c.-2744C>T	NM_001287248.1		2KB upstream variant	NM_001287248.1:c.-2744C>T	NC_000015.10:g.90715992C>T	NG_007272.1:g.3622C>T
rs928450106	90715992	90715992	single nucleotide variant	CRTC3-AS1;BLM	intron variant;2KB upstream variant									T	c.-1453C>T	NM_001287247.1		2KB upstream variant	NM_001287247.1:c.-1453C>T	NC_000015.10:g.90715992C>T	NG_007272.1:g.3622C>T
rs184662874	90715998	90715998	single nucleotide variant	CRTC3-AS1;BLM	intron variant;2KB upstream variant		G	0.000599042						G	c.-1447A>G	NM_000057.3		2KB upstream variant	NM_000057.3:c.-1447A>G	NC_000015.10:g.90715998A>G	NG_007272.1:g.3628A>G
rs184662874	90715998	90715998	single nucleotide variant	CRTC3-AS1;BLM	intron variant;2KB upstream variant		G	0.000599042						G	c.-1557A>G	NM_001287246.1		2KB upstream variant	NM_001287246.1:c.-1557A>G	NC_000015.10:g.90715998A>G	NG_007272.1:g.3628A>G
rs184662874	90715998	90715998	single nucleotide variant	CRTC3-AS1;BLM	intron variant;2KB upstream variant		G	0.000599042						G	c.-1447A>G	NM_001287247.1		2KB upstream variant	NM_001287247.1:c.-1447A>G	NC_000015.10:g.90715998A>G	NG_007272.1:g.3628A>G
rs184662874	90715998	90715998	single nucleotide variant	CRTC3-AS1;BLM	intron variant;2KB upstream variant		G	0.000599042						G	c.-2738A>G	NM_001287248.1		2KB upstream variant	NM_001287248.1:c.-2738A>G	NC_000015.10:g.90715998A>G	NG_007272.1:g.3628A>G
rs184662874	90715998	90715998	single nucleotide variant	CRTC3-AS1;BLM	intron variant;2KB upstream variant		G	0.000599042						G	n.160+983T>C	NR_120372.1		intron variant	NR_120372.1:n.160+983T>C	NC_000015.10:g.90715998A>G
rs184662874	90715998	90715998	single nucleotide variant	CRTC3-AS1;BLM	intron variant;2KB upstream variant		G	0.000599042						G	c.-1447A>G	XM_011521882.2		2KB upstream variant	XM_011521882.2:c.-1447A>G	NC_000015.10:g.90715998A>G
rs970537372	90716000	90716000	single nucleotide variant	CRTC3-AS1;BLM	2KB upstream variant;intron variant									T	c.-1555A>T	NM_001287246.1		2KB upstream variant	NM_001287246.1:c.-1555A>T	NC_000015.10:g.90716000A>T	NG_007272.1:g.3630A>T
rs970537372	90716000	90716000	single nucleotide variant	CRTC3-AS1;BLM	2KB upstream variant;intron variant									T	c.-1445A>T	NM_000057.3		2KB upstream variant	NM_000057.3:c.-1445A>T	NC_000015.10:g.90716000A>T	NG_007272.1:g.3630A>T
rs970537372	90716000	90716000	single nucleotide variant	CRTC3-AS1;BLM	2KB upstream variant;intron variant									T	c.-1445A>T	XM_011521882.2		2KB upstream variant	XM_011521882.2:c.-1445A>T	NC_000015.10:g.90716000A>T
rs970537372	90716000	90716000	single nucleotide variant	CRTC3-AS1;BLM	2KB upstream variant;intron variant									T	c.-2736A>T	NM_001287248.1		2KB upstream variant	NM_001287248.1:c.-2736A>T	NC_000015.10:g.90716000A>T	NG_007272.1:g.3630A>T
rs970537372	90716000	90716000	single nucleotide variant	CRTC3-AS1;BLM	2KB upstream variant;intron variant									T	c.-1445A>T	NM_001287247.1		2KB upstream variant	NM_001287247.1:c.-1445A>T	NC_000015.10:g.90716000A>T	NG_007272.1:g.3630A>T
rs970537372	90716000	90716000	single nucleotide variant	CRTC3-AS1;BLM	2KB upstream variant;intron variant									T	n.160+981T>A	NR_120372.1		intron variant	NR_120372.1:n.160+981T>A	NC_000015.10:g.90716000A>T
rs1036842837	90716013	90716013	single nucleotide variant	CRTC3-AS1;BLM	intron variant;2KB upstream variant									T	c.-1432C>T	XM_011521882.2		2KB upstream variant	XM_011521882.2:c.-1432C>T	NC_000015.10:g.90716013C>T
rs1036842837	90716013	90716013	single nucleotide variant	CRTC3-AS1;BLM	intron variant;2KB upstream variant									T	c.-1432C>T	NM_001287247.1		2KB upstream variant	NM_001287247.1:c.-1432C>T	NC_000015.10:g.90716013C>T	NG_007272.1:g.3643C>T
rs1036842837	90716013	90716013	single nucleotide variant	CRTC3-AS1;BLM	intron variant;2KB upstream variant									T	c.-1542C>T	NM_001287246.1		2KB upstream variant	NM_001287246.1:c.-1542C>T	NC_000015.10:g.90716013C>T	NG_007272.1:g.3643C>T
rs1036842837	90716013	90716013	single nucleotide variant	CRTC3-AS1;BLM	intron variant;2KB upstream variant									T	c.-1432C>T	NM_000057.3		2KB upstream variant	NM_000057.3:c.-1432C>T	NC_000015.10:g.90716013C>T	NG_007272.1:g.3643C>T
rs1036842837	90716013	90716013	single nucleotide variant	CRTC3-AS1;BLM	intron variant;2KB upstream variant									T	n.160+968G>A	NR_120372.1		intron variant	NR_120372.1:n.160+968G>A	NC_000015.10:g.90716013C>T
rs1036842837	90716013	90716013	single nucleotide variant	CRTC3-AS1;BLM	intron variant;2KB upstream variant									T	c.-2723C>T	NM_001287248.1		2KB upstream variant	NM_001287248.1:c.-2723C>T	NC_000015.10:g.90716013C>T	NG_007272.1:g.3643C>T
rs980520466	90716017	90716017	single nucleotide variant	CRTC3-AS1;BLM	intron variant;2KB upstream variant									G	c.-1428A>G	NM_000057.3		2KB upstream variant	NM_000057.3:c.-1428A>G	NC_000015.10:g.90716017A>G	NG_007272.1:g.3647A>G
rs980520466	90716017	90716017	single nucleotide variant	CRTC3-AS1;BLM	intron variant;2KB upstream variant									G	c.-1428A>G	XM_011521882.2		2KB upstream variant	XM_011521882.2:c.-1428A>G	NC_000015.10:g.90716017A>G
rs980520466	90716017	90716017	single nucleotide variant	CRTC3-AS1;BLM	intron variant;2KB upstream variant									G	c.-2719A>G	NM_001287248.1		2KB upstream variant	NM_001287248.1:c.-2719A>G	NC_000015.10:g.90716017A>G	NG_007272.1:g.3647A>G
rs980520466	90716017	90716017	single nucleotide variant	CRTC3-AS1;BLM	intron variant;2KB upstream variant									G	n.160+964T>C	NR_120372.1		intron variant	NR_120372.1:n.160+964T>C	NC_000015.10:g.90716017A>G
rs980520466	90716017	90716017	single nucleotide variant	CRTC3-AS1;BLM	intron variant;2KB upstream variant									G	c.-1538A>G	NM_001287246.1		2KB upstream variant	NM_001287246.1:c.-1538A>G	NC_000015.10:g.90716017A>G	NG_007272.1:g.3647A>G
rs980520466	90716017	90716017	single nucleotide variant	CRTC3-AS1;BLM	intron variant;2KB upstream variant									G	c.-1428A>G	NM_001287247.1		2KB upstream variant	NM_001287247.1:c.-1428A>G	NC_000015.10:g.90716017A>G	NG_007272.1:g.3647A>G
rs897851151	90716021	90716021	single nucleotide variant	CRTC3-AS1;BLM	intron variant;2KB upstream variant									C	c.-1424G>C	NM_000057.3		2KB upstream variant	NM_000057.3:c.-1424G>C	NC_000015.10:g.90716021G>C	NG_007272.1:g.3651G>C
rs897851151	90716021	90716021	single nucleotide variant	CRTC3-AS1;BLM	intron variant;2KB upstream variant									C	c.-1534G>C	NM_001287246.1		2KB upstream variant	NM_001287246.1:c.-1534G>C	NC_000015.10:g.90716021G>C	NG_007272.1:g.3651G>C
rs897851151	90716021	90716021	single nucleotide variant	CRTC3-AS1;BLM	intron variant;2KB upstream variant									C	c.-1424G>C	NM_001287247.1		2KB upstream variant	NM_001287247.1:c.-1424G>C	NC_000015.10:g.90716021G>C	NG_007272.1:g.3651G>C
rs897851151	90716021	90716021	single nucleotide variant	CRTC3-AS1;BLM	intron variant;2KB upstream variant									C	c.-2715G>C	NM_001287248.1		2KB upstream variant	NM_001287248.1:c.-2715G>C	NC_000015.10:g.90716021G>C	NG_007272.1:g.3651G>C
rs897851151	90716021	90716021	single nucleotide variant	CRTC3-AS1;BLM	intron variant;2KB upstream variant									C	n.160+960C>G	NR_120372.1		intron variant	NR_120372.1:n.160+960C>G	NC_000015.10:g.90716021G>C
rs897851151	90716021	90716021	single nucleotide variant	CRTC3-AS1;BLM	intron variant;2KB upstream variant									C	c.-1424G>C	XM_011521882.2		2KB upstream variant	XM_011521882.2:c.-1424G>C	NC_000015.10:g.90716021G>C
rs750782702	90716026	90716026	single nucleotide variant	CRTC3-AS1;BLM	intron variant;2KB upstream variant									T	c.-1419C>T	NM_000057.3		2KB upstream variant	NM_000057.3:c.-1419C>T	NC_000015.10:g.90716026C>T	NG_007272.1:g.3656C>T
rs750782702	90716026	90716026	single nucleotide variant	CRTC3-AS1;BLM	intron variant;2KB upstream variant									T	c.-1529C>T	NM_001287246.1		2KB upstream variant	NM_001287246.1:c.-1529C>T	NC_000015.10:g.90716026C>T	NG_007272.1:g.3656C>T
rs750782702	90716026	90716026	single nucleotide variant	CRTC3-AS1;BLM	intron variant;2KB upstream variant									T	c.-1419C>T	NM_001287247.1		2KB upstream variant	NM_001287247.1:c.-1419C>T	NC_000015.10:g.90716026C>T	NG_007272.1:g.3656C>T
rs750782702	90716026	90716026	single nucleotide variant	CRTC3-AS1;BLM	intron variant;2KB upstream variant									T	c.-2710C>T	NM_001287248.1		2KB upstream variant	NM_001287248.1:c.-2710C>T	NC_000015.10:g.90716026C>T	NG_007272.1:g.3656C>T
rs750782702	90716026	90716026	single nucleotide variant	CRTC3-AS1;BLM	intron variant;2KB upstream variant									T	n.160+955G>A	NR_120372.1		intron variant	NR_120372.1:n.160+955G>A	NC_000015.10:g.90716026C>T
rs750782702	90716026	90716026	single nucleotide variant	CRTC3-AS1;BLM	intron variant;2KB upstream variant									T	c.-1419C>T	XM_011521882.2		2KB upstream variant	XM_011521882.2:c.-1419C>T	NC_000015.10:g.90716026C>T
rs76205948	90716041	90716041	single nucleotide variant	CRTC3-AS1;BLM	intron variant;2KB upstream variant									A	c.-1404T>A	NM_000057.3		2KB upstream variant	NM_000057.3:c.-1404T>A	NC_000015.10:g.90716041T>A	NG_007272.1:g.3671T>A
rs76205948	90716041	90716041	single nucleotide variant	CRTC3-AS1;BLM	intron variant;2KB upstream variant									A	c.-1514T>A	NM_001287246.1		2KB upstream variant	NM_001287246.1:c.-1514T>A	NC_000015.10:g.90716041T>A	NG_007272.1:g.3671T>A
rs76205948	90716041	90716041	single nucleotide variant	CRTC3-AS1;BLM	intron variant;2KB upstream variant									A	c.-1404T>A	NM_001287247.1		2KB upstream variant	NM_001287247.1:c.-1404T>A	NC_000015.10:g.90716041T>A	NG_007272.1:g.3671T>A
rs76205948	90716041	90716041	single nucleotide variant	CRTC3-AS1;BLM	intron variant;2KB upstream variant									A	c.-2695T>A	NM_001287248.1		2KB upstream variant	NM_001287248.1:c.-2695T>A	NC_000015.10:g.90716041T>A	NG_007272.1:g.3671T>A
rs76205948	90716041	90716041	single nucleotide variant	CRTC3-AS1;BLM	intron variant;2KB upstream variant									A	n.160+940A>T	NR_120372.1		intron variant	NR_120372.1:n.160+940A>T	NC_000015.10:g.90716041T>A
rs76205948	90716041	90716041	single nucleotide variant	CRTC3-AS1;BLM	intron variant;2KB upstream variant									A	c.-1404T>A	XM_011521882.2		2KB upstream variant	XM_011521882.2:c.-1404T>A	NC_000015.10:g.90716041T>A
rs75098346	90716043	90716043	single nucleotide variant	CRTC3-AS1;BLM	intron variant;2KB upstream variant									G	c.-1402C>G	NM_000057.3		2KB upstream variant	NM_000057.3:c.-1402C>G	NC_000015.10:g.90716043C>G	NG_007272.1:g.3673C>G
rs75098346	90716043	90716043	single nucleotide variant	CRTC3-AS1;BLM	intron variant;2KB upstream variant									G	c.-1512C>G	NM_001287246.1		2KB upstream variant	NM_001287246.1:c.-1512C>G	NC_000015.10:g.90716043C>G	NG_007272.1:g.3673C>G
rs75098346	90716043	90716043	single nucleotide variant	CRTC3-AS1;BLM	intron variant;2KB upstream variant									G	c.-1402C>G	NM_001287247.1		2KB upstream variant	NM_001287247.1:c.-1402C>G	NC_000015.10:g.90716043C>G	NG_007272.1:g.3673C>G
rs75098346	90716043	90716043	single nucleotide variant	CRTC3-AS1;BLM	intron variant;2KB upstream variant									G	c.-2693C>G	NM_001287248.1		2KB upstream variant	NM_001287248.1:c.-2693C>G	NC_000015.10:g.90716043C>G	NG_007272.1:g.3673C>G
rs75098346	90716043	90716043	single nucleotide variant	CRTC3-AS1;BLM	intron variant;2KB upstream variant									G	n.160+938G>C	NR_120372.1		intron variant	NR_120372.1:n.160+938G>C	NC_000015.10:g.90716043C>G
rs75098346	90716043	90716043	single nucleotide variant	CRTC3-AS1;BLM	intron variant;2KB upstream variant									G	c.-1402C>G	XM_011521882.2		2KB upstream variant	XM_011521882.2:c.-1402C>G	NC_000015.10:g.90716043C>G
rs758760428	90716046	90716046	single nucleotide variant	CRTC3-AS1;BLM	intron variant;2KB upstream variant									G	c.-1399C>G	NM_000057.3		2KB upstream variant	NM_000057.3:c.-1399C>G	NC_000015.10:g.90716046C>G	NG_007272.1:g.3676C>G
rs758760428	90716046	90716046	single nucleotide variant	CRTC3-AS1;BLM	intron variant;2KB upstream variant									G	c.-1509C>G	NM_001287246.1		2KB upstream variant	NM_001287246.1:c.-1509C>G	NC_000015.10:g.90716046C>G	NG_007272.1:g.3676C>G
rs758760428	90716046	90716046	single nucleotide variant	CRTC3-AS1;BLM	intron variant;2KB upstream variant									G	c.-1399C>G	NM_001287247.1		2KB upstream variant	NM_001287247.1:c.-1399C>G	NC_000015.10:g.90716046C>G	NG_007272.1:g.3676C>G
rs758760428	90716046	90716046	single nucleotide variant	CRTC3-AS1;BLM	intron variant;2KB upstream variant									G	c.-2690C>G	NM_001287248.1		2KB upstream variant	NM_001287248.1:c.-2690C>G	NC_000015.10:g.90716046C>G	NG_007272.1:g.3676C>G
rs758760428	90716046	90716046	single nucleotide variant	CRTC3-AS1;BLM	intron variant;2KB upstream variant									G	n.160+935G>C	NR_120372.1		intron variant	NR_120372.1:n.160+935G>C	NC_000015.10:g.90716046C>G
rs758760428	90716046	90716046	single nucleotide variant	CRTC3-AS1;BLM	intron variant;2KB upstream variant									G	c.-1399C>G	XM_011521882.2		2KB upstream variant	XM_011521882.2:c.-1399C>G	NC_000015.10:g.90716046C>G
rs926376743	90716055	90716055	single nucleotide variant	CRTC3-AS1;BLM	intron variant;2KB upstream variant									C	c.-2681T>C	NM_001287248.1		2KB upstream variant	NM_001287248.1:c.-2681T>C	NC_000015.10:g.90716055T>C	NG_007272.1:g.3685T>C
rs926376743	90716055	90716055	single nucleotide variant	CRTC3-AS1;BLM	intron variant;2KB upstream variant									C	c.-1390T>C	XM_011521882.2		2KB upstream variant	XM_011521882.2:c.-1390T>C	NC_000015.10:g.90716055T>C
rs926376743	90716055	90716055	single nucleotide variant	CRTC3-AS1;BLM	intron variant;2KB upstream variant									C	n.160+926A>G	NR_120372.1		intron variant	NR_120372.1:n.160+926A>G	NC_000015.10:g.90716055T>C
rs926376743	90716055	90716055	single nucleotide variant	CRTC3-AS1;BLM	intron variant;2KB upstream variant									C	c.-1390T>C	NM_000057.3		2KB upstream variant	NM_000057.3:c.-1390T>C	NC_000015.10:g.90716055T>C	NG_007272.1:g.3685T>C
rs926376743	90716055	90716055	single nucleotide variant	CRTC3-AS1;BLM	intron variant;2KB upstream variant									C	c.-1390T>C	NM_001287247.1		2KB upstream variant	NM_001287247.1:c.-1390T>C	NC_000015.10:g.90716055T>C	NG_007272.1:g.3685T>C
rs926376743	90716055	90716055	single nucleotide variant	CRTC3-AS1;BLM	intron variant;2KB upstream variant									C	c.-1500T>C	NM_001287246.1		2KB upstream variant	NM_001287246.1:c.-1500T>C	NC_000015.10:g.90716055T>C	NG_007272.1:g.3685T>C
rs137921206	90716064	90716064	single nucleotide variant	CRTC3-AS1;BLM	intron variant;2KB upstream variant		G	0						G	c.-1381T>G	NM_000057.3		2KB upstream variant	NM_000057.3:c.-1381T>G	NC_000015.10:g.90716064T>G	NG_007272.1:g.3694T>G
rs137921206	90716064	90716064	single nucleotide variant	CRTC3-AS1;BLM	intron variant;2KB upstream variant		G	0						G	c.-1491T>G	NM_001287246.1		2KB upstream variant	NM_001287246.1:c.-1491T>G	NC_000015.10:g.90716064T>G	NG_007272.1:g.3694T>G
rs137921206	90716064	90716064	single nucleotide variant	CRTC3-AS1;BLM	intron variant;2KB upstream variant		G	0						G	c.-1381T>G	NM_001287247.1		2KB upstream variant	NM_001287247.1:c.-1381T>G	NC_000015.10:g.90716064T>G	NG_007272.1:g.3694T>G
rs137921206	90716064	90716064	single nucleotide variant	CRTC3-AS1;BLM	intron variant;2KB upstream variant		G	0						G	c.-2672T>G	NM_001287248.1		2KB upstream variant	NM_001287248.1:c.-2672T>G	NC_000015.10:g.90716064T>G	NG_007272.1:g.3694T>G
rs137921206	90716064	90716064	single nucleotide variant	CRTC3-AS1;BLM	intron variant;2KB upstream variant		G	0						G	n.160+917A>C	NR_120372.1		intron variant	NR_120372.1:n.160+917A>C	NC_000015.10:g.90716064T>G
rs137921206	90716064	90716064	single nucleotide variant	CRTC3-AS1;BLM	intron variant;2KB upstream variant		G	0						G	c.-1381T>G	XM_011521882.2		2KB upstream variant	XM_011521882.2:c.-1381T>G	NC_000015.10:g.90716064T>G
rs963187328	90716096	90716096	single nucleotide variant	CRTC3-AS1;BLM	intron variant;2KB upstream variant									C	c.-2640T>C	NM_001287248.1		2KB upstream variant	NM_001287248.1:c.-2640T>C	NC_000015.10:g.90716096T>C	NG_007272.1:g.3726T>C
rs963187328	90716096	90716096	single nucleotide variant	CRTC3-AS1;BLM	intron variant;2KB upstream variant									C	c.-1349T>C	NM_001287247.1		2KB upstream variant	NM_001287247.1:c.-1349T>C	NC_000015.10:g.90716096T>C	NG_007272.1:g.3726T>C
rs963187328	90716096	90716096	single nucleotide variant	CRTC3-AS1;BLM	intron variant;2KB upstream variant									C	c.-1349T>C	NM_000057.3		2KB upstream variant	NM_000057.3:c.-1349T>C	NC_000015.10:g.90716096T>C	NG_007272.1:g.3726T>C
rs963187328	90716096	90716096	single nucleotide variant	CRTC3-AS1;BLM	intron variant;2KB upstream variant									C	c.-1349T>C	XM_011521882.2		2KB upstream variant	XM_011521882.2:c.-1349T>C	NC_000015.10:g.90716096T>C
rs963187328	90716096	90716096	single nucleotide variant	CRTC3-AS1;BLM	intron variant;2KB upstream variant									C	n.160+885A>G	NR_120372.1		intron variant	NR_120372.1:n.160+885A>G	NC_000015.10:g.90716096T>C
rs963187328	90716096	90716096	single nucleotide variant	CRTC3-AS1;BLM	intron variant;2KB upstream variant									C	c.-1459T>C	NM_001287246.1		2KB upstream variant	NM_001287246.1:c.-1459T>C	NC_000015.10:g.90716096T>C	NG_007272.1:g.3726T>C
rs973458609	90716124	90716124	single nucleotide variant	CRTC3-AS1;BLM	intron variant;2KB upstream variant									G	c.-1321A>G	NM_001287247.1		2KB upstream variant	NM_001287247.1:c.-1321A>G	NC_000015.10:g.90716124A>G	NG_007272.1:g.3754A>G
rs973458609	90716124	90716124	single nucleotide variant	CRTC3-AS1;BLM	intron variant;2KB upstream variant									G	n.160+857T>C	NR_120372.1		intron variant	NR_120372.1:n.160+857T>C	NC_000015.10:g.90716124A>G
rs973458609	90716124	90716124	single nucleotide variant	CRTC3-AS1;BLM	intron variant;2KB upstream variant									G	c.-1321A>G	XM_011521882.2		2KB upstream variant	XM_011521882.2:c.-1321A>G	NC_000015.10:g.90716124A>G
rs973458609	90716124	90716124	single nucleotide variant	CRTC3-AS1;BLM	intron variant;2KB upstream variant									G	c.-1431A>G	NM_001287246.1		2KB upstream variant	NM_001287246.1:c.-1431A>G	NC_000015.10:g.90716124A>G	NG_007272.1:g.3754A>G
rs973458609	90716124	90716124	single nucleotide variant	CRTC3-AS1;BLM	intron variant;2KB upstream variant									G	c.-2612A>G	NM_001287248.1		2KB upstream variant	NM_001287248.1:c.-2612A>G	NC_000015.10:g.90716124A>G	NG_007272.1:g.3754A>G
rs973458609	90716124	90716124	single nucleotide variant	CRTC3-AS1;BLM	intron variant;2KB upstream variant									G	c.-1321A>G	NM_000057.3		2KB upstream variant	NM_000057.3:c.-1321A>G	NC_000015.10:g.90716124A>G	NG_007272.1:g.3754A>G
rs995263871	90716126	90716126	single nucleotide variant	CRTC3-AS1;BLM	intron variant;2KB upstream variant									G	c.-2610A>G	NM_001287248.1		2KB upstream variant	NM_001287248.1:c.-2610A>G	NC_000015.10:g.90716126A>G	NG_007272.1:g.3756A>G
rs995263871	90716126	90716126	single nucleotide variant	CRTC3-AS1;BLM	intron variant;2KB upstream variant									G	c.-1429A>G	NM_001287246.1		2KB upstream variant	NM_001287246.1:c.-1429A>G	NC_000015.10:g.90716126A>G	NG_007272.1:g.3756A>G
rs995263871	90716126	90716126	single nucleotide variant	CRTC3-AS1;BLM	intron variant;2KB upstream variant									G	n.160+855T>C	NR_120372.1		intron variant	NR_120372.1:n.160+855T>C	NC_000015.10:g.90716126A>G
rs995263871	90716126	90716126	single nucleotide variant	CRTC3-AS1;BLM	intron variant;2KB upstream variant									G	c.-1319A>G	NM_000057.3		2KB upstream variant	NM_000057.3:c.-1319A>G	NC_000015.10:g.90716126A>G	NG_007272.1:g.3756A>G
rs995263871	90716126	90716126	single nucleotide variant	CRTC3-AS1;BLM	intron variant;2KB upstream variant									G	c.-1319A>G	NM_001287247.1		2KB upstream variant	NM_001287247.1:c.-1319A>G	NC_000015.10:g.90716126A>G	NG_007272.1:g.3756A>G
rs995263871	90716126	90716126	single nucleotide variant	CRTC3-AS1;BLM	intron variant;2KB upstream variant									G	c.-1319A>G	XM_011521882.2		2KB upstream variant	XM_011521882.2:c.-1319A>G	NC_000015.10:g.90716126A>G
rs767170636	90716166	90716166	single nucleotide variant	CRTC3-AS1;BLM	intron variant;2KB upstream variant									T	c.-1279C>T	NM_000057.3		2KB upstream variant	NM_000057.3:c.-1279C>T	NC_000015.10:g.90716166C>T	NG_007272.1:g.3796C>T
rs767170636	90716166	90716166	single nucleotide variant	CRTC3-AS1;BLM	intron variant;2KB upstream variant									T	c.-1389C>T	NM_001287246.1		2KB upstream variant	NM_001287246.1:c.-1389C>T	NC_000015.10:g.90716166C>T	NG_007272.1:g.3796C>T
rs767170636	90716166	90716166	single nucleotide variant	CRTC3-AS1;BLM	intron variant;2KB upstream variant									T	c.-1279C>T	NM_001287247.1		2KB upstream variant	NM_001287247.1:c.-1279C>T	NC_000015.10:g.90716166C>T	NG_007272.1:g.3796C>T
rs767170636	90716166	90716166	single nucleotide variant	CRTC3-AS1;BLM	intron variant;2KB upstream variant									T	c.-2570C>T	NM_001287248.1		2KB upstream variant	NM_001287248.1:c.-2570C>T	NC_000015.10:g.90716166C>T	NG_007272.1:g.3796C>T
rs767170636	90716166	90716166	single nucleotide variant	CRTC3-AS1;BLM	intron variant;2KB upstream variant									T	n.160+815G>A	NR_120372.1		intron variant	NR_120372.1:n.160+815G>A	NC_000015.10:g.90716166C>T
rs767170636	90716166	90716166	single nucleotide variant	CRTC3-AS1;BLM	intron variant;2KB upstream variant									T	c.-1279C>T	XM_011521882.2		2KB upstream variant	XM_011521882.2:c.-1279C>T	NC_000015.10:g.90716166C>T
rs918961715	90716174	90716174	single nucleotide variant	CRTC3-AS1;BLM	2KB upstream variant;intron variant									G	c.-1271A>G	NM_001287247.1		2KB upstream variant	NM_001287247.1:c.-1271A>G	NC_000015.10:g.90716174A>G	NG_007272.1:g.3804A>G
rs918961715	90716174	90716174	single nucleotide variant	CRTC3-AS1;BLM	2KB upstream variant;intron variant									G	c.-1271A>G	NM_000057.3		2KB upstream variant	NM_000057.3:c.-1271A>G	NC_000015.10:g.90716174A>G	NG_007272.1:g.3804A>G
rs918961715	90716174	90716174	single nucleotide variant	CRTC3-AS1;BLM	2KB upstream variant;intron variant									G	c.-1271A>G	XM_011521882.2		2KB upstream variant	XM_011521882.2:c.-1271A>G	NC_000015.10:g.90716174A>G
rs918961715	90716174	90716174	single nucleotide variant	CRTC3-AS1;BLM	2KB upstream variant;intron variant									G	c.-1381A>G	NM_001287246.1		2KB upstream variant	NM_001287246.1:c.-1381A>G	NC_000015.10:g.90716174A>G	NG_007272.1:g.3804A>G
rs918961715	90716174	90716174	single nucleotide variant	CRTC3-AS1;BLM	2KB upstream variant;intron variant									G	c.-2562A>G	NM_001287248.1		2KB upstream variant	NM_001287248.1:c.-2562A>G	NC_000015.10:g.90716174A>G	NG_007272.1:g.3804A>G
rs918961715	90716174	90716174	single nucleotide variant	CRTC3-AS1;BLM	2KB upstream variant;intron variant									G	n.160+807T>C	NR_120372.1		intron variant	NR_120372.1:n.160+807T>C	NC_000015.10:g.90716174A>G
rs189455942	90716182	90716182	single nucleotide variant	CRTC3-AS1;BLM	intron variant;2KB upstream variant		G	0.000199681						G	c.-1263T>G	NM_000057.3		2KB upstream variant	NM_000057.3:c.-1263T>G	NC_000015.10:g.90716182T>G	NG_007272.1:g.3812T>G
rs189455942	90716182	90716182	single nucleotide variant	CRTC3-AS1;BLM	intron variant;2KB upstream variant		G	0.000199681						G	c.-1373T>G	NM_001287246.1		2KB upstream variant	NM_001287246.1:c.-1373T>G	NC_000015.10:g.90716182T>G	NG_007272.1:g.3812T>G
rs189455942	90716182	90716182	single nucleotide variant	CRTC3-AS1;BLM	intron variant;2KB upstream variant		G	0.000199681						G	c.-1263T>G	NM_001287247.1		2KB upstream variant	NM_001287247.1:c.-1263T>G	NC_000015.10:g.90716182T>G	NG_007272.1:g.3812T>G
rs189455942	90716182	90716182	single nucleotide variant	CRTC3-AS1;BLM	intron variant;2KB upstream variant		G	0.000199681						G	c.-2554T>G	NM_001287248.1		2KB upstream variant	NM_001287248.1:c.-2554T>G	NC_000015.10:g.90716182T>G	NG_007272.1:g.3812T>G
rs189455942	90716182	90716182	single nucleotide variant	CRTC3-AS1;BLM	intron variant;2KB upstream variant		G	0.000199681						G	n.160+799A>C	NR_120372.1		intron variant	NR_120372.1:n.160+799A>C	NC_000015.10:g.90716182T>G
rs189455942	90716182	90716182	single nucleotide variant	CRTC3-AS1;BLM	intron variant;2KB upstream variant		G	0.000199681						G	c.-1263T>G	XM_011521882.2		2KB upstream variant	XM_011521882.2:c.-1263T>G	NC_000015.10:g.90716182T>G
rs752398614	90716188	90716188	single nucleotide variant	CRTC3-AS1;BLM	intron variant;2KB upstream variant									A	c.-1257G>A	NM_000057.3		2KB upstream variant	NM_000057.3:c.-1257G>A	NC_000015.10:g.90716188G>A	NG_007272.1:g.3818G>A
rs752398614	90716188	90716188	single nucleotide variant	CRTC3-AS1;BLM	intron variant;2KB upstream variant									A	c.-1367G>A	NM_001287246.1		2KB upstream variant	NM_001287246.1:c.-1367G>A	NC_000015.10:g.90716188G>A	NG_007272.1:g.3818G>A
rs752398614	90716188	90716188	single nucleotide variant	CRTC3-AS1;BLM	intron variant;2KB upstream variant									A	c.-1257G>A	NM_001287247.1		2KB upstream variant	NM_001287247.1:c.-1257G>A	NC_000015.10:g.90716188G>A	NG_007272.1:g.3818G>A
rs752398614	90716188	90716188	single nucleotide variant	CRTC3-AS1;BLM	intron variant;2KB upstream variant									A	c.-2548G>A	NM_001287248.1		2KB upstream variant	NM_001287248.1:c.-2548G>A	NC_000015.10:g.90716188G>A	NG_007272.1:g.3818G>A
rs752398614	90716188	90716188	single nucleotide variant	CRTC3-AS1;BLM	intron variant;2KB upstream variant									A	n.160+793C>T	NR_120372.1		intron variant	NR_120372.1:n.160+793C>T	NC_000015.10:g.90716188G>A
rs752398614	90716188	90716188	single nucleotide variant	CRTC3-AS1;BLM	intron variant;2KB upstream variant									A	c.-1257G>A	XM_011521882.2		2KB upstream variant	XM_011521882.2:c.-1257G>A	NC_000015.10:g.90716188G>A
rs1019108589	90716227	90716227	single nucleotide variant	CRTC3-AS1;BLM	intron variant;2KB upstream variant									C	c.-1218T>C	NM_000057.3		2KB upstream variant	NM_000057.3:c.-1218T>C	NC_000015.10:g.90716227T>C	NG_007272.1:g.3857T>C
rs1019108589	90716227	90716227	single nucleotide variant	CRTC3-AS1;BLM	intron variant;2KB upstream variant									C	c.-1328T>C	NM_001287246.1		2KB upstream variant	NM_001287246.1:c.-1328T>C	NC_000015.10:g.90716227T>C	NG_007272.1:g.3857T>C
rs1019108589	90716227	90716227	single nucleotide variant	CRTC3-AS1;BLM	intron variant;2KB upstream variant									C	c.-1218T>C	NM_001287247.1		2KB upstream variant	NM_001287247.1:c.-1218T>C	NC_000015.10:g.90716227T>C	NG_007272.1:g.3857T>C
rs1019108589	90716227	90716227	single nucleotide variant	CRTC3-AS1;BLM	intron variant;2KB upstream variant									C	c.-1218T>C	XM_011521882.2		2KB upstream variant	XM_011521882.2:c.-1218T>C	NC_000015.10:g.90716227T>C
rs1019108589	90716227	90716227	single nucleotide variant	CRTC3-AS1;BLM	intron variant;2KB upstream variant									C	n.160+754A>G	NR_120372.1		intron variant	NR_120372.1:n.160+754A>G	NC_000015.10:g.90716227T>C
rs1019108589	90716227	90716227	single nucleotide variant	CRTC3-AS1;BLM	intron variant;2KB upstream variant									C	c.-2509T>C	NM_001287248.1		2KB upstream variant	NM_001287248.1:c.-2509T>C	NC_000015.10:g.90716227T>C	NG_007272.1:g.3857T>C
rs573487385	90716256	90716256	single nucleotide variant	CRTC3-AS1;BLM	2KB upstream variant;intron variant									C	c.-1189T>C	XM_011521882.2		2KB upstream variant	XM_011521882.2:c.-1189T>C	NC_000015.10:g.90716256T>C
rs573487385	90716256	90716256	single nucleotide variant	CRTC3-AS1;BLM	2KB upstream variant;intron variant									C	c.-1189T>C	NM_000057.3		2KB upstream variant	NM_000057.3:c.-1189T>C	NC_000015.10:g.90716256T>C	NG_007272.1:g.3886T>C
rs573487385	90716256	90716256	single nucleotide variant	CRTC3-AS1;BLM	2KB upstream variant;intron variant									C	c.-2480T>C	NM_001287248.1		2KB upstream variant	NM_001287248.1:c.-2480T>C	NC_000015.10:g.90716256T>C	NG_007272.1:g.3886T>C
rs573487385	90716256	90716256	single nucleotide variant	CRTC3-AS1;BLM	2KB upstream variant;intron variant									C	c.-1189T>C	NM_001287247.1		2KB upstream variant	NM_001287247.1:c.-1189T>C	NC_000015.10:g.90716256T>C	NG_007272.1:g.3886T>C
rs573487385	90716256	90716256	single nucleotide variant	CRTC3-AS1;BLM	2KB upstream variant;intron variant									C	c.-1299T>C	NM_001287246.1		2KB upstream variant	NM_001287246.1:c.-1299T>C	NC_000015.10:g.90716256T>C	NG_007272.1:g.3886T>C
rs573487385	90716256	90716256	single nucleotide variant	CRTC3-AS1;BLM	2KB upstream variant;intron variant									C	n.160+725A>G	NR_120372.1		intron variant	NR_120372.1:n.160+725A>G	NC_000015.10:g.90716256T>C
rs944200469	90716259	90716259	single nucleotide variant	CRTC3-AS1;BLM	intron variant;2KB upstream variant									A	c.-2477G>A	NM_001287248.1		2KB upstream variant	NM_001287248.1:c.-2477G>A	NC_000015.10:g.90716259G>A	NG_007272.1:g.3889G>A
rs944200469	90716259	90716259	single nucleotide variant	CRTC3-AS1;BLM	intron variant;2KB upstream variant									A	n.160+722C>T	NR_120372.1		intron variant	NR_120372.1:n.160+722C>T	NC_000015.10:g.90716259G>A
rs944200469	90716259	90716259	single nucleotide variant	CRTC3-AS1;BLM	intron variant;2KB upstream variant									A	c.-1296G>A	NM_001287246.1		2KB upstream variant	NM_001287246.1:c.-1296G>A	NC_000015.10:g.90716259G>A	NG_007272.1:g.3889G>A
rs944200469	90716259	90716259	single nucleotide variant	CRTC3-AS1;BLM	intron variant;2KB upstream variant									A	c.-1186G>A	XM_011521882.2		2KB upstream variant	XM_011521882.2:c.-1186G>A	NC_000015.10:g.90716259G>A
rs944200469	90716259	90716259	single nucleotide variant	CRTC3-AS1;BLM	intron variant;2KB upstream variant									A	c.-1186G>A	NM_001287247.1		2KB upstream variant	NM_001287247.1:c.-1186G>A	NC_000015.10:g.90716259G>A	NG_007272.1:g.3889G>A
rs944200469	90716259	90716259	single nucleotide variant	CRTC3-AS1;BLM	intron variant;2KB upstream variant									A	c.-1186G>A	NM_000057.3		2KB upstream variant	NM_000057.3:c.-1186G>A	NC_000015.10:g.90716259G>A	NG_007272.1:g.3889G>A
rs966172095	90716269	90716269	single nucleotide variant	CRTC3-AS1;BLM	2KB upstream variant;intron variant									A	c.-1176G>A	NM_000057.3		2KB upstream variant	NM_000057.3:c.-1176G>A	NC_000015.10:g.90716269G>A	NG_007272.1:g.3899G>A
rs966172095	90716269	90716269	single nucleotide variant	CRTC3-AS1;BLM	2KB upstream variant;intron variant									A	c.-1286G>A	NM_001287246.1		2KB upstream variant	NM_001287246.1:c.-1286G>A	NC_000015.10:g.90716269G>A	NG_007272.1:g.3899G>A
rs966172095	90716269	90716269	single nucleotide variant	CRTC3-AS1;BLM	2KB upstream variant;intron variant									A	c.-1176G>A	NM_001287247.1		2KB upstream variant	NM_001287247.1:c.-1176G>A	NC_000015.10:g.90716269G>A	NG_007272.1:g.3899G>A
rs966172095	90716269	90716269	single nucleotide variant	CRTC3-AS1;BLM	2KB upstream variant;intron variant									A	c.-1176G>A	XM_011521882.2		2KB upstream variant	XM_011521882.2:c.-1176G>A	NC_000015.10:g.90716269G>A
rs966172095	90716269	90716269	single nucleotide variant	CRTC3-AS1;BLM	2KB upstream variant;intron variant									A	c.-2467G>A	NM_001287248.1		2KB upstream variant	NM_001287248.1:c.-2467G>A	NC_000015.10:g.90716269G>A	NG_007272.1:g.3899G>A
rs966172095	90716269	90716269	single nucleotide variant	CRTC3-AS1;BLM	2KB upstream variant;intron variant									A	n.160+712C>T	NR_120372.1		intron variant	NR_120372.1:n.160+712C>T	NC_000015.10:g.90716269G>A
rs998588426	90716298	90716298	single nucleotide variant	CRTC3-AS1;BLM	intron variant;2KB upstream variant									A	c.-1147C>A	XM_011521882.2		2KB upstream variant	XM_011521882.2:c.-1147C>A	NC_000015.10:g.90716298C>A
rs998588426	90716298	90716298	single nucleotide variant	CRTC3-AS1;BLM	intron variant;2KB upstream variant									A	c.-1257C>A	NM_001287246.1		2KB upstream variant	NM_001287246.1:c.-1257C>A	NC_000015.10:g.90716298C>A	NG_007272.1:g.3928C>A
rs998588426	90716298	90716298	single nucleotide variant	CRTC3-AS1;BLM	intron variant;2KB upstream variant									A	n.160+683G>T	NR_120372.1		intron variant	NR_120372.1:n.160+683G>T	NC_000015.10:g.90716298C>A
rs998588426	90716298	90716298	single nucleotide variant	CRTC3-AS1;BLM	intron variant;2KB upstream variant									A	c.-1147C>A	NM_000057.3		2KB upstream variant	NM_000057.3:c.-1147C>A	NC_000015.10:g.90716298C>A	NG_007272.1:g.3928C>A
rs998588426	90716298	90716298	single nucleotide variant	CRTC3-AS1;BLM	intron variant;2KB upstream variant									A	c.-1147C>A	NM_001287247.1		2KB upstream variant	NM_001287247.1:c.-1147C>A	NC_000015.10:g.90716298C>A	NG_007272.1:g.3928C>A
rs998588426	90716298	90716298	single nucleotide variant	CRTC3-AS1;BLM	intron variant;2KB upstream variant									A	c.-2438C>A	NM_001287248.1		2KB upstream variant	NM_001287248.1:c.-2438C>A	NC_000015.10:g.90716298C>A	NG_007272.1:g.3928C>A
rs899897877	90716311	90716311	single nucleotide variant	CRTC3-AS1;BLM	intron variant;2KB upstream variant									G	c.-1134A>G	NM_000057.3		2KB upstream variant	NM_000057.3:c.-1134A>G	NC_000015.10:g.90716311A>G	NG_007272.1:g.3941A>G
rs899897877	90716311	90716311	single nucleotide variant	CRTC3-AS1;BLM	intron variant;2KB upstream variant									G	c.-1244A>G	NM_001287246.1		2KB upstream variant	NM_001287246.1:c.-1244A>G	NC_000015.10:g.90716311A>G	NG_007272.1:g.3941A>G
rs899897877	90716311	90716311	single nucleotide variant	CRTC3-AS1;BLM	intron variant;2KB upstream variant									G	c.-1134A>G	NM_001287247.1		2KB upstream variant	NM_001287247.1:c.-1134A>G	NC_000015.10:g.90716311A>G	NG_007272.1:g.3941A>G
rs899897877	90716311	90716311	single nucleotide variant	CRTC3-AS1;BLM	intron variant;2KB upstream variant									G	c.-2425A>G	NM_001287248.1		2KB upstream variant	NM_001287248.1:c.-2425A>G	NC_000015.10:g.90716311A>G	NG_007272.1:g.3941A>G
rs899897877	90716311	90716311	single nucleotide variant	CRTC3-AS1;BLM	intron variant;2KB upstream variant									G	n.160+670T>C	NR_120372.1		intron variant	NR_120372.1:n.160+670T>C	NC_000015.10:g.90716311A>G
rs899897877	90716311	90716311	single nucleotide variant	CRTC3-AS1;BLM	intron variant;2KB upstream variant									G	c.-1134A>G	XM_011521882.2		2KB upstream variant	XM_011521882.2:c.-1134A>G	NC_000015.10:g.90716311A>G
rs1031817969	90716314	90716314	single nucleotide variant	CRTC3-AS1;BLM	intron variant;2KB upstream variant									C	c.-2422T>C	NM_001287248.1		2KB upstream variant	NM_001287248.1:c.-2422T>C	NC_000015.10:g.90716314T>C	NG_007272.1:g.3944T>C
rs1031817969	90716314	90716314	single nucleotide variant	CRTC3-AS1;BLM	intron variant;2KB upstream variant									G	c.-1131T>G	XM_011521882.2		2KB upstream variant	XM_011521882.2:c.-1131T>G	NC_000015.10:g.90716314T>G
rs1031817969	90716314	90716314	single nucleotide variant	CRTC3-AS1;BLM	intron variant;2KB upstream variant									C	c.-1131T>C	XM_011521882.2		2KB upstream variant	XM_011521882.2:c.-1131T>C	NC_000015.10:g.90716314T>C
rs1031817969	90716314	90716314	single nucleotide variant	CRTC3-AS1;BLM	intron variant;2KB upstream variant									C	c.-1131T>C	NM_000057.3		2KB upstream variant	NM_000057.3:c.-1131T>C	NC_000015.10:g.90716314T>C	NG_007272.1:g.3944T>C
rs1031817969	90716314	90716314	single nucleotide variant	CRTC3-AS1;BLM	intron variant;2KB upstream variant									G	c.-2422T>G	NM_001287248.1		2KB upstream variant	NM_001287248.1:c.-2422T>G	NC_000015.10:g.90716314T>G	NG_007272.1:g.3944T>G
rs1031817969	90716314	90716314	single nucleotide variant	CRTC3-AS1;BLM	intron variant;2KB upstream variant									C	c.-1131T>C	NM_001287247.1		2KB upstream variant	NM_001287247.1:c.-1131T>C	NC_000015.10:g.90716314T>C	NG_007272.1:g.3944T>C
rs1031817969	90716314	90716314	single nucleotide variant	CRTC3-AS1;BLM	intron variant;2KB upstream variant									G	c.-1241T>G	NM_001287246.1		2KB upstream variant	NM_001287246.1:c.-1241T>G	NC_000015.10:g.90716314T>G	NG_007272.1:g.3944T>G
rs1031817969	90716314	90716314	single nucleotide variant	CRTC3-AS1;BLM	intron variant;2KB upstream variant									G	n.160+667A>C	NR_120372.1		intron variant	NR_120372.1:n.160+667A>C	NC_000015.10:g.90716314T>G
rs1031817969	90716314	90716314	single nucleotide variant	CRTC3-AS1;BLM	intron variant;2KB upstream variant									G	c.-1131T>G	NM_001287247.1		2KB upstream variant	NM_001287247.1:c.-1131T>G	NC_000015.10:g.90716314T>G	NG_007272.1:g.3944T>G
rs1031817969	90716314	90716314	single nucleotide variant	CRTC3-AS1;BLM	intron variant;2KB upstream variant									C	n.160+667A>G	NR_120372.1		intron variant	NR_120372.1:n.160+667A>G	NC_000015.10:g.90716314T>C
rs1031817969	90716314	90716314	single nucleotide variant	CRTC3-AS1;BLM	intron variant;2KB upstream variant									C	c.-1241T>C	NM_001287246.1		2KB upstream variant	NM_001287246.1:c.-1241T>C	NC_000015.10:g.90716314T>C	NG_007272.1:g.3944T>C
rs1031817969	90716314	90716314	single nucleotide variant	CRTC3-AS1;BLM	intron variant;2KB upstream variant									G	c.-1131T>G	NM_000057.3		2KB upstream variant	NM_000057.3:c.-1131T>G	NC_000015.10:g.90716314T>G	NG_007272.1:g.3944T>G
rs957117634	90716321	90716321	single nucleotide variant	CRTC3-AS1;BLM	intron variant;2KB upstream variant									C	c.-1124T>C	NM_001287247.1		2KB upstream variant	NM_001287247.1:c.-1124T>C	NC_000015.10:g.90716321T>C	NG_007272.1:g.3951T>C
rs957117634	90716321	90716321	single nucleotide variant	CRTC3-AS1;BLM	intron variant;2KB upstream variant									C	c.-1234T>C	NM_001287246.1		2KB upstream variant	NM_001287246.1:c.-1234T>C	NC_000015.10:g.90716321T>C	NG_007272.1:g.3951T>C
rs957117634	90716321	90716321	single nucleotide variant	CRTC3-AS1;BLM	intron variant;2KB upstream variant									C	c.-1124T>C	XM_011521882.2		2KB upstream variant	XM_011521882.2:c.-1124T>C	NC_000015.10:g.90716321T>C
rs957117634	90716321	90716321	single nucleotide variant	CRTC3-AS1;BLM	intron variant;2KB upstream variant									C	n.160+660A>G	NR_120372.1		intron variant	NR_120372.1:n.160+660A>G	NC_000015.10:g.90716321T>C
rs957117634	90716321	90716321	single nucleotide variant	CRTC3-AS1;BLM	intron variant;2KB upstream variant									C	c.-1124T>C	NM_000057.3		2KB upstream variant	NM_000057.3:c.-1124T>C	NC_000015.10:g.90716321T>C	NG_007272.1:g.3951T>C
rs957117634	90716321	90716321	single nucleotide variant	CRTC3-AS1;BLM	intron variant;2KB upstream variant									C	c.-2415T>C	NM_001287248.1		2KB upstream variant	NM_001287248.1:c.-2415T>C	NC_000015.10:g.90716321T>C	NG_007272.1:g.3951T>C
rs892474168	90716323	90716323	single nucleotide variant	CRTC3-AS1;BLM	intron variant;2KB upstream variant									A	c.-1122G>A	NM_000057.3		2KB upstream variant	NM_000057.3:c.-1122G>A	NC_000015.10:g.90716323G>A	NG_007272.1:g.3953G>A
rs892474168	90716323	90716323	single nucleotide variant	CRTC3-AS1;BLM	intron variant;2KB upstream variant									A	c.-1232G>A	NM_001287246.1		2KB upstream variant	NM_001287246.1:c.-1232G>A	NC_000015.10:g.90716323G>A	NG_007272.1:g.3953G>A
rs892474168	90716323	90716323	single nucleotide variant	CRTC3-AS1;BLM	intron variant;2KB upstream variant									A	c.-1122G>A	NM_001287247.1		2KB upstream variant	NM_001287247.1:c.-1122G>A	NC_000015.10:g.90716323G>A	NG_007272.1:g.3953G>A
rs892474168	90716323	90716323	single nucleotide variant	CRTC3-AS1;BLM	intron variant;2KB upstream variant									A	c.-2413G>A	NM_001287248.1		2KB upstream variant	NM_001287248.1:c.-2413G>A	NC_000015.10:g.90716323G>A	NG_007272.1:g.3953G>A
rs892474168	90716323	90716323	single nucleotide variant	CRTC3-AS1;BLM	intron variant;2KB upstream variant									A	n.160+658C>T	NR_120372.1		intron variant	NR_120372.1:n.160+658C>T	NC_000015.10:g.90716323G>A
rs892474168	90716323	90716323	single nucleotide variant	CRTC3-AS1;BLM	intron variant;2KB upstream variant									A	c.-1122G>A	XM_011521882.2		2KB upstream variant	XM_011521882.2:c.-1122G>A	NC_000015.10:g.90716323G>A
rs374185056	90716330	90716330	single nucleotide variant	CRTC3-AS1;BLM	2KB upstream variant;intron variant		G	0.000599042						G	c.-1225A>G	NM_001287246.1		2KB upstream variant	NM_001287246.1:c.-1225A>G	NC_000015.10:g.90716330A>G	NG_007272.1:g.3960A>G
rs374185056	90716330	90716330	single nucleotide variant	CRTC3-AS1;BLM	2KB upstream variant;intron variant		G	0.000599042						G	c.-1115A>G	NM_001287247.1		2KB upstream variant	NM_001287247.1:c.-1115A>G	NC_000015.10:g.90716330A>G	NG_007272.1:g.3960A>G
rs374185056	90716330	90716330	single nucleotide variant	CRTC3-AS1;BLM	2KB upstream variant;intron variant		G	0.000599042						G	c.-1115A>G	XM_011521882.2		2KB upstream variant	XM_011521882.2:c.-1115A>G	NC_000015.10:g.90716330A>G
rs374185056	90716330	90716330	single nucleotide variant	CRTC3-AS1;BLM	2KB upstream variant;intron variant		G	0.000599042						G	c.-2406A>G	NM_001287248.1		2KB upstream variant	NM_001287248.1:c.-2406A>G	NC_000015.10:g.90716330A>G	NG_007272.1:g.3960A>G
rs374185056	90716330	90716330	single nucleotide variant	CRTC3-AS1;BLM	2KB upstream variant;intron variant		G	0.000599042						G	c.-1115A>G	NM_000057.3		2KB upstream variant	NM_000057.3:c.-1115A>G	NC_000015.10:g.90716330A>G	NG_007272.1:g.3960A>G
rs374185056	90716330	90716330	single nucleotide variant	CRTC3-AS1;BLM	2KB upstream variant;intron variant		G	0.000599042						G	n.160+651T>C	NR_120372.1		intron variant	NR_120372.1:n.160+651T>C	NC_000015.10:g.90716330A>G
rs36221405	90716367	90716367	single nucleotide variant	CRTC3-AS1;BLM	intron variant;2KB upstream variant									G	c.-1078A>G	NM_000057.3		2KB upstream variant	NM_000057.3:c.-1078A>G	NC_000015.10:g.90716367A>G	NG_007272.1:g.3997A>G
rs36221405	90716367	90716367	single nucleotide variant	CRTC3-AS1;BLM	intron variant;2KB upstream variant									G	c.-1188A>G	NM_001287246.1		2KB upstream variant	NM_001287246.1:c.-1188A>G	NC_000015.10:g.90716367A>G	NG_007272.1:g.3997A>G
rs36221405	90716367	90716367	single nucleotide variant	CRTC3-AS1;BLM	intron variant;2KB upstream variant									G	c.-1078A>G	NM_001287247.1		2KB upstream variant	NM_001287247.1:c.-1078A>G	NC_000015.10:g.90716367A>G	NG_007272.1:g.3997A>G
rs36221405	90716367	90716367	single nucleotide variant	CRTC3-AS1;BLM	intron variant;2KB upstream variant									G	c.-2369A>G	NM_001287248.1		2KB upstream variant	NM_001287248.1:c.-2369A>G	NC_000015.10:g.90716367A>G	NG_007272.1:g.3997A>G
rs36221405	90716367	90716367	single nucleotide variant	CRTC3-AS1;BLM	intron variant;2KB upstream variant									G	n.160+614T>C	NR_120372.1		intron variant	NR_120372.1:n.160+614T>C	NC_000015.10:g.90716367A>G
rs36221405	90716367	90716367	single nucleotide variant	CRTC3-AS1;BLM	intron variant;2KB upstream variant									G	c.-1078A>G	XM_011521882.2		2KB upstream variant	XM_011521882.2:c.-1078A>G	NC_000015.10:g.90716367A>G
rs180781031	90716372	90716372	single nucleotide variant	CRTC3-AS1;BLM	intron variant;2KB upstream variant									G	c.-1073A>G	NM_000057.3		2KB upstream variant	NM_000057.3:c.-1073A>G	NC_000015.10:g.90716372A>G	NG_007272.1:g.4002A>G
rs180781031	90716372	90716372	single nucleotide variant	CRTC3-AS1;BLM	intron variant;2KB upstream variant									G	c.-1183A>G	NM_001287246.1		2KB upstream variant	NM_001287246.1:c.-1183A>G	NC_000015.10:g.90716372A>G	NG_007272.1:g.4002A>G
rs180781031	90716372	90716372	single nucleotide variant	CRTC3-AS1;BLM	intron variant;2KB upstream variant									G	c.-1073A>G	NM_001287247.1		2KB upstream variant	NM_001287247.1:c.-1073A>G	NC_000015.10:g.90716372A>G	NG_007272.1:g.4002A>G
rs180781031	90716372	90716372	single nucleotide variant	CRTC3-AS1;BLM	intron variant;2KB upstream variant									G	c.-2364A>G	NM_001287248.1		2KB upstream variant	NM_001287248.1:c.-2364A>G	NC_000015.10:g.90716372A>G	NG_007272.1:g.4002A>G
rs180781031	90716372	90716372	single nucleotide variant	CRTC3-AS1;BLM	intron variant;2KB upstream variant									G	n.160+609T>C	NR_120372.1		intron variant	NR_120372.1:n.160+609T>C	NC_000015.10:g.90716372A>G
rs180781031	90716372	90716372	single nucleotide variant	CRTC3-AS1;BLM	intron variant;2KB upstream variant									G	c.-1073A>G	XM_011521882.2		2KB upstream variant	XM_011521882.2:c.-1073A>G	NC_000015.10:g.90716372A>G
rs534182142	90716373	90716373	single nucleotide variant	CRTC3-AS1;BLM	intron variant;2KB upstream variant		C	0.000399361						C	c.-1182T>C	NM_001287246.1		2KB upstream variant	NM_001287246.1:c.-1182T>C	NC_000015.10:g.90716373T>C	NG_007272.1:g.4003T>C
rs534182142	90716373	90716373	single nucleotide variant	CRTC3-AS1;BLM	intron variant;2KB upstream variant		C	0.000399361						C	c.-2363T>C	NM_001287248.1		2KB upstream variant	NM_001287248.1:c.-2363T>C	NC_000015.10:g.90716373T>C	NG_007272.1:g.4003T>C
rs534182142	90716373	90716373	single nucleotide variant	CRTC3-AS1;BLM	intron variant;2KB upstream variant		C	0.000399361						C	c.-1072T>C	NM_000057.3		2KB upstream variant	NM_000057.3:c.-1072T>C	NC_000015.10:g.90716373T>C	NG_007272.1:g.4003T>C
rs534182142	90716373	90716373	single nucleotide variant	CRTC3-AS1;BLM	intron variant;2KB upstream variant		C	0.000399361						C	n.160+608A>G	NR_120372.1		intron variant	NR_120372.1:n.160+608A>G	NC_000015.10:g.90716373T>C
rs534182142	90716373	90716373	single nucleotide variant	CRTC3-AS1;BLM	intron variant;2KB upstream variant		C	0.000399361						C	c.-1072T>C	NM_001287247.1		2KB upstream variant	NM_001287247.1:c.-1072T>C	NC_000015.10:g.90716373T>C	NG_007272.1:g.4003T>C
rs534182142	90716373	90716373	single nucleotide variant	CRTC3-AS1;BLM	intron variant;2KB upstream variant		C	0.000399361						C	c.-1072T>C	XM_011521882.2		2KB upstream variant	XM_011521882.2:c.-1072T>C	NC_000015.10:g.90716373T>C
rs7178640	90716378	90716378	single nucleotide variant	CRTC3-AS1;BLM	intron variant;2KB upstream variant		C	0.0401358						C	c.-1067G>C	NM_000057.3		2KB upstream variant	NM_000057.3:c.-1067G>C	NC_000015.10:g.90716378G>C	NG_007272.1:g.4008G>C
rs7178640	90716378	90716378	single nucleotide variant	CRTC3-AS1;BLM	intron variant;2KB upstream variant		C	0.0401358						C	c.-1177G>C	NM_001287246.1		2KB upstream variant	NM_001287246.1:c.-1177G>C	NC_000015.10:g.90716378G>C	NG_007272.1:g.4008G>C
rs7178640	90716378	90716378	single nucleotide variant	CRTC3-AS1;BLM	intron variant;2KB upstream variant		C	0.0401358						C	c.-1067G>C	NM_001287247.1		2KB upstream variant	NM_001287247.1:c.-1067G>C	NC_000015.10:g.90716378G>C	NG_007272.1:g.4008G>C
rs7178640	90716378	90716378	single nucleotide variant	CRTC3-AS1;BLM	intron variant;2KB upstream variant		C	0.0401358						C	c.-2358G>C	NM_001287248.1		2KB upstream variant	NM_001287248.1:c.-2358G>C	NC_000015.10:g.90716378G>C	NG_007272.1:g.4008G>C
rs7178640	90716378	90716378	single nucleotide variant	CRTC3-AS1;BLM	intron variant;2KB upstream variant		C	0.0401358						C	n.160+603C>G	NR_120372.1		intron variant	NR_120372.1:n.160+603C>G	NC_000015.10:g.90716378G>C
rs7178640	90716378	90716378	single nucleotide variant	CRTC3-AS1;BLM	intron variant;2KB upstream variant		C	0.0401358						C	c.-1067G>C	XM_011521882.2		2KB upstream variant	XM_011521882.2:c.-1067G>C	NC_000015.10:g.90716378G>C
rs963452276	90716390	90716390	single nucleotide variant	CRTC3-AS1;BLM	2KB upstream variant;intron variant									T	c.-1165C>T	NM_001287246.1		2KB upstream variant	NM_001287246.1:c.-1165C>T	NC_000015.10:g.90716390C>T	NG_007272.1:g.4020C>T
rs963452276	90716390	90716390	single nucleotide variant	CRTC3-AS1;BLM	2KB upstream variant;intron variant									T	c.-2346C>T	NM_001287248.1		2KB upstream variant	NM_001287248.1:c.-2346C>T	NC_000015.10:g.90716390C>T	NG_007272.1:g.4020C>T
rs963452276	90716390	90716390	single nucleotide variant	CRTC3-AS1;BLM	2KB upstream variant;intron variant									T	c.-1055C>T	NM_000057.3		2KB upstream variant	NM_000057.3:c.-1055C>T	NC_000015.10:g.90716390C>T	NG_007272.1:g.4020C>T
rs963452276	90716390	90716390	single nucleotide variant	CRTC3-AS1;BLM	2KB upstream variant;intron variant									T	c.-1055C>T	XM_011521882.2		2KB upstream variant	XM_011521882.2:c.-1055C>T	NC_000015.10:g.90716390C>T
rs963452276	90716390	90716390	single nucleotide variant	CRTC3-AS1;BLM	2KB upstream variant;intron variant									T	c.-1055C>T	NM_001287247.1		2KB upstream variant	NM_001287247.1:c.-1055C>T	NC_000015.10:g.90716390C>T	NG_007272.1:g.4020C>T
rs963452276	90716390	90716390	single nucleotide variant	CRTC3-AS1;BLM	2KB upstream variant;intron variant									T	n.160+591G>A	NR_120372.1		intron variant	NR_120372.1:n.160+591G>A	NC_000015.10:g.90716390C>T
rs973186113	90716410	90716410	single nucleotide variant	CRTC3-AS1;BLM	intron variant;2KB upstream variant									A	n.160+571C>T	NR_120372.1		intron variant	NR_120372.1:n.160+571C>T	NC_000015.10:g.90716410G>A
rs973186113	90716410	90716410	single nucleotide variant	CRTC3-AS1;BLM	intron variant;2KB upstream variant									A	c.-1035G>A	NM_000057.3		2KB upstream variant	NM_000057.3:c.-1035G>A	NC_000015.10:g.90716410G>A	NG_007272.1:g.4040G>A
rs973186113	90716410	90716410	single nucleotide variant	CRTC3-AS1;BLM	intron variant;2KB upstream variant									A	c.-2326G>A	NM_001287248.1		2KB upstream variant	NM_001287248.1:c.-2326G>A	NC_000015.10:g.90716410G>A	NG_007272.1:g.4040G>A
rs973186113	90716410	90716410	single nucleotide variant	CRTC3-AS1;BLM	intron variant;2KB upstream variant									A	c.-1035G>A	NM_001287247.1		2KB upstream variant	NM_001287247.1:c.-1035G>A	NC_000015.10:g.90716410G>A	NG_007272.1:g.4040G>A
rs973186113	90716410	90716410	single nucleotide variant	CRTC3-AS1;BLM	intron variant;2KB upstream variant									A	c.-1145G>A	NM_001287246.1		2KB upstream variant	NM_001287246.1:c.-1145G>A	NC_000015.10:g.90716410G>A	NG_007272.1:g.4040G>A
rs973186113	90716410	90716410	single nucleotide variant	CRTC3-AS1;BLM	intron variant;2KB upstream variant									A	c.-1035G>A	XM_011521882.2		2KB upstream variant	XM_011521882.2:c.-1035G>A	NC_000015.10:g.90716410G>A
rs757161854	90716429	90716429	single nucleotide variant	CRTC3-AS1;BLM	intron variant;2KB upstream variant									G	c.-1016T>G	NM_000057.3		2KB upstream variant	NM_000057.3:c.-1016T>G	NC_000015.10:g.90716429T>G	NG_007272.1:g.4059T>G
rs757161854	90716429	90716429	single nucleotide variant	CRTC3-AS1;BLM	intron variant;2KB upstream variant									G	c.-1126T>G	NM_001287246.1		2KB upstream variant	NM_001287246.1:c.-1126T>G	NC_000015.10:g.90716429T>G	NG_007272.1:g.4059T>G
rs757161854	90716429	90716429	single nucleotide variant	CRTC3-AS1;BLM	intron variant;2KB upstream variant									G	c.-1016T>G	NM_001287247.1		2KB upstream variant	NM_001287247.1:c.-1016T>G	NC_000015.10:g.90716429T>G	NG_007272.1:g.4059T>G
rs757161854	90716429	90716429	single nucleotide variant	CRTC3-AS1;BLM	intron variant;2KB upstream variant									G	c.-2307T>G	NM_001287248.1		2KB upstream variant	NM_001287248.1:c.-2307T>G	NC_000015.10:g.90716429T>G	NG_007272.1:g.4059T>G
rs757161854	90716429	90716429	single nucleotide variant	CRTC3-AS1;BLM	intron variant;2KB upstream variant									G	n.160+552A>C	NR_120372.1		intron variant	NR_120372.1:n.160+552A>C	NC_000015.10:g.90716429T>G
rs757161854	90716429	90716429	single nucleotide variant	CRTC3-AS1;BLM	intron variant;2KB upstream variant									G	c.-1016T>G	XM_011521882.2		2KB upstream variant	XM_011521882.2:c.-1016T>G	NC_000015.10:g.90716429T>G
rs778773821	90716436	90716436	single nucleotide variant	CRTC3-AS1;BLM	intron variant;2KB upstream variant									G	c.-1009A>G	NM_000057.3		2KB upstream variant	NM_000057.3:c.-1009A>G	NC_000015.10:g.90716436A>G	NG_007272.1:g.4066A>G
rs778773821	90716436	90716436	single nucleotide variant	CRTC3-AS1;BLM	intron variant;2KB upstream variant									G	c.-1119A>G	NM_001287246.1		2KB upstream variant	NM_001287246.1:c.-1119A>G	NC_000015.10:g.90716436A>G	NG_007272.1:g.4066A>G
rs778773821	90716436	90716436	single nucleotide variant	CRTC3-AS1;BLM	intron variant;2KB upstream variant									G	c.-1009A>G	NM_001287247.1		2KB upstream variant	NM_001287247.1:c.-1009A>G	NC_000015.10:g.90716436A>G	NG_007272.1:g.4066A>G
rs778773821	90716436	90716436	single nucleotide variant	CRTC3-AS1;BLM	intron variant;2KB upstream variant									G	c.-2300A>G	NM_001287248.1		2KB upstream variant	NM_001287248.1:c.-2300A>G	NC_000015.10:g.90716436A>G	NG_007272.1:g.4066A>G
rs778773821	90716436	90716436	single nucleotide variant	CRTC3-AS1;BLM	intron variant;2KB upstream variant									G	n.160+545T>C	NR_120372.1		intron variant	NR_120372.1:n.160+545T>C	NC_000015.10:g.90716436A>G
rs778773821	90716436	90716436	single nucleotide variant	CRTC3-AS1;BLM	intron variant;2KB upstream variant									G	c.-1009A>G	XM_011521882.2		2KB upstream variant	XM_011521882.2:c.-1009A>G	NC_000015.10:g.90716436A>G
rs1036841735	90716437	90716437	single nucleotide variant	CRTC3-AS1;BLM	intron variant;2KB upstream variant									C	c.-2299T>C	NM_001287248.1		2KB upstream variant	NM_001287248.1:c.-2299T>C	NC_000015.10:g.90716437T>C	NG_007272.1:g.4067T>C
rs1036841735	90716437	90716437	single nucleotide variant	CRTC3-AS1;BLM	intron variant;2KB upstream variant									C	c.-1008T>C	XM_011521882.2		2KB upstream variant	XM_011521882.2:c.-1008T>C	NC_000015.10:g.90716437T>C
rs1036841735	90716437	90716437	single nucleotide variant	CRTC3-AS1;BLM	intron variant;2KB upstream variant									C	c.-1008T>C	NM_000057.3		2KB upstream variant	NM_000057.3:c.-1008T>C	NC_000015.10:g.90716437T>C	NG_007272.1:g.4067T>C
rs1036841735	90716437	90716437	single nucleotide variant	CRTC3-AS1;BLM	intron variant;2KB upstream variant									C	c.-1008T>C	NM_001287247.1		2KB upstream variant	NM_001287247.1:c.-1008T>C	NC_000015.10:g.90716437T>C	NG_007272.1:g.4067T>C
rs1036841735	90716437	90716437	single nucleotide variant	CRTC3-AS1;BLM	intron variant;2KB upstream variant									C	n.160+544A>G	NR_120372.1		intron variant	NR_120372.1:n.160+544A>G	NC_000015.10:g.90716437T>C
rs1036841735	90716437	90716437	single nucleotide variant	CRTC3-AS1;BLM	intron variant;2KB upstream variant									C	c.-1118T>C	NM_001287246.1		2KB upstream variant	NM_001287246.1:c.-1118T>C	NC_000015.10:g.90716437T>C	NG_007272.1:g.4067T>C
rs745643744	90716445	90716445	single nucleotide variant	CRTC3-AS1;BLM	intron variant;2KB upstream variant									A	c.-1000T>A	NM_000057.3		2KB upstream variant	NM_000057.3:c.-1000T>A	NC_000015.10:g.90716445T>A	NG_007272.1:g.4075T>A
rs745643744	90716445	90716445	single nucleotide variant	CRTC3-AS1;BLM	intron variant;2KB upstream variant									A	c.-1110T>A	NM_001287246.1		2KB upstream variant	NM_001287246.1:c.-1110T>A	NC_000015.10:g.90716445T>A	NG_007272.1:g.4075T>A
rs745643744	90716445	90716445	single nucleotide variant	CRTC3-AS1;BLM	intron variant;2KB upstream variant									A	c.-1000T>A	NM_001287247.1		2KB upstream variant	NM_001287247.1:c.-1000T>A	NC_000015.10:g.90716445T>A	NG_007272.1:g.4075T>A
rs745643744	90716445	90716445	single nucleotide variant	CRTC3-AS1;BLM	intron variant;2KB upstream variant									A	c.-2291T>A	NM_001287248.1		2KB upstream variant	NM_001287248.1:c.-2291T>A	NC_000015.10:g.90716445T>A	NG_007272.1:g.4075T>A
rs745643744	90716445	90716445	single nucleotide variant	CRTC3-AS1;BLM	intron variant;2KB upstream variant									A	n.160+536A>T	NR_120372.1		intron variant	NR_120372.1:n.160+536A>T	NC_000015.10:g.90716445T>A
rs745643744	90716445	90716445	single nucleotide variant	CRTC3-AS1;BLM	intron variant;2KB upstream variant									A	c.-1000T>A	XM_011521882.2		2KB upstream variant	XM_011521882.2:c.-1000T>A	NC_000015.10:g.90716445T>A
rs983004786	90716475	90716475	single nucleotide variant	CRTC3-AS1;BLM	intron variant;2KB upstream variant									C	c.-2261G>C	NM_001287248.1		2KB upstream variant	NM_001287248.1:c.-2261G>C	NC_000015.10:g.90716475G>C	NG_007272.1:g.4105G>C
rs983004786	90716475	90716475	single nucleotide variant	CRTC3-AS1;BLM	intron variant;2KB upstream variant									C	c.-970G>C	NM_000057.3		2KB upstream variant	NM_000057.3:c.-970G>C	NC_000015.10:g.90716475G>C	NG_007272.1:g.4105G>C
rs983004786	90716475	90716475	single nucleotide variant	CRTC3-AS1;BLM	intron variant;2KB upstream variant									C	c.-1080G>C	NM_001287246.1		2KB upstream variant	NM_001287246.1:c.-1080G>C	NC_000015.10:g.90716475G>C	NG_007272.1:g.4105G>C
rs983004786	90716475	90716475	single nucleotide variant	CRTC3-AS1;BLM	intron variant;2KB upstream variant									C	c.-970G>C	NM_001287247.1		2KB upstream variant	NM_001287247.1:c.-970G>C	NC_000015.10:g.90716475G>C	NG_007272.1:g.4105G>C
rs983004786	90716475	90716475	single nucleotide variant	CRTC3-AS1;BLM	intron variant;2KB upstream variant									C	n.160+506C>G	NR_120372.1		intron variant	NR_120372.1:n.160+506C>G	NC_000015.10:g.90716475G>C
rs983004786	90716475	90716475	single nucleotide variant	CRTC3-AS1;BLM	intron variant;2KB upstream variant									C	c.-970G>C	XM_011521882.2		2KB upstream variant	XM_011521882.2:c.-970G>C	NC_000015.10:g.90716475G>C
rs558016654	90716489	90716489	single nucleotide variant	CRTC3-AS1;BLM	2KB upstream variant;intron variant		A	0.000199681						A	c.-956G>A	XM_011521882.2		2KB upstream variant	XM_011521882.2:c.-956G>A	NC_000015.10:g.90716489G>A
rs558016654	90716489	90716489	single nucleotide variant	CRTC3-AS1;BLM	2KB upstream variant;intron variant		A	0.000199681						A	c.-956G>A	NM_000057.3		2KB upstream variant	NM_000057.3:c.-956G>A	NC_000015.10:g.90716489G>A	NG_007272.1:g.4119G>A
rs558016654	90716489	90716489	single nucleotide variant	CRTC3-AS1;BLM	2KB upstream variant;intron variant		A	0.000199681						A	c.-2247G>A	NM_001287248.1		2KB upstream variant	NM_001287248.1:c.-2247G>A	NC_000015.10:g.90716489G>A	NG_007272.1:g.4119G>A
rs558016654	90716489	90716489	single nucleotide variant	CRTC3-AS1;BLM	2KB upstream variant;intron variant		A	0.000199681						A	c.-956G>A	NM_001287247.1		2KB upstream variant	NM_001287247.1:c.-956G>A	NC_000015.10:g.90716489G>A	NG_007272.1:g.4119G>A
rs558016654	90716489	90716489	single nucleotide variant	CRTC3-AS1;BLM	2KB upstream variant;intron variant		A	0.000199681						A	c.-1066G>A	NM_001287246.1		2KB upstream variant	NM_001287246.1:c.-1066G>A	NC_000015.10:g.90716489G>A	NG_007272.1:g.4119G>A
rs558016654	90716489	90716489	single nucleotide variant	CRTC3-AS1;BLM	2KB upstream variant;intron variant		A	0.000199681						A	n.160+492C>T	NR_120372.1		intron variant	NR_120372.1:n.160+492C>T	NC_000015.10:g.90716489G>A
rs1049534389	90716500	90716500	single nucleotide variant	CRTC3-AS1;BLM	2KB upstream variant;intron variant									A	c.-945G>A	NM_001287247.1		2KB upstream variant	NM_001287247.1:c.-945G>A	NC_000015.10:g.90716500G>A	NG_007272.1:g.4130G>A
rs1049534389	90716500	90716500	single nucleotide variant	CRTC3-AS1;BLM	2KB upstream variant;intron variant									A	c.-2236G>A	NM_001287248.1		2KB upstream variant	NM_001287248.1:c.-2236G>A	NC_000015.10:g.90716500G>A	NG_007272.1:g.4130G>A
rs1049534389	90716500	90716500	single nucleotide variant	CRTC3-AS1;BLM	2KB upstream variant;intron variant									A	c.-945G>A	NM_000057.3		2KB upstream variant	NM_000057.3:c.-945G>A	NC_000015.10:g.90716500G>A	NG_007272.1:g.4130G>A
rs1049534389	90716500	90716500	single nucleotide variant	CRTC3-AS1;BLM	2KB upstream variant;intron variant									A	c.-945G>A	XM_011521882.2		2KB upstream variant	XM_011521882.2:c.-945G>A	NC_000015.10:g.90716500G>A
rs1049534389	90716500	90716500	single nucleotide variant	CRTC3-AS1;BLM	2KB upstream variant;intron variant									A	c.-1055G>A	NM_001287246.1		2KB upstream variant	NM_001287246.1:c.-1055G>A	NC_000015.10:g.90716500G>A	NG_007272.1:g.4130G>A
rs1049534389	90716500	90716500	single nucleotide variant	CRTC3-AS1;BLM	2KB upstream variant;intron variant									A	n.160+481C>T	NR_120372.1		intron variant	NR_120372.1:n.160+481C>T	NC_000015.10:g.90716500G>A
rs889110753	90716515	90716515	single nucleotide variant	CRTC3-AS1;BLM	intron variant;2KB upstream variant									A	c.-930T>A	NM_000057.3		2KB upstream variant	NM_000057.3:c.-930T>A	NC_000015.10:g.90716515T>A	NG_007272.1:g.4145T>A
rs889110753	90716515	90716515	single nucleotide variant	CRTC3-AS1;BLM	intron variant;2KB upstream variant									A	c.-1040T>A	NM_001287246.1		2KB upstream variant	NM_001287246.1:c.-1040T>A	NC_000015.10:g.90716515T>A	NG_007272.1:g.4145T>A
rs889110753	90716515	90716515	single nucleotide variant	CRTC3-AS1;BLM	intron variant;2KB upstream variant									A	c.-930T>A	NM_001287247.1		2KB upstream variant	NM_001287247.1:c.-930T>A	NC_000015.10:g.90716515T>A	NG_007272.1:g.4145T>A
rs889110753	90716515	90716515	single nucleotide variant	CRTC3-AS1;BLM	intron variant;2KB upstream variant									A	c.-2221T>A	NM_001287248.1		2KB upstream variant	NM_001287248.1:c.-2221T>A	NC_000015.10:g.90716515T>A	NG_007272.1:g.4145T>A
rs889110753	90716515	90716515	single nucleotide variant	CRTC3-AS1;BLM	intron variant;2KB upstream variant									A	n.160+466A>T	NR_120372.1		intron variant	NR_120372.1:n.160+466A>T	NC_000015.10:g.90716515T>A
rs889110753	90716515	90716515	single nucleotide variant	CRTC3-AS1;BLM	intron variant;2KB upstream variant									A	c.-930T>A	XM_011521882.2		2KB upstream variant	XM_011521882.2:c.-930T>A	NC_000015.10:g.90716515T>A
rs140816542	90716521	90716521	single nucleotide variant	CRTC3-AS1;BLM	intron variant;2KB upstream variant		A	0.00219649						A	c.-924G>A	NM_000057.3		2KB upstream variant	NM_000057.3:c.-924G>A	NC_000015.10:g.90716521G>A	NG_007272.1:g.4151G>A
rs140816542	90716521	90716521	single nucleotide variant	CRTC3-AS1;BLM	intron variant;2KB upstream variant		A	0.00219649						A	c.-1034G>A	NM_001287246.1		2KB upstream variant	NM_001287246.1:c.-1034G>A	NC_000015.10:g.90716521G>A	NG_007272.1:g.4151G>A
rs140816542	90716521	90716521	single nucleotide variant	CRTC3-AS1;BLM	intron variant;2KB upstream variant		A	0.00219649						A	c.-924G>A	NM_001287247.1		2KB upstream variant	NM_001287247.1:c.-924G>A	NC_000015.10:g.90716521G>A	NG_007272.1:g.4151G>A
rs140816542	90716521	90716521	single nucleotide variant	CRTC3-AS1;BLM	intron variant;2KB upstream variant		A	0.00219649						A	c.-2215G>A	NM_001287248.1		2KB upstream variant	NM_001287248.1:c.-2215G>A	NC_000015.10:g.90716521G>A	NG_007272.1:g.4151G>A
rs140816542	90716521	90716521	single nucleotide variant	CRTC3-AS1;BLM	intron variant;2KB upstream variant		A	0.00219649						A	n.160+460C>T	NR_120372.1		intron variant	NR_120372.1:n.160+460C>T	NC_000015.10:g.90716521G>A
rs140816542	90716521	90716521	single nucleotide variant	CRTC3-AS1;BLM	intron variant;2KB upstream variant		A	0.00219649						A	c.-924G>A	XM_011521882.2		2KB upstream variant	XM_011521882.2:c.-924G>A	NC_000015.10:g.90716521G>A
rs543424990	90716533	90716533	single nucleotide variant	CRTC3-AS1;BLM	intron variant;2KB upstream variant		G	0.000199681						G	n.160+448A>C	NR_120372.1		intron variant	NR_120372.1:n.160+448A>C	NC_000015.10:g.90716533T>G
rs543424990	90716533	90716533	single nucleotide variant	CRTC3-AS1;BLM	intron variant;2KB upstream variant		G	0.000199681						G	c.-1022T>G	NM_001287246.1		2KB upstream variant	NM_001287246.1:c.-1022T>G	NC_000015.10:g.90716533T>G	NG_007272.1:g.4163T>G
rs543424990	90716533	90716533	single nucleotide variant	CRTC3-AS1;BLM	intron variant;2KB upstream variant		G	0.000199681						G	c.-912T>G	NM_001287247.1		2KB upstream variant	NM_001287247.1:c.-912T>G	NC_000015.10:g.90716533T>G	NG_007272.1:g.4163T>G
rs543424990	90716533	90716533	single nucleotide variant	CRTC3-AS1;BLM	intron variant;2KB upstream variant		G	0.000199681						G	c.-912T>G	XM_011521882.2		2KB upstream variant	XM_011521882.2:c.-912T>G	NC_000015.10:g.90716533T>G
rs543424990	90716533	90716533	single nucleotide variant	CRTC3-AS1;BLM	intron variant;2KB upstream variant		G	0.000199681						G	c.-912T>G	NM_000057.3		2KB upstream variant	NM_000057.3:c.-912T>G	NC_000015.10:g.90716533T>G	NG_007272.1:g.4163T>G
rs543424990	90716533	90716533	single nucleotide variant	CRTC3-AS1;BLM	intron variant;2KB upstream variant		G	0.000199681						G	c.-2203T>G	NM_001287248.1		2KB upstream variant	NM_001287248.1:c.-2203T>G	NC_000015.10:g.90716533T>G	NG_007272.1:g.4163T>G
rs1040590036	90716537	90716537	single nucleotide variant	CRTC3-AS1;BLM	intron variant;2KB upstream variant									G	n.160+444T>C	NR_120372.1		intron variant	NR_120372.1:n.160+444T>C	NC_000015.10:g.90716537A>G
rs1040590036	90716537	90716537	single nucleotide variant	CRTC3-AS1;BLM	intron variant;2KB upstream variant									G	c.-1018A>G	NM_001287246.1		2KB upstream variant	NM_001287246.1:c.-1018A>G	NC_000015.10:g.90716537A>G	NG_007272.1:g.4167A>G
rs1040590036	90716537	90716537	single nucleotide variant	CRTC3-AS1;BLM	intron variant;2KB upstream variant									G	c.-908A>G	XM_011521882.2		2KB upstream variant	XM_011521882.2:c.-908A>G	NC_000015.10:g.90716537A>G
rs1040590036	90716537	90716537	single nucleotide variant	CRTC3-AS1;BLM	intron variant;2KB upstream variant									G	c.-908A>G	NM_001287247.1		2KB upstream variant	NM_001287247.1:c.-908A>G	NC_000015.10:g.90716537A>G	NG_007272.1:g.4167A>G
rs1040590036	90716537	90716537	single nucleotide variant	CRTC3-AS1;BLM	intron variant;2KB upstream variant									G	c.-908A>G	NM_000057.3		2KB upstream variant	NM_000057.3:c.-908A>G	NC_000015.10:g.90716537A>G	NG_007272.1:g.4167A>G
rs1040590036	90716537	90716537	single nucleotide variant	CRTC3-AS1;BLM	intron variant;2KB upstream variant									G	c.-2199A>G	NM_001287248.1		2KB upstream variant	NM_001287248.1:c.-2199A>G	NC_000015.10:g.90716537A>G	NG_007272.1:g.4167A>G
rs902041563	90716547	90716547	single nucleotide variant	CRTC3-AS1;BLM	intron variant;2KB upstream variant									C	n.160+434A>G	NR_120372.1		intron variant	NR_120372.1:n.160+434A>G	NC_000015.10:g.90716547T>C
rs902041563	90716547	90716547	single nucleotide variant	CRTC3-AS1;BLM	intron variant;2KB upstream variant									C	c.-898T>C	XM_011521882.2		2KB upstream variant	XM_011521882.2:c.-898T>C	NC_000015.10:g.90716547T>C
rs902041563	90716547	90716547	single nucleotide variant	CRTC3-AS1;BLM	intron variant;2KB upstream variant									C	c.-1008T>C	NM_001287246.1		2KB upstream variant	NM_001287246.1:c.-1008T>C	NC_000015.10:g.90716547T>C	NG_007272.1:g.4177T>C
rs902041563	90716547	90716547	single nucleotide variant	CRTC3-AS1;BLM	intron variant;2KB upstream variant									C	c.-898T>C	NM_001287247.1		2KB upstream variant	NM_001287247.1:c.-898T>C	NC_000015.10:g.90716547T>C	NG_007272.1:g.4177T>C
rs902041563	90716547	90716547	single nucleotide variant	CRTC3-AS1;BLM	intron variant;2KB upstream variant									C	c.-2189T>C	NM_001287248.1		2KB upstream variant	NM_001287248.1:c.-2189T>C	NC_000015.10:g.90716547T>C	NG_007272.1:g.4177T>C
rs902041563	90716547	90716547	single nucleotide variant	CRTC3-AS1;BLM	intron variant;2KB upstream variant									C	c.-898T>C	NM_000057.3		2KB upstream variant	NM_000057.3:c.-898T>C	NC_000015.10:g.90716547T>C	NG_007272.1:g.4177T>C
rs936716657	90716550	90716550	single nucleotide variant	CRTC3-AS1;BLM	2KB upstream variant;intron variant									C	c.-895A>C	NM_001287247.1		2KB upstream variant	NM_001287247.1:c.-895A>C	NC_000015.10:g.90716550A>C	NG_007272.1:g.4180A>C
rs936716657	90716550	90716550	single nucleotide variant	CRTC3-AS1;BLM	2KB upstream variant;intron variant									C	c.-1005A>C	NM_001287246.1		2KB upstream variant	NM_001287246.1:c.-1005A>C	NC_000015.10:g.90716550A>C	NG_007272.1:g.4180A>C
rs936716657	90716550	90716550	single nucleotide variant	CRTC3-AS1;BLM	2KB upstream variant;intron variant									C	c.-895A>C	XM_011521882.2		2KB upstream variant	XM_011521882.2:c.-895A>C	NC_000015.10:g.90716550A>C
rs936716657	90716550	90716550	single nucleotide variant	CRTC3-AS1;BLM	2KB upstream variant;intron variant									C	c.-2186A>C	NM_001287248.1		2KB upstream variant	NM_001287248.1:c.-2186A>C	NC_000015.10:g.90716550A>C	NG_007272.1:g.4180A>C
rs936716657	90716550	90716550	single nucleotide variant	CRTC3-AS1;BLM	2KB upstream variant;intron variant									C	c.-895A>C	NM_000057.3		2KB upstream variant	NM_000057.3:c.-895A>C	NC_000015.10:g.90716550A>C	NG_007272.1:g.4180A>C
rs936716657	90716550	90716550	single nucleotide variant	CRTC3-AS1;BLM	2KB upstream variant;intron variant									C	n.160+431T>G	NR_120372.1		intron variant	NR_120372.1:n.160+431T>G	NC_000015.10:g.90716550A>C
rs998993994	90716555	90716555	single nucleotide variant	CRTC3-AS1;BLM	intron variant;2KB upstream variant									T	n.160+426C>A	NR_120372.1		intron variant	NR_120372.1:n.160+426C>A	NC_000015.10:g.90716555G>T
rs998993994	90716555	90716555	single nucleotide variant	CRTC3-AS1;BLM	intron variant;2KB upstream variant									T	c.-2181G>T	NM_001287248.1		2KB upstream variant	NM_001287248.1:c.-2181G>T	NC_000015.10:g.90716555G>T	NG_007272.1:g.4185G>T
rs998993994	90716555	90716555	single nucleotide variant	CRTC3-AS1;BLM	intron variant;2KB upstream variant									T	c.-890G>T	NM_001287247.1		2KB upstream variant	NM_001287247.1:c.-890G>T	NC_000015.10:g.90716555G>T	NG_007272.1:g.4185G>T
rs998993994	90716555	90716555	single nucleotide variant	CRTC3-AS1;BLM	intron variant;2KB upstream variant									T	c.-1000G>T	NM_001287246.1		2KB upstream variant	NM_001287246.1:c.-1000G>T	NC_000015.10:g.90716555G>T	NG_007272.1:g.4185G>T
rs998993994	90716555	90716555	single nucleotide variant	CRTC3-AS1;BLM	intron variant;2KB upstream variant									T	c.-890G>T	XM_011521882.2		2KB upstream variant	XM_011521882.2:c.-890G>T	NC_000015.10:g.90716555G>T
rs998993994	90716555	90716555	single nucleotide variant	CRTC3-AS1;BLM	intron variant;2KB upstream variant									T	c.-890G>T	NM_000057.3		2KB upstream variant	NM_000057.3:c.-890G>T	NC_000015.10:g.90716555G>T	NG_007272.1:g.4185G>T
rs1053801332	90716556	90716556	single nucleotide variant	CRTC3-AS1;BLM	intron variant;2KB upstream variant									A	c.-889G>A	NM_001287247.1		2KB upstream variant	NM_001287247.1:c.-889G>A	NC_000015.10:g.90716556G>A	NG_007272.1:g.4186G>A
rs1053801332	90716556	90716556	single nucleotide variant	CRTC3-AS1;BLM	intron variant;2KB upstream variant									A	c.-999G>A	NM_001287246.1		2KB upstream variant	NM_001287246.1:c.-999G>A	NC_000015.10:g.90716556G>A	NG_007272.1:g.4186G>A
rs1053801332	90716556	90716556	single nucleotide variant	CRTC3-AS1;BLM	intron variant;2KB upstream variant									A	n.160+425C>T	NR_120372.1		intron variant	NR_120372.1:n.160+425C>T	NC_000015.10:g.90716556G>A
rs1053801332	90716556	90716556	single nucleotide variant	CRTC3-AS1;BLM	intron variant;2KB upstream variant									A	c.-889G>A	XM_011521882.2		2KB upstream variant	XM_011521882.2:c.-889G>A	NC_000015.10:g.90716556G>A
rs1053801332	90716556	90716556	single nucleotide variant	CRTC3-AS1;BLM	intron variant;2KB upstream variant									A	c.-889G>A	NM_000057.3		2KB upstream variant	NM_000057.3:c.-889G>A	NC_000015.10:g.90716556G>A	NG_007272.1:g.4186G>A
rs1053801332	90716556	90716556	single nucleotide variant	CRTC3-AS1;BLM	intron variant;2KB upstream variant									A	c.-2180G>A	NM_001287248.1		2KB upstream variant	NM_001287248.1:c.-2180G>A	NC_000015.10:g.90716556G>A	NG_007272.1:g.4186G>A
rs892442942	90716564	90716564	single nucleotide variant	CRTC3-AS1;BLM	intron variant;2KB upstream variant									C	c.-881A>C	NM_000057.3		2KB upstream variant	NM_000057.3:c.-881A>C	NC_000015.10:g.90716564A>C	NG_007272.1:g.4194A>C
rs892442942	90716564	90716564	single nucleotide variant	CRTC3-AS1;BLM	intron variant;2KB upstream variant									C	c.-991A>C	NM_001287246.1		2KB upstream variant	NM_001287246.1:c.-991A>C	NC_000015.10:g.90716564A>C	NG_007272.1:g.4194A>C
rs892442942	90716564	90716564	single nucleotide variant	CRTC3-AS1;BLM	intron variant;2KB upstream variant									C	c.-881A>C	NM_001287247.1		2KB upstream variant	NM_001287247.1:c.-881A>C	NC_000015.10:g.90716564A>C	NG_007272.1:g.4194A>C
rs892442942	90716564	90716564	single nucleotide variant	CRTC3-AS1;BLM	intron variant;2KB upstream variant									C	c.-2172A>C	NM_001287248.1		2KB upstream variant	NM_001287248.1:c.-2172A>C	NC_000015.10:g.90716564A>C	NG_007272.1:g.4194A>C
rs892442942	90716564	90716564	single nucleotide variant	CRTC3-AS1;BLM	intron variant;2KB upstream variant									C	n.160+417T>G	NR_120372.1		intron variant	NR_120372.1:n.160+417T>G	NC_000015.10:g.90716564A>C
rs892442942	90716564	90716564	single nucleotide variant	CRTC3-AS1;BLM	intron variant;2KB upstream variant									C	c.-881A>C	XM_011521882.2		2KB upstream variant	XM_011521882.2:c.-881A>C	NC_000015.10:g.90716564A>C
rs561477031	90716588	90716588	single nucleotide variant	CRTC3-AS1;BLM	intron variant;2KB upstream variant		C	0.000199681						C	c.-967T>C	NM_001287246.1		2KB upstream variant	NM_001287246.1:c.-967T>C	NC_000015.10:g.90716588T>C	NG_007272.1:g.4218T>C
rs561477031	90716588	90716588	single nucleotide variant	CRTC3-AS1;BLM	intron variant;2KB upstream variant		C	0.000199681						C	c.-857T>C	NM_001287247.1		2KB upstream variant	NM_001287247.1:c.-857T>C	NC_000015.10:g.90716588T>C	NG_007272.1:g.4218T>C
rs561477031	90716588	90716588	single nucleotide variant	CRTC3-AS1;BLM	intron variant;2KB upstream variant		C	0.000199681						C	c.-2148T>C	NM_001287248.1		2KB upstream variant	NM_001287248.1:c.-2148T>C	NC_000015.10:g.90716588T>C	NG_007272.1:g.4218T>C
rs561477031	90716588	90716588	single nucleotide variant	CRTC3-AS1;BLM	intron variant;2KB upstream variant		C	0.000199681						C	n.160+393A>G	NR_120372.1		intron variant	NR_120372.1:n.160+393A>G	NC_000015.10:g.90716588T>C
rs561477031	90716588	90716588	single nucleotide variant	CRTC3-AS1;BLM	intron variant;2KB upstream variant		C	0.000199681						C	c.-857T>C	XM_011521882.2		2KB upstream variant	XM_011521882.2:c.-857T>C	NC_000015.10:g.90716588T>C
rs561477031	90716588	90716588	single nucleotide variant	CRTC3-AS1;BLM	intron variant;2KB upstream variant		C	0.000199681						C	c.-857T>C	NM_000057.3		2KB upstream variant	NM_000057.3:c.-857T>C	NC_000015.10:g.90716588T>C	NG_007272.1:g.4218T>C
rs1009534419	90716604	90716604	single nucleotide variant	CRTC3-AS1;BLM	intron variant;2KB upstream variant									G	c.-841A>G	NM_001287247.1		2KB upstream variant	NM_001287247.1:c.-841A>G	NC_000015.10:g.90716604A>G	NG_007272.1:g.4234A>G
rs1009534419	90716604	90716604	single nucleotide variant	CRTC3-AS1;BLM	intron variant;2KB upstream variant									G	n.160+377T>C	NR_120372.1		intron variant	NR_120372.1:n.160+377T>C	NC_000015.10:g.90716604A>G
rs1009534419	90716604	90716604	single nucleotide variant	CRTC3-AS1;BLM	intron variant;2KB upstream variant									G	c.-2132A>G	NM_001287248.1		2KB upstream variant	NM_001287248.1:c.-2132A>G	NC_000015.10:g.90716604A>G	NG_007272.1:g.4234A>G
rs1009534419	90716604	90716604	single nucleotide variant	CRTC3-AS1;BLM	intron variant;2KB upstream variant									G	c.-951A>G	NM_001287246.1		2KB upstream variant	NM_001287246.1:c.-951A>G	NC_000015.10:g.90716604A>G	NG_007272.1:g.4234A>G
rs1009534419	90716604	90716604	single nucleotide variant	CRTC3-AS1;BLM	intron variant;2KB upstream variant									G	c.-841A>G	XM_011521882.2		2KB upstream variant	XM_011521882.2:c.-841A>G	NC_000015.10:g.90716604A>G
rs1009534419	90716604	90716604	single nucleotide variant	CRTC3-AS1;BLM	intron variant;2KB upstream variant									G	c.-841A>G	NM_000057.3		2KB upstream variant	NM_000057.3:c.-841A>G	NC_000015.10:g.90716604A>G	NG_007272.1:g.4234A>G
rs1031807154	90716619	90716619	single nucleotide variant	CRTC3-AS1;BLM	intron variant;2KB upstream variant									G	n.160+362T>C	NR_120372.1		intron variant	NR_120372.1:n.160+362T>C	NC_000015.10:g.90716619A>G
rs1031807154	90716619	90716619	single nucleotide variant	CRTC3-AS1;BLM	intron variant;2KB upstream variant									G	c.-826A>G	NM_000057.3		2KB upstream variant	NM_000057.3:c.-826A>G	NC_000015.10:g.90716619A>G	NG_007272.1:g.4249A>G
rs1031807154	90716619	90716619	single nucleotide variant	CRTC3-AS1;BLM	intron variant;2KB upstream variant									G	c.-826A>G	NM_001287247.1		2KB upstream variant	NM_001287247.1:c.-826A>G	NC_000015.10:g.90716619A>G	NG_007272.1:g.4249A>G
rs1031807154	90716619	90716619	single nucleotide variant	CRTC3-AS1;BLM	intron variant;2KB upstream variant									G	c.-936A>G	NM_001287246.1		2KB upstream variant	NM_001287246.1:c.-936A>G	NC_000015.10:g.90716619A>G	NG_007272.1:g.4249A>G
rs1031807154	90716619	90716619	single nucleotide variant	CRTC3-AS1;BLM	intron variant;2KB upstream variant									G	c.-826A>G	XM_011521882.2		2KB upstream variant	XM_011521882.2:c.-826A>G	NC_000015.10:g.90716619A>G
rs1031807154	90716619	90716619	single nucleotide variant	CRTC3-AS1;BLM	intron variant;2KB upstream variant									G	c.-2117A>G	NM_001287248.1		2KB upstream variant	NM_001287248.1:c.-2117A>G	NC_000015.10:g.90716619A>G	NG_007272.1:g.4249A>G
rs759770376	90716624	90716624	single nucleotide variant	CRTC3-AS1;BLM	intron variant;2KB upstream variant									G	c.-821A>G	NM_000057.3		2KB upstream variant	NM_000057.3:c.-821A>G	NC_000015.10:g.90716624A>G	NG_007272.1:g.4254A>G
rs759770376	90716624	90716624	single nucleotide variant	CRTC3-AS1;BLM	intron variant;2KB upstream variant									G	c.-931A>G	NM_001287246.1		2KB upstream variant	NM_001287246.1:c.-931A>G	NC_000015.10:g.90716624A>G	NG_007272.1:g.4254A>G
rs759770376	90716624	90716624	single nucleotide variant	CRTC3-AS1;BLM	intron variant;2KB upstream variant									G	c.-821A>G	NM_001287247.1		2KB upstream variant	NM_001287247.1:c.-821A>G	NC_000015.10:g.90716624A>G	NG_007272.1:g.4254A>G
rs759770376	90716624	90716624	single nucleotide variant	CRTC3-AS1;BLM	intron variant;2KB upstream variant									G	c.-2112A>G	NM_001287248.1		2KB upstream variant	NM_001287248.1:c.-2112A>G	NC_000015.10:g.90716624A>G	NG_007272.1:g.4254A>G
rs759770376	90716624	90716624	single nucleotide variant	CRTC3-AS1;BLM	intron variant;2KB upstream variant									G	n.160+357T>C	NR_120372.1		intron variant	NR_120372.1:n.160+357T>C	NC_000015.10:g.90716624A>G
rs759770376	90716624	90716624	single nucleotide variant	CRTC3-AS1;BLM	intron variant;2KB upstream variant									G	c.-821A>G	XM_011521882.2		2KB upstream variant	XM_011521882.2:c.-821A>G	NC_000015.10:g.90716624A>G
rs573409008	90716626	90716626	single nucleotide variant	CRTC3-AS1;BLM	intron variant;2KB upstream variant		C	0.000199681						C	c.-2110T>C	NM_001287248.1		2KB upstream variant	NM_001287248.1:c.-2110T>C	NC_000015.10:g.90716626T>C	NG_007272.1:g.4256T>C
rs573409008	90716626	90716626	single nucleotide variant	CRTC3-AS1;BLM	intron variant;2KB upstream variant		C	0.000199681						C	c.-819T>C	NM_000057.3		2KB upstream variant	NM_000057.3:c.-819T>C	NC_000015.10:g.90716626T>C	NG_007272.1:g.4256T>C
rs573409008	90716626	90716626	single nucleotide variant	CRTC3-AS1;BLM	intron variant;2KB upstream variant		C	0.000199681						C	c.-819T>C	XM_011521882.2		2KB upstream variant	XM_011521882.2:c.-819T>C	NC_000015.10:g.90716626T>C
rs573409008	90716626	90716626	single nucleotide variant	CRTC3-AS1;BLM	intron variant;2KB upstream variant		C	0.000199681						C	c.-929T>C	NM_001287246.1		2KB upstream variant	NM_001287246.1:c.-929T>C	NC_000015.10:g.90716626T>C	NG_007272.1:g.4256T>C
rs573409008	90716626	90716626	single nucleotide variant	CRTC3-AS1;BLM	intron variant;2KB upstream variant		C	0.000199681						C	n.160+355A>G	NR_120372.1		intron variant	NR_120372.1:n.160+355A>G	NC_000015.10:g.90716626T>C
rs573409008	90716626	90716626	single nucleotide variant	CRTC3-AS1;BLM	intron variant;2KB upstream variant		C	0.000199681						C	c.-819T>C	NM_001287247.1		2KB upstream variant	NM_001287247.1:c.-819T>C	NC_000015.10:g.90716626T>C	NG_007272.1:g.4256T>C
rs1011325657	90716650	90716650	single nucleotide variant	CRTC3-AS1;BLM	intron variant;2KB upstream variant									C	c.-795A>C	NM_001287247.1		2KB upstream variant	NM_001287247.1:c.-795A>C	NC_000015.10:g.90716650A>C	NG_007272.1:g.4280A>C
rs1011325657	90716650	90716650	single nucleotide variant	CRTC3-AS1;BLM	intron variant;2KB upstream variant									C	c.-2086A>C	NM_001287248.1		2KB upstream variant	NM_001287248.1:c.-2086A>C	NC_000015.10:g.90716650A>C	NG_007272.1:g.4280A>C
rs1011325657	90716650	90716650	single nucleotide variant	CRTC3-AS1;BLM	intron variant;2KB upstream variant									C	c.-905A>C	NM_001287246.1		2KB upstream variant	NM_001287246.1:c.-905A>C	NC_000015.10:g.90716650A>C	NG_007272.1:g.4280A>C
rs1011325657	90716650	90716650	single nucleotide variant	CRTC3-AS1;BLM	intron variant;2KB upstream variant									C	n.160+331T>G	NR_120372.1		intron variant	NR_120372.1:n.160+331T>G	NC_000015.10:g.90716650A>C
rs1011325657	90716650	90716650	single nucleotide variant	CRTC3-AS1;BLM	intron variant;2KB upstream variant									C	c.-795A>C	NM_000057.3		2KB upstream variant	NM_000057.3:c.-795A>C	NC_000015.10:g.90716650A>C	NG_007272.1:g.4280A>C
rs1011325657	90716650	90716650	single nucleotide variant	CRTC3-AS1;BLM	intron variant;2KB upstream variant									C	c.-795A>C	XM_011521882.2		2KB upstream variant	XM_011521882.2:c.-795A>C	NC_000015.10:g.90716650A>C
rs1023086708	90716652	90716652	single nucleotide variant	CRTC3-AS1;BLM	intron variant;2KB upstream variant									C	n.160+329A>G	NR_120372.1		intron variant	NR_120372.1:n.160+329A>G	NC_000015.10:g.90716652T>C
rs1023086708	90716652	90716652	single nucleotide variant	CRTC3-AS1;BLM	intron variant;2KB upstream variant									C	c.-793T>C	NM_000057.3		2KB upstream variant	NM_000057.3:c.-793T>C	NC_000015.10:g.90716652T>C	NG_007272.1:g.4282T>C
rs1023086708	90716652	90716652	single nucleotide variant	CRTC3-AS1;BLM	intron variant;2KB upstream variant									C	c.-903T>C	NM_001287246.1		2KB upstream variant	NM_001287246.1:c.-903T>C	NC_000015.10:g.90716652T>C	NG_007272.1:g.4282T>C
rs1023086708	90716652	90716652	single nucleotide variant	CRTC3-AS1;BLM	intron variant;2KB upstream variant									C	c.-2084T>C	NM_001287248.1		2KB upstream variant	NM_001287248.1:c.-2084T>C	NC_000015.10:g.90716652T>C	NG_007272.1:g.4282T>C
rs1023086708	90716652	90716652	single nucleotide variant	CRTC3-AS1;BLM	intron variant;2KB upstream variant									C	c.-793T>C	NM_001287247.1		2KB upstream variant	NM_001287247.1:c.-793T>C	NC_000015.10:g.90716652T>C	NG_007272.1:g.4282T>C
rs1023086708	90716652	90716652	single nucleotide variant	CRTC3-AS1;BLM	intron variant;2KB upstream variant									C	c.-793T>C	XM_011521882.2		2KB upstream variant	XM_011521882.2:c.-793T>C	NC_000015.10:g.90716652T>C
rs906440132	90716660	90716660	single nucleotide variant	CRTC3-AS1;BLM	intron variant;2KB upstream variant									C	c.-785T>C	NM_001287247.1		2KB upstream variant	NM_001287247.1:c.-785T>C	NC_000015.10:g.90716660T>C	NG_007272.1:g.4290T>C
rs906440132	90716660	90716660	single nucleotide variant	CRTC3-AS1;BLM	intron variant;2KB upstream variant									C	n.160+321A>G	NR_120372.1		intron variant	NR_120372.1:n.160+321A>G	NC_000015.10:g.90716660T>C
rs906440132	90716660	90716660	single nucleotide variant	CRTC3-AS1;BLM	intron variant;2KB upstream variant									C	c.-785T>C	XM_011521882.2		2KB upstream variant	XM_011521882.2:c.-785T>C	NC_000015.10:g.90716660T>C
rs906440132	90716660	90716660	single nucleotide variant	CRTC3-AS1;BLM	intron variant;2KB upstream variant									C	c.-895T>C	NM_001287246.1		2KB upstream variant	NM_001287246.1:c.-895T>C	NC_000015.10:g.90716660T>C	NG_007272.1:g.4290T>C
rs906440132	90716660	90716660	single nucleotide variant	CRTC3-AS1;BLM	intron variant;2KB upstream variant									C	c.-785T>C	NM_000057.3		2KB upstream variant	NM_000057.3:c.-785T>C	NC_000015.10:g.90716660T>C	NG_007272.1:g.4290T>C
rs906440132	90716660	90716660	single nucleotide variant	CRTC3-AS1;BLM	intron variant;2KB upstream variant									C	c.-2076T>C	NM_001287248.1		2KB upstream variant	NM_001287248.1:c.-2076T>C	NC_000015.10:g.90716660T>C	NG_007272.1:g.4290T>C
rs969700068	90716662	90716662	single nucleotide variant	CRTC3-AS1;BLM	intron variant;2KB upstream variant									A	c.-783G>A	NM_001287247.1		2KB upstream variant	NM_001287247.1:c.-783G>A	NC_000015.10:g.90716662G>A	NG_007272.1:g.4292G>A
[truncated: 79,657 more rows]
