# Supplementary material for: Investigating the pathogenic SNPs in BLM helicase and their biological consequences by computational approach
Source: Sci Rep. 2020 Jul 23;10:12377. doi: 10.1038/s41598-020-69033-8 (PMC7378827; doi:10.1038/s41598-020-69033-8)
Supplement: Supplementary file 4 — Supplementary Table S2 [file 41598_2020_69033_MOESM4_ESM.xlsx]

## Sheet: cds_missense_SNP
Table S2 A: Missense SNPs mapped to the CDS region of BLM gene.
Start	# Variant ID	Stop	Gene	Molecular consequences	Transcript change	RefSeq	Protein change	Start_coordination_cds	Stop_coordination_cds	Coordination_cds	orientation
90747394	rs1057516593	90747394	BLM	5 prime UTR variant;missense variant	c.2T>C	NM_000057.3	Met1Thr	90747392	90747490	NM_000057.3_cds_1_0_chr15_90747393_f	+
90747396	rs199769364	90747396	BLM	5 prime UTR variant;missense variant	c.4G>T	NM_000057.3	Ala2Ser	90747392	90747490	NM_000057.3_cds_1_0_chr15_90747393_f	+
90747400	rs200399224	90747400	BLM	5 prime UTR variant;missense variant	c.8C>G	NM_000057.3	Ala3Gly	90747392	90747490	NM_000057.3_cds_1_0_chr15_90747393_f	+
90747403	rs144706057	90747403	BLM	5 prime UTR variant;missense variant	c.11T>A	NM_000057.3	Val4Asp	90747392	90747490	NM_000057.3_cds_1_0_chr15_90747393_f	+
90747403	rs144706057	90747403	BLM	5 prime UTR variant;missense variant	c.11T>C	NM_000057.3	Val4Ala	90747392	90747490	NM_000057.3_cds_1_0_chr15_90747393_f	+
90747405	rs760982604	90747405	BLM	5 prime UTR variant;missense variant	c.13C>T	NM_000057.3	Pro5Ser	90747392	90747490	NM_000057.3_cds_1_0_chr15_90747393_f	+
90747433	rs759714714	90747433	BLM	5 prime UTR variant;missense variant	c.41A>G	NM_000057.3	Glu14Gly	90747392	90747490	NM_000057.3_cds_1_0_chr15_90747393_f	+
90747435	rs148545569	90747435	BLM	5 prime UTR variant;missense variant	c.43C>A	NM_000057.3	Arg15Ser	90747392	90747490	NM_000057.3_cds_1_0_chr15_90747393_f	+
90747435	rs148545569	90747435	BLM	5 prime UTR variant;missense variant	c.43C>T	NM_000057.3	Arg15Cys	90747392	90747490	NM_000057.3_cds_1_0_chr15_90747393_f	+
90747436	rs752755503	90747436	BLM	5 prime UTR variant;missense variant	c.44G>A	NM_000057.3	Arg15His	90747392	90747490	NM_000057.3_cds_1_0_chr15_90747393_f	+
90747490	rs139282091	90747490	BLM	5 prime UTR variant;missense variant	c.98C>T	NM_000057.3	Ser33Leu	90747392	90747490	NM_000057.3_cds_1_0_chr15_90747393_f	+
90749390	rs533736036	90749390	BLM	5 prime UTR variant;2KB upstream variant;missense variant	c.122C>T	NM_000057.3	Thr41Ile	90749366	90750067	NM_000057.3_cds_2_0_chr15_90749367_f	+
90749393	rs763065919	90749393	BLM	5 prime UTR variant;2KB upstream variant;missense variant	c.125C>A	NM_000057.3	Ser42Tyr	90749366	90750067	NM_000057.3_cds_2_0_chr15_90749367_f	+
90749413	rs558379347	90749413	BLM	5 prime UTR variant;2KB upstream variant;missense variant	c.145G>A	NM_000057.3	Val49Ile	90749366	90750067	NM_000057.3_cds_2_0_chr15_90749367_f	+
90749446	rs138542210	90749446	BLM	5 prime UTR variant;2KB upstream variant;missense variant	c.178T>A	NM_000057.3	Leu60Ile	90749366	90750067	NM_000057.3_cds_2_0_chr15_90749367_f	+
90749454	rs146735953	90749454	BLM	5 prime UTR variant;2KB upstream variant;missense variant	c.186T>G	NM_000057.3	Asn62Lys	90749366	90750067	NM_000057.3_cds_2_0_chr15_90749367_f	+
90749459	rs140382474	90749459	BLM	5 prime UTR variant;2KB upstream variant;missense variant	c.191A>C	NM_000057.3	Asp64Ala	90749366	90750067	NM_000057.3_cds_2_0_chr15_90749367_f	+
90749459	rs140382474	90749459	BLM	5 prime UTR variant;2KB upstream variant;missense variant	c.191A>T	NM_000057.3	Asp64Val	90749366	90750067	NM_000057.3_cds_2_0_chr15_90749367_f	+
90749467	rs991350762	90749467	BLM	5 prime UTR variant;2KB upstream variant;missense variant	c.199G>A	NM_000057.3	Val67Ile	90749366	90750067	NM_000057.3_cds_2_0_chr15_90749367_f	+
90749471	rs144134597	90749471	BLM	5 prime UTR variant;2KB upstream variant;missense variant	c.203C>A	NM_000057.3	Thr68Asn	90749366	90750067	NM_000057.3_cds_2_0_chr15_90749367_f	+
90749473	rs746195311	90749473	BLM	5 prime UTR variant;2KB upstream variant;missense variant	c.205G>A	NM_000057.3	Glu69Lys	90749366	90750067	NM_000057.3_cds_2_0_chr15_90749367_f	+
90749476	rs769957028	90749476	BLM	5 prime UTR variant;2KB upstream variant;missense variant	c.208G>A	NM_000057.3	Asp70Asn	90749366	90750067	NM_000057.3_cds_2_0_chr15_90749367_f	+
90749482	rs146521411	90749482	BLM	5 prime UTR variant;2KB upstream variant;missense variant	c.214T>G	NM_000057.3	Ser72Ala	90749366	90750067	NM_000057.3_cds_2_0_chr15_90749367_f	+
90749483	rs866358637	90749483	BLM	5 prime UTR variant;2KB upstream variant;missense variant	c.215C>T	NM_000057.3	Ser72Phe	90749366	90750067	NM_000057.3_cds_2_0_chr15_90749367_f	+
90749489	rs763193533	90749489	BLM	5 prime UTR variant;2KB upstream variant;missense variant	c.221G>T	NM_000057.3	Ser74Ile	90749366	90750067	NM_000057.3_cds_2_0_chr15_90749367_f	+
90749494	rs768843912	90749494	BLM	5 prime UTR variant;2KB upstream variant;missense variant	c.226C>A	NM_000057.3	Pro76Thr	90749366	90750067	NM_000057.3_cds_2_0_chr15_90749367_f	+
90749494	rs768843912	90749494	BLM	5 prime UTR variant;2KB upstream variant;missense variant	c.226C>T	NM_000057.3	Pro76Ser	90749366	90750067	NM_000057.3_cds_2_0_chr15_90749367_f	+
90749495	rs774515970	90749495	BLM	5 prime UTR variant;2KB upstream variant;missense variant	c.227C>T	NM_000057.3	Pro76Leu	90749366	90750067	NM_000057.3_cds_2_0_chr15_90749367_f	+
90749507	rs766303926	90749507	BLM	5 prime UTR variant;2KB upstream variant;missense variant	c.239C>A	NM_000057.3	Thr80Asn	90749366	90750067	NM_000057.3_cds_2_0_chr15_90749367_f	+
90749516	rs377192173	90749516	BLM	5 prime UTR variant;2KB upstream variant;missense variant	c.248A>G	NM_000057.3	Gln83Arg	90749366	90750067	NM_000057.3_cds_2_0_chr15_90749367_f	+
90749522	rs141503266	90749522	BLM	5 prime UTR variant;2KB upstream variant;missense variant	c.254G>C	NM_000057.3	Arg85Thr	90749366	90750067	NM_000057.3_cds_2_0_chr15_90749367_f	+
90749530	rs752379441	90749530	BLM	5 prime UTR variant;2KB upstream variant;missense variant	c.262G>T	NM_000057.3	Asp88Tyr	90749366	90750067	NM_000057.3_cds_2_0_chr15_90749367_f	+
90749532	rs757984551	90749532	BLM	5 prime UTR variant;2KB upstream variant;missense variant	c.264C>A	NM_000057.3	Asp88Glu	90749366	90750067	NM_000057.3_cds_2_0_chr15_90749367_f	+
90749542	rs200690226	90749542	BLM	5 prime UTR variant;2KB upstream variant;missense variant	c.274A>G	NM_000057.3	Asn92Asp	90749366	90750067	NM_000057.3_cds_2_0_chr15_90749367_f	+
90749552	rs751028188	90749552	BLM	5 prime UTR variant;2KB upstream variant;missense variant	c.284C>A	NM_000057.3	Ala95Glu	90749366	90750067	NM_000057.3_cds_2_0_chr15_90749367_f	+
90749563	rs757784182	90749563	BLM	5 prime UTR variant;2KB upstream variant;missense variant	c.295A>G	NM_000057.3	Thr99Ala	90749366	90750067	NM_000057.3_cds_2_0_chr15_90749367_f	+
90749570	rs781707344	90749570	BLM	5 prime UTR variant;2KB upstream variant;missense variant	c.302G>A	NM_000057.3	Arg101Lys	90749366	90750067	NM_000057.3_cds_2_0_chr15_90749367_f	+
90749603	rs1038386076	90749603	BLM	5 prime UTR variant;missense variant;2KB upstream variant	c.335T>C	NM_000057.3	Leu112Ser	90749366	90750067	NM_000057.3_cds_2_0_chr15_90749367_f	+
90749612	rs371100621	90749612	BLM	5 prime UTR variant;missense variant;2KB upstream variant	c.344C>T	NM_000057.3	Pro115Leu	90749366	90750067	NM_000057.3_cds_2_0_chr15_90749367_f	+
90749616	rs749535664	90749616	BLM	5 prime UTR variant;2KB upstream variant;missense variant	c.348G>C	NM_000057.3	Lys116Asn	90749366	90750067	NM_000057.3_cds_2_0_chr15_90749367_f	+
90749621	rs768933887	90749621	BLM	5 prime UTR variant;2KB upstream variant;missense variant	c.353T>C	NM_000057.3	Val118Ala	90749366	90750067	NM_000057.3_cds_2_0_chr15_90749367_f	+
90749629	rs774608080	90749629	BLM	5 prime UTR variant;2KB upstream variant;missense variant	c.361A>C	NM_000057.3	Thr121Pro	90749366	90750067	NM_000057.3_cds_2_0_chr15_90749367_f	+
90749636	rs371223446	90749636	BLM	5 prime UTR variant;missense variant;2KB upstream variant	c.368A>G	NM_000057.3	Gln123Arg	90749366	90750067	NM_000057.3_cds_2_0_chr15_90749367_f	+
90749639	rs770825975	90749639	BLM	5 prime UTR variant;2KB upstream variant;missense variant	c.371A>G	NM_000057.3	Asn124Ser	90749366	90750067	NM_000057.3_cds_2_0_chr15_90749367_f	+
90749644	rs587778106	90749644	BLM	5 prime UTR variant;2KB upstream variant;missense variant	c.376C>G	NM_000057.3	Pro126Ala	90749366	90750067	NM_000057.3_cds_2_0_chr15_90749367_f	+
90749644	rs587778106	90749644	BLM	5 prime UTR variant;2KB upstream variant;missense variant	c.376C>T	NM_000057.3	Pro126Ser	90749366	90750067	NM_000057.3_cds_2_0_chr15_90749367_f	+
90749647	rs528474170	90749647	BLM	2KB upstream variant;5 prime UTR variant;missense variant	c.379A>G	NM_000057.3	Thr127Ala	90749366	90750067	NM_000057.3_cds_2_0_chr15_90749367_f	+
90749662	rs765089689	90749662	BLM	5 prime UTR variant;2KB upstream variant;missense variant	c.394C>T	NM_000057.3	Arg132Trp	90749366	90750067	NM_000057.3_cds_2_0_chr15_90749367_f	+
90749663	rs775197136	90749663	BLM	5 prime UTR variant;2KB upstream variant;missense variant	c.395G>A	NM_000057.3	Arg132Gln	90749366	90750067	NM_000057.3_cds_2_0_chr15_90749367_f	+
90749665	rs762621627	90749665	BLM	5 prime UTR variant;2KB upstream variant;missense variant	c.397G>A	NM_000057.3	Asp133Asn	90749366	90750067	NM_000057.3_cds_2_0_chr15_90749367_f	+
90749671	rs373832397	90749671	BLM	2KB upstream variant;5 prime UTR variant;missense variant	c.403G>T	NM_000057.3	Ala135Ser	90749366	90750067	NM_000057.3_cds_2_0_chr15_90749367_f	+
90749677	rs890597009	90749677	BLM	5 prime UTR variant;2KB upstream variant;missense variant	c.409A>G	NM_000057.3	Lys137Glu	90749366	90750067	NM_000057.3_cds_2_0_chr15_90749367_f	+
90749678	rs28384988	90749678	BLM	5 prime UTR variant;2KB upstream variant;missense variant	c.410A>G	NM_000057.3	Lys137Arg	90749366	90750067	NM_000057.3_cds_2_0_chr15_90749367_f	+
90749687	rs35886055	90749687	BLM	5 prime UTR variant;2KB upstream variant;missense variant	c.419A>G	NM_000057.3	Glu140Gly	90749366	90750067	NM_000057.3_cds_2_0_chr15_90749367_f	+
90749705	rs902876126	90749705	BLM	5 prime UTR variant;2KB upstream variant;missense variant	c.437A>T	NM_000057.3	Asp146Val	90749366	90750067	NM_000057.3_cds_2_0_chr15_90749367_f	+
90749714	rs750929735	90749714	BLM	5 prime UTR variant;2KB upstream variant;missense variant	c.446G>A	NM_000057.3	Ser149Asn	90749366	90750067	NM_000057.3_cds_2_0_chr15_90749367_f	+
90749719	rs780472557	90749719	BLM	5 prime UTR variant;2KB upstream variant;missense variant	c.451A>G	NM_000057.3	Ile151Val	90749366	90750067	NM_000057.3_cds_2_0_chr15_90749367_f	+
90749723	rs749633106	90749723	BLM	5 prime UTR variant;2KB upstream variant;missense variant	c.455A>G	NM_000057.3	Asn152Ser	90749366	90750067	NM_000057.3_cds_2_0_chr15_90749367_f	+
90749725	rs368158276	90749725	BLM	5 prime UTR variant;2KB upstream variant;missense variant	c.457G>C	NM_000057.3	Asp153His	90749366	90750067	NM_000057.3_cds_2_0_chr15_90749367_f	+
90749735	rs772175681	90749735	BLM	5 prime UTR variant;2KB upstream variant;missense variant	c.467A>G	NM_000057.3	Asp156Gly	90749366	90750067	NM_000057.3_cds_2_0_chr15_90749367_f	+
90749738	rs773103759	90749738	BLM	5 prime UTR variant;2KB upstream variant;missense variant	c.470T>C	NM_000057.3	Met157Thr	90749366	90750067	NM_000057.3_cds_2_0_chr15_90749367_f	+
90749747	rs147084654	90749747	BLM	5 prime UTR variant;2KB upstream variant;missense variant	c.479T>C	NM_000057.3	Phe160Ser	90749366	90750067	NM_000057.3_cds_2_0_chr15_90749367_f	+
90749756	rs745819553	90749756	BLM	5 prime UTR variant;2KB upstream variant;missense variant	c.488C>T	NM_000057.3	Ser163Phe	90749366	90750067	NM_000057.3_cds_2_0_chr15_90749367_f	+
90749761	rs769575660	90749761	BLM	5 prime UTR variant;2KB upstream variant;missense variant	c.493A>T	NM_000057.3	Thr165Ser	90749366	90750067	NM_000057.3_cds_2_0_chr15_90749367_f	+
90749765	rs896357448	90749765	BLM	5 prime UTR variant;2KB upstream variant;missense variant	c.497C>T	NM_000057.3	Ser166Leu	90749366	90750067	NM_000057.3_cds_2_0_chr15_90749367_f	+
90749767	rs775285496	90749767	BLM	5 prime UTR variant;2KB upstream variant;missense variant	c.499A>G	NM_000057.3	Lys167Glu	90749366	90750067	NM_000057.3_cds_2_0_chr15_90749367_f	+
90749774	rs1013299710	90749774	BLM	2KB upstream variant;5 prime UTR variant;missense variant	c.506T>G	NM_000057.3	Phe169Cys	90749366	90750067	NM_000057.3_cds_2_0_chr15_90749367_f	+
90749786	rs762713320	90749786	BLM	5 prime UTR variant;2KB upstream variant;missense variant	c.518C>A	NM_000057.3	Pro173His	90749366	90750067	NM_000057.3_cds_2_0_chr15_90749367_f	+
90749810	rs587779893	90749810	BLM	2KB upstream variant;missense variant;5 prime UTR variant	c.542G>T	NM_000057.3	Ser181Ile	90749366	90750067	NM_000057.3_cds_2_0_chr15_90749367_f	+
90749811	rs761288442	90749811	BLM	missense variant;5 prime UTR variant;2KB upstream variant;synonymous variant	c.543C>A	NM_000057.3	Ser181Arg	90749366	90750067	NM_000057.3_cds_2_0_chr15_90749367_f	+
90749813	rs749838731	90749813	BLM	5 prime UTR variant;2KB upstream variant;missense variant	c.545C>T	NM_000057.3	Thr182Ile	90749366	90750067	NM_000057.3_cds_2_0_chr15_90749367_f	+
90749816	rs756676685	90749816	BLM	5 prime UTR variant;2KB upstream variant;missense variant	c.548C>T	NM_000057.3	Ala183Val	90749366	90750067	NM_000057.3_cds_2_0_chr15_90749367_f	+
90749818	rs971200482	90749818	BLM	5 prime UTR variant;missense variant;2KB upstream variant	c.550C>G	NM_000057.3	Gln184Glu	90749366	90750067	NM_000057.3_cds_2_0_chr15_90749367_f	+
90749823	rs766947105	90749823	BLM	5 prime UTR variant;2KB upstream variant;missense variant	c.555A>T	NM_000057.3	Lys185Asn	90749366	90750067	NM_000057.3_cds_2_0_chr15_90749367_f	+
90749831	rs907949967	90749831	BLM	5 prime UTR variant;2KB upstream variant;missense variant	c.563A>G	NM_000057.3	Lys188Arg	90749366	90750067	NM_000057.3_cds_2_0_chr15_90749367_f	+
90749834	rs754306004	90749834	BLM	5 prime UTR variant;2KB upstream variant;missense variant	c.566G>A	NM_000057.3	Gly189Asp	90749366	90750067	NM_000057.3_cds_2_0_chr15_90749367_f	+
90749840	rs569086568	90749840	BLM	2KB upstream variant;5 prime UTR variant;missense variant	c.572G>T	NM_000057.3	Arg191Ile	90749366	90750067	NM_000057.3_cds_2_0_chr15_90749367_f	+
90749845	rs779348937	90749845	BLM	5 prime UTR variant;2KB upstream variant;missense variant	c.577T>C	NM_000057.3	Phe193Leu	90749366	90750067	NM_000057.3_cds_2_0_chr15_90749367_f	+
90749864	rs567055333	90749864	BLM	5 prime UTR variant;2KB upstream variant;missense variant	c.596A>G	NM_000057.3	Tyr199Cys	90749366	90750067	NM_000057.3_cds_2_0_chr15_90749367_f	+
90749872	rs587779894	90749872	BLM	5 prime UTR variant;missense variant;2KB upstream variant	c.604A>G	NM_000057.3	Asn202Asp	90749366	90750067	NM_000057.3_cds_2_0_chr15_90749367_f	+
90749885	rs932261711	90749885	BLM	2KB upstream variant;5 prime UTR variant;missense variant	c.617C>A	NM_000057.3	Thr206Asn	90749366	90750067	NM_000057.3_cds_2_0_chr15_90749367_f	+
90749900	rs758478914	90749900	BLM	5 prime UTR variant;2KB upstream variant;missense variant	c.632C>T	NM_000057.3	Pro211Leu	90749366	90750067	NM_000057.3_cds_2_0_chr15_90749367_f	+
90749903	rs777938065	90749903	BLM	5 prime UTR variant;2KB upstream variant;missense variant	c.635C>T	NM_000057.3	Ser212Phe	90749366	90750067	NM_000057.3_cds_2_0_chr15_90749367_f	+
90749913	rs56218710	90749913	BLM	missense variant;5 prime UTR variant;2KB upstream variant;synonymous variant	c.645C>G	NM_000057.3	Ser215Arg	90749366	90750067	NM_000057.3_cds_2_0_chr15_90749367_f	+
90749914	rs779934502	90749914	BLM	5 prime UTR variant;2KB upstream variant;missense variant	c.646G>A	NM_000057.3	Glu216Lys	90749366	90750067	NM_000057.3_cds_2_0_chr15_90749367_f	+
90749920	rs749148385	90749920	BLM	5 prime UTR variant;2KB upstream variant;missense variant	c.652A>G	NM_000057.3	Ile218Val	90749366	90750067	NM_000057.3_cds_2_0_chr15_90749367_f	+
90749923	rs190228320	90749923	BLM	5 prime UTR variant;2KB upstream variant;missense variant	c.655G>C	NM_000057.3	Asp219His	90749366	90750067	NM_000057.3_cds_2_0_chr15_90749367_f	+
90749932	rs774075577	90749932	BLM	5 prime UTR variant;2KB upstream variant;missense variant	c.664G>A	NM_000057.3	Glu222Lys	90749366	90750067	NM_000057.3_cds_2_0_chr15_90749367_f	+
90749939	rs770111029	90749939	BLM	5 prime UTR variant;2KB upstream variant;missense variant	c.671A>C	NM_000057.3	Gln224Pro	90749366	90750067	NM_000057.3_cds_2_0_chr15_90749367_f	+
90749939	rs770111029	90749939	BLM	5 prime UTR variant;2KB upstream variant;missense variant	c.671A>G	NM_000057.3	Gln224Arg	90749366	90750067	NM_000057.3_cds_2_0_chr15_90749367_f	+
90749956	rs760084762	90749956	BLM	5 prime UTR variant;2KB upstream variant;missense variant	c.688T>C	NM_000057.3	Trp230Arg	90749366	90750067	NM_000057.3_cds_2_0_chr15_90749367_f	+
90749964	rs201845548	90749964	BLM	5 prime UTR variant;2KB upstream variant;missense variant	c.696C>A	NM_000057.3	Ser232Arg	90749366	90750067	NM_000057.3_cds_2_0_chr15_90749367_f	+
90749968	rs878853555	90749968	BLM	5 prime UTR variant;2KB upstream variant;missense variant	c.700G>A	NM_000057.3	Asp234Asn	90749366	90750067	NM_000057.3_cds_2_0_chr15_90749367_f	+
90749971	rs765696829	90749971	BLM	5 prime UTR variant;2KB upstream variant;missense variant	c.703G>A	NM_000057.3	Val235Met	90749366	90750067	NM_000057.3_cds_2_0_chr15_90749367_f	+
90749983	rs200756519	90749983	BLM	5 prime UTR variant;missense variant	c.715G>A	NM_000057.3	Asp239Asn	90749366	90750067	NM_000057.3_cds_2_0_chr15_90749367_f	+
90749983	rs200756519	90749983	BLM	5 prime UTR variant;missense variant	c.715G>C	NM_000057.3	Asp239His	90749366	90750067	NM_000057.3_cds_2_0_chr15_90749367_f	+
90749984	rs751699247	90749984	BLM	5 prime UTR variant;missense variant	c.716A>G	NM_000057.3	Asp239Gly	90749366	90750067	NM_000057.3_cds_2_0_chr15_90749367_f	+
90749987	rs757324067	90749987	BLM	5 prime UTR variant;missense variant	c.719A>G	NM_000057.3	Asp240Gly	90749366	90750067	NM_000057.3_cds_2_0_chr15_90749367_f	+
90749990	rs200897029	90749990	BLM	5 prime UTR variant;missense variant	c.722G>A	NM_000057.3	Gly241Asp	90749366	90750067	NM_000057.3_cds_2_0_chr15_90749367_f	+
90749992	rs768513523	90749992	BLM	5 prime UTR variant;missense variant	c.724C>T	NM_000057.3	Pro242Ser	90749366	90750067	NM_000057.3_cds_2_0_chr15_90749367_f	+
90749995	rs201722470	90749995	BLM	5 prime UTR variant;missense variant	c.727A>G	NM_000057.3	Ile243Val	90749366	90750067	NM_000057.3_cds_2_0_chr15_90749367_f	+
90749996	rs200000438	90749996	BLM	5 prime UTR variant;missense variant	c.728T>C	NM_000057.3	Ile243Thr	90749366	90750067	NM_000057.3_cds_2_0_chr15_90749367_f	+
90749999	rs771809777	90749999	BLM	5 prime UTR variant;missense variant	c.731C>T	NM_000057.3	Ala244Val	90749366	90750067	NM_000057.3_cds_2_0_chr15_90749367_f	+
90750001	rs772711706	90750001	BLM	5 prime UTR variant;missense variant	c.733G>A	NM_000057.3	Glu245Lys	90749366	90750067	NM_000057.3_cds_2_0_chr15_90749367_f	+
90750010	rs558524280	90750010	BLM	5 prime UTR variant;missense variant	c.742A>G	NM_000057.3	Ile248Val	90749366	90750067	NM_000057.3_cds_2_0_chr15_90749367_f	+
90750010	rs558524280	90750010	BLM	5 prime UTR variant;missense variant	c.742A>T	NM_000057.3	Ile248Leu	90749366	90750067	NM_000057.3_cds_2_0_chr15_90749367_f	+
90750028	rs181892828	90750028	BLM	5 prime UTR variant;missense variant	c.760G>A	NM_000057.3	Glu254Lys	90749366	90750067	NM_000057.3_cds_2_0_chr15_90749367_f	+
90750036	rs765788538	90750036	BLM	5 prime UTR variant;missense variant	c.768C>A	NM_000057.3	Asp256Glu	90749366	90750067	NM_000057.3_cds_2_0_chr15_90749367_f	+
90750050	rs763166861	90750050	BLM	5 prime UTR variant;missense variant	c.782A>G	NM_000057.3	His261Arg	90749366	90750067	NM_000057.3_cds_2_0_chr15_90749367_f	+
90750058	rs763195731	90750058	BLM	5 prime UTR variant;missense variant	c.790G>A	NM_000057.3	Asp264Asn	90749366	90750067	NM_000057.3_cds_2_0_chr15_90749367_f	+
90750062	rs907073579	90750062	BLM	missense variant;5 prime UTR variant	c.794A>G	NM_000057.3	Glu265Gly	90749366	90750067	NM_000057.3_cds_2_0_chr15_90749367_f	+
90751790	rs763432949	90751790	BLM	5 prime UTR variant;missense variant	c.803A>G	NM_000057.3	Asn268Ser	90751786	90751946	NM_000057.3_cds_3_0_chr15_90751787_f	+
90751792	rs141411463	90751792	BLM	5 prime UTR variant;missense variant	c.805A>G	NM_000057.3	Ser269Gly	90751786	90751946	NM_000057.3_cds_3_0_chr15_90751787_f	+
90751795	rs762053925	90751795	BLM	5 prime UTR variant;missense variant	c.808G>A	NM_000057.3	Glu270Lys	90751786	90751946	NM_000057.3_cds_3_0_chr15_90751787_f	+
90751807	rs750551907	90751807	BLM	5 prime UTR variant;missense variant	c.820A>T	NM_000057.3	Asn274Tyr	90751786	90751946	NM_000057.3_cds_3_0_chr15_90751787_f	+
90751829	rs202042636	90751829	BLM	5 prime UTR variant;missense variant	c.842A>C	NM_000057.3	His281Pro	90751786	90751946	NM_000057.3_cds_3_0_chr15_90751787_f	+
90751834	rs149598003	90751834	BLM	5 prime UTR variant;missense variant	c.847A>G	NM_000057.3	Thr283Ala	90751786	90751946	NM_000057.3_cds_3_0_chr15_90751787_f	+
90751843	rs758301305	90751843	BLM	5 prime UTR variant;missense variant	c.856G>A	NM_000057.3	Val286Ile	90751786	90751946	NM_000057.3_cds_3_0_chr15_90751787_f	+
90751843	rs758301305	90751843	BLM	5 prime UTR variant;missense variant	c.856G>T	NM_000057.3	Val286Phe	90751786	90751946	NM_000057.3_cds_3_0_chr15_90751787_f	+
90751846	rs746748670	90751846	BLM	5 prime UTR variant;missense variant	c.859C>G	NM_000057.3	Pro287Ala	90751786	90751946	NM_000057.3_cds_3_0_chr15_90751787_f	+
90751870	rs146096923	90751870	BLM	5 prime UTR variant;missense variant	c.883G>A	NM_000057.3	Asp295Asn	90751786	90751946	NM_000057.3_cds_3_0_chr15_90751787_f	+
90751870	rs146096923	90751870	BLM	5 prime UTR variant;missense variant	c.883G>T	NM_000057.3	Asp295Tyr	90751786	90751946	NM_000057.3_cds_3_0_chr15_90751787_f	+
90751871	rs769172522	90751871	BLM	5 prime UTR variant;missense variant	c.884A>G	NM_000057.3	Asp295Gly	90751786	90751946	NM_000057.3_cds_3_0_chr15_90751787_f	+
90751874	rs775005766	90751874	BLM	5 prime UTR variant;missense variant	c.887A>G	NM_000057.3	Tyr296Cys	90751786	90751946	NM_000057.3_cds_3_0_chr15_90751787_f	+
90751874	rs775005766	90751874	BLM	5 prime UTR variant;missense variant	c.887A>T	NM_000057.3	Tyr296Phe	90751786	90751946	NM_000057.3_cds_3_0_chr15_90751787_f	+
90751880	rs28384991	90751880	BLM	5 prime UTR variant;missense variant	c.893C>T	NM_000057.3	Thr298Met	90751786	90751946	NM_000057.3_cds_3_0_chr15_90751787_f	+
90751891	rs867262547	90751891	BLM	5 prime UTR variant;missense variant	c.904C>T	NM_000057.3	Pro302Ser	90751786	90751946	NM_000057.3_cds_3_0_chr15_90751787_f	+
90751901	rs773421970	90751901	BLM	5 prime UTR variant;missense variant	c.914C>G	NM_000057.3	Pro305Arg	90751786	90751946	NM_000057.3_cds_3_0_chr15_90751787_f	+
90751906	rs766386787	90751906	BLM	5 prime UTR variant;missense variant	c.919G>A	NM_000057.3	Glu307Lys	90751786	90751946	NM_000057.3_cds_3_0_chr15_90751787_f	+
90751918	rs753911420	90751918	BLM	5 prime UTR variant;missense variant	c.931G>T	NM_000057.3	Ala311Ser	90751786	90751946	NM_000057.3_cds_3_0_chr15_90751787_f	+
90751921	rs372454889	90751921	BLM	5 prime UTR variant;missense variant	c.934T>G	NM_000057.3	Ser312Ala	90751786	90751946	NM_000057.3_cds_3_0_chr15_90751787_f	+
90751928	rs751438275	90751928	BLM	5 prime UTR variant;missense variant	c.941C>T	NM_000057.3	Ser314Phe	90751786	90751946	NM_000057.3_cds_3_0_chr15_90751787_f	+
90751946	rs757112333	90751946	BLM	5 prime UTR variant;missense variant	c.959G>C	NM_000057.3	Ser320Thr	90751786	90751946	NM_000057.3_cds_3_0_chr15_90751787_f	+
90754813	rs755724766	90754813	BLM	5 prime UTR variant;missense variant	c.962C>T	NM_000057.3	Thr321Met	90754810	90754938	NM_000057.3_cds_4_0_chr15_90754811_f	+
90754819	rs146504061	90754819	BLM	5 prime UTR variant;missense variant	c.968A>G	NM_000057.3	Lys323Arg	90754810	90754938	NM_000057.3_cds_4_0_chr15_90754811_f	+
90754823	rs769094708	90754823	BLM	5 prime UTR variant;missense variant	c.972C>A	NM_000057.3	Asp324Glu	90754810	90754938	NM_000057.3_cds_4_0_chr15_90754811_f	+
90754827	rs1013220474	90754827	BLM	missense variant;5 prime UTR variant	c.976G>A	NM_000057.3	Asp326Asn	90754810	90754938	NM_000057.3_cds_4_0_chr15_90754811_f	+
90754831	rs748581308	90754831	BLM	5 prime UTR variant;missense variant	c.980C>A	NM_000057.3	Thr327Asn	90754810	90754938	NM_000057.3_cds_4_0_chr15_90754811_f	+
90754831	rs748581308	90754831	BLM	5 prime UTR variant;missense variant	c.980C>G	NM_000057.3	Thr327Ser	90754810	90754938	NM_000057.3_cds_4_0_chr15_90754811_f	+
90754837	rs111400261	90754837	BLM	5 prime UTR variant;missense variant	c.986A>G	NM_000057.3	Asp329Gly	90754810	90754938	NM_000057.3_cds_4_0_chr15_90754811_f	+
90754841	rs1033769525	90754841	BLM	5 prime UTR variant;missense variant	c.990A>C	NM_000057.3	Arg330Ser	90754810	90754938	NM_000057.3_cds_4_0_chr15_90754811_f	+
90754849	rs772415449	90754849	BLM	5 prime UTR variant;missense variant	c.998A>G	NM_000057.3	Asp333Gly	90754810	90754938	NM_000057.3_cds_4_0_chr15_90754811_f	+
90754878	rs776620199	90754878	BLM	5 prime UTR variant;missense variant	c.1027T>G	NM_000057.3	Ser343Ala	90754810	90754938	NM_000057.3_cds_4_0_chr15_90754811_f	+
90754879	rs759626611	90754879	BLM	5 prime UTR variant;missense variant	c.1028C>T	NM_000057.3	Ser343Leu	90754810	90754938	NM_000057.3_cds_4_0_chr15_90754811_f	+
90754883	rs148701303	90754883	BLM	5 prime UTR variant;missense variant	c.1032A>T	NM_000057.3	Lys344Asn	90754810	90754938	NM_000057.3_cds_4_0_chr15_90754811_f	+
90754890	rs375250788	90754890	BLM	missense variant;5 prime UTR variant	c.1039A>G	NM_000057.3	Lys347Glu	90754810	90754938	NM_000057.3_cds_4_0_chr15_90754811_f	+
90754895	rs184657475	90754895	BLM	5 prime UTR variant;missense variant	c.1044G>A	NM_000057.3	Met348Ile	90754810	90754938	NM_000057.3_cds_4_0_chr15_90754811_f	+
90754897	rs761783430	90754897	BLM	5 prime UTR variant;missense variant	c.1046G>A	NM_000057.3	Ser349Asn	90754810	90754938	NM_000057.3_cds_4_0_chr15_90754811_f	+
90754901	rs745469404	90754901	BLM	5 prime UTR variant;missense variant	c.1050G>A	NM_000057.3	Met350Ile	90754810	90754938	NM_000057.3_cds_4_0_chr15_90754811_f	+
90754905	rs369583279	90754905	BLM	5 prime UTR variant;missense variant	c.1054G>A	NM_000057.3	Glu352Lys	90754810	90754938	NM_000057.3_cds_4_0_chr15_90754811_f	+
90754906	rs767423456	90754906	BLM	5 prime UTR variant;missense variant	c.1055A>G	NM_000057.3	Glu352Gly	90754810	90754938	NM_000057.3_cds_4_0_chr15_90754811_f	+
90754915	rs1022898915	90754915	BLM	5 prime UTR variant;missense variant	c.1064C>G	NM_000057.3	Pro355Arg	90754810	90754938	NM_000057.3_cds_4_0_chr15_90754811_f	+
90754924	rs750203166	90754924	BLM	5 prime UTR variant;missense variant	c.1073G>A	NM_000057.3	Ser358Asn	90754810	90754938	NM_000057.3_cds_4_0_chr15_90754811_f	+
90754938	rs200364297	90754938	BLM	5 prime UTR variant;missense variant	c.1087G>A	NM_000057.3	Ala363Thr	90754810	90754938	NM_000057.3_cds_4_0_chr15_90754811_f	+
90760155	rs552913880	90760155	BLM	intron variant;5 prime UTR variant;missense variant	c.1096A>C	NM_000057.3	Ile366Leu	90760146	90760279	NM_000057.3_cds_5_0_chr15_90760147_f	+
90760155	rs552913880	90760155	BLM	intron variant;5 prime UTR variant;missense variant	c.1096A>G	NM_000057.3	Ile366Val	90760146	90760279	NM_000057.3_cds_5_0_chr15_90760147_f	+
90760156	rs571152089	90760156	BLM	5 prime UTR variant;intron variant;missense variant	c.1097T>C	NM_000057.3	Ile366Thr	90760146	90760279	NM_000057.3_cds_5_0_chr15_90760147_f	+
90760159	rs772176483	90760159	BLM	5 prime UTR variant;intron variant;missense variant	c.1100G>A	NM_000057.3	Ser367Asn	90760146	90760279	NM_000057.3_cds_5_0_chr15_90760147_f	+
90760164	rs1049658021	90760164	BLM	5 prime UTR variant;intron variant;missense variant	c.1105C>G	NM_000057.3	Gln369Glu	90760146	90760279	NM_000057.3_cds_5_0_chr15_90760147_f	+
90760168	rs773198283	90760168	BLM	5 prime UTR variant;intron variant;missense variant	c.1109A>C	NM_000057.3	Gln370Pro	90760146	90760279	NM_000057.3_cds_5_0_chr15_90760147_f	+
90760170	rs763360275	90760170	BLM	5 prime UTR variant;intron variant;missense variant	c.1111C>A	NM_000057.3	Gln371Lys	90760146	90760279	NM_000057.3_cds_5_0_chr15_90760147_f	+
90760176	rs766212032	90760176	BLM	5 prime UTR variant;intron variant;missense variant	c.1117A>G	NM_000057.3	Ile373Val	90760146	90760279	NM_000057.3_cds_5_0_chr15_90760147_f	+
90760180	rs776225502	90760180	BLM	5 prime UTR variant;intron variant;missense variant	c.1121A>G	NM_000057.3	His374Arg	90760146	90760279	NM_000057.3_cds_5_0_chr15_90760147_f	+
90760191	rs752240971	90760191	BLM	intron variant;missense variant	c.1132C>T	NM_000057.3	His378Tyr	90760146	90760279	NM_000057.3_cds_5_0_chr15_90760147_f	+
90760207	rs556577644	90760207	BLM	intron variant;missense variant	c.1148T>C	NM_000057.3	Ile383Thr	90760146	90760279	NM_000057.3_cds_5_0_chr15_90760147_f	+
90760213	rs202009716	90760213	BLM	intron variant;missense variant	c.1154C>A	NM_000057.3	Thr385Asn	90760146	90760279	NM_000057.3_cds_5_0_chr15_90760147_f	+
90760215	rs757636363	90760215	BLM	intron variant;missense variant	c.1156A>G	NM_000057.3	Ile386Val	90760146	90760279	NM_000057.3_cds_5_0_chr15_90760147_f	+
90760219	rs781643015	90760219	BLM	intron variant;missense variant	c.1160C>T	NM_000057.3	Pro387Leu	90760146	90760279	NM_000057.3_cds_5_0_chr15_90760147_f	+
90760224	rs746170218	90760224	BLM	intron variant;missense variant	c.1165G>C	NM_000057.3	Asp389His	90760146	90760279	NM_000057.3_cds_5_0_chr15_90760147_f	+
90760254	rs538728271	90760254	BLM	intron variant;missense variant	c.1195G>A	NM_000057.3	Glu399Lys	90760146	90760279	NM_000057.3_cds_5_0_chr15_90760147_f	+
90760260	rs151150267	90760260	BLM	intron variant;missense variant	c.1201C>T	NM_000057.3	Leu401Phe	90760146	90760279	NM_000057.3_cds_5_0_chr15_90760147_f	+
90760267	rs375342874	90760267	BLM	intron variant;missense variant	c.1208A>G	NM_000057.3	Gln403Arg	90760146	90760279	NM_000057.3_cds_5_0_chr15_90760147_f	+
90760269	rs770721765	90760269	BLM	intron variant;missense variant	c.1210C>T	NM_000057.3	Arg404Trp	90760146	90760279	NM_000057.3_cds_5_0_chr15_90760147_f	+
90760270	rs776516663	90760270	BLM	intron variant;missense variant	c.1211G>A	NM_000057.3	Arg404Gln	90760146	90760279	NM_000057.3_cds_5_0_chr15_90760147_f	+
90760273	rs752223894	90760273	BLM	intron variant;missense variant	c.1214A>T	NM_000057.3	Asn405Ile	90760146	90760279	NM_000057.3_cds_5_0_chr15_90760147_f	+
90760275	rs769498398	90760275	BLM	intron variant;missense variant	c.1216A>G	NM_000057.3	Ile406Val	90760146	90760279	NM_000057.3_cds_5_0_chr15_90760147_f	+
90760594	rs900060314	90760594	BLM	2KB upstream variant;5 prime UTR variant;missense variant	c.1221A>C	NM_000057.3	Arg407Ser	90760593	90761255	NM_000057.3_cds_6_0_chr15_90760594_f	+
90760601	rs200688933	90760601	BLM	2KB upstream variant;5 prime UTR variant;missense variant	c.1228C>G	NM_000057.3	Leu410Val	90760593	90761255	NM_000057.3_cds_6_0_chr15_90760594_f	+
90760601	rs200688933	90760601	BLM	2KB upstream variant;5 prime UTR variant;missense variant	c.1228C>T	NM_000057.3	Leu410Phe	90760593	90761255	NM_000057.3_cds_6_0_chr15_90760594_f	+
90760608	rs775209685	90760608	BLM	2KB upstream variant;5 prime UTR variant;missense variant	c.1235C>T	NM_000057.3	Thr412Met	90760593	90761255	NM_000057.3_cds_6_0_chr15_90760594_f	+
90760610	rs887921909	90760610	BLM	2KB upstream variant;5 prime UTR variant;missense variant	c.1237G>A	NM_000057.3	Glu413Lys	90760593	90761255	NM_000057.3_cds_6_0_chr15_90760594_f	+
90760614	rs948863141	90760614	BLM	2KB upstream variant;5 prime UTR variant;missense variant	c.1241T>G	NM_000057.3	Val414Gly	90760593	90761255	NM_000057.3_cds_6_0_chr15_90760594_f	+
90760632	rs773952896	90760632	BLM	2KB upstream variant;5 prime UTR variant;missense variant	c.1259A>G	NM_000057.3	Asp420Gly	90760593	90761255	NM_000057.3_cds_6_0_chr15_90760594_f	+
90760634	rs587779879	90760634	BLM	5 prime UTR variant;2KB upstream variant;missense variant	c.1261G>A	NM_000057.3	Ala421Thr	90760593	90761255	NM_000057.3_cds_6_0_chr15_90760594_f	+
90760650	rs768127491	90760650	BLM	2KB upstream variant;5 prime UTR variant;missense variant	c.1277C>T	NM_000057.3	Ser426Leu	90760593	90761255	NM_000057.3_cds_6_0_chr15_90760594_f	+
90760653	rs750960910	90760653	BLM	2KB upstream variant;5 prime UTR variant;missense variant	c.1280T>G	NM_000057.3	Leu427Trp	90760593	90761255	NM_000057.3_cds_6_0_chr15_90760594_f	+
90760659	rs761195071	90760659	BLM	2KB upstream variant;5 prime UTR variant;missense variant	c.1286G>A	NM_000057.3	Arg429Lys	90760593	90761255	NM_000057.3_cds_6_0_chr15_90760594_f	+
90760667	rs371682827	90760667	BLM	5 prime UTR variant;missense variant;2KB upstream variant	c.1294C>T	NM_000057.3	Pro432Ser	90760593	90761255	NM_000057.3_cds_6_0_chr15_90760594_f	+
90760676	rs755256088	90760676	BLM	2KB upstream variant;5 prime UTR variant;missense variant	c.1303C>T	NM_000057.3	Leu435Phe	90760593	90761255	NM_000057.3_cds_6_0_chr15_90760594_f	+
90760685	rs752884341	90760685	BLM	2KB upstream variant;5 prime UTR variant;missense variant	c.1312C>T	NM_000057.3	Pro438Ser	90760593	90761255	NM_000057.3_cds_6_0_chr15_90760594_f	+
90760688	rs201231857	90760688	BLM	2KB upstream variant;missense variant	c.1315A>G	NM_000057.3	Met439Val	90760593	90761255	NM_000057.3_cds_6_0_chr15_90760594_f	+
90760691	rs777845306	90760691	BLM	2KB upstream variant;missense variant	c.1318G>A	NM_000057.3	Glu440Lys	90760593	90761255	NM_000057.3_cds_6_0_chr15_90760594_f	+
90760701	rs1009271024	90760701	BLM	2KB upstream variant;missense variant	c.1328C>G	NM_000057.3	Ser443Cys	90760593	90761255	NM_000057.3_cds_6_0_chr15_90760594_f	+
90760703	rs745820610	90760703	BLM	2KB upstream variant;missense variant	c.1330T>A	NM_000057.3	Cys444Ser	90760593	90761255	NM_000057.3_cds_6_0_chr15_90760594_f	+
90760715	rs755998510	90760715	BLM	2KB upstream variant;missense variant	c.1342A>G	NM_000057.3	Asn448Asp	90760593	90761255	NM_000057.3_cds_6_0_chr15_90760594_f	+
90760719	rs967698170	90760719	BLM	2KB upstream variant;missense variant	c.1346C>G	NM_000057.3	Ser449Cys	90760593	90761255	NM_000057.3_cds_6_0_chr15_90760594_f	+
90760721	rs200385935	90760721	BLM	2KB upstream variant;missense variant	c.1348A>G	NM_000057.3	Met450Val	90760593	90761255	NM_000057.3_cds_6_0_chr15_90760594_f	+
90760725	rs749051692	90760725	BLM	2KB upstream variant;missense variant	c.1352A>C	NM_000057.3	Lys451Thr	90760593	90761255	NM_000057.3_cds_6_0_chr15_90760594_f	+
90760727	rs768403689	90760727	BLM	2KB upstream variant;missense variant	c.1354G>A	NM_000057.3	Glu452Lys	90760593	90761255	NM_000057.3_cds_6_0_chr15_90760594_f	+
90760760	rs1028963834	90760760	BLM	2KB upstream variant;missense variant	c.1387G>A	NM_000057.3	Val463Ile	90760593	90761255	NM_000057.3_cds_6_0_chr15_90760594_f	+
90760767	rs561545349	90760767	BLM	2KB upstream variant;missense variant	c.1394C>T	NM_000057.3	Pro465Leu	90760593	90761255	NM_000057.3_cds_6_0_chr15_90760594_f	+
90760769	rs747760482	90760769	BLM	2KB upstream variant;missense variant	c.1396G>A	NM_000057.3	Gly466Arg	90760593	90761255	NM_000057.3_cds_6_0_chr15_90760594_f	+
90760788	rs368967327	90760788	BLM	missense variant;2KB upstream variant	c.1415C>A	NM_000057.3	Thr472Asn	90760593	90761255	NM_000057.3_cds_6_0_chr15_90760594_f	+
90760791	rs761284618	90760791	BLM	2KB upstream variant;missense variant	c.1418C>T	NM_000057.3	Thr473Ile	90760593	90761255	NM_000057.3_cds_6_0_chr15_90760594_f	+
90760806	rs759810567	90760806	BLM	2KB upstream variant;missense variant	c.1433G>C	NM_000057.3	Gly478Ala	90760593	90761255	NM_000057.3_cds_6_0_chr15_90760594_f	+
90760832	rs765565919	90760832	BLM	2KB upstream variant;missense variant	c.1459T>C	NM_000057.3	Phe487Leu	90760593	90761255	NM_000057.3_cds_6_0_chr15_90760594_f	+
90760832	rs765565919	90760832	BLM	2KB upstream variant;missense variant	c.1459T>G	NM_000057.3	Phe487Val	90760593	90761255	NM_000057.3_cds_6_0_chr15_90760594_f	+
90760833	rs992038495	90760833	BLM	2KB upstream variant;missense variant	c.1460T>C	NM_000057.3	Phe487Ser	90760593	90761255	NM_000057.3_cds_6_0_chr15_90760594_f	+
90760838	rs752869722	90760838	BLM	2KB upstream variant;missense variant	c.1465A>G	NM_000057.3	Arg489Gly	90760593	90761255	NM_000057.3_cds_6_0_chr15_90760594_f	+
90760842	rs878853553	90760842	BLM	2KB upstream variant;missense variant	c.1469C>G	NM_000057.3	Pro490Arg	90760593	90761255	NM_000057.3_cds_6_0_chr15_90760594_f	+
90760847	rs764182382	90760847	BLM	2KB upstream variant;missense variant	c.1474T>C	NM_000057.3	Phe492Leu	90760593	90761255	NM_000057.3_cds_6_0_chr15_90760594_f	+
90760854	rs751600686	90760854	BLM	2KB upstream variant;missense variant	c.1481C>A	NM_000057.3	Thr494Asn	90760593	90761255	NM_000057.3_cds_6_0_chr15_90760594_f	+
90760863	rs368547042	90760863	BLM	2KB upstream variant;missense variant	c.1490A>C	NM_000057.3	Gln497Pro	90760593	90761255	NM_000057.3_cds_6_0_chr15_90760594_f	+
90760863	rs368547042	90760863	BLM	2KB upstream variant;missense variant	c.1490A>G	NM_000057.3	Gln497Arg	90760593	90761255	NM_000057.3_cds_6_0_chr15_90760594_f	+
90760866	rs749164590	90760866	BLM	2KB upstream variant;missense variant	c.1493A>G	NM_000057.3	Lys498Arg	90760593	90761255	NM_000057.3_cds_6_0_chr15_90760594_f	+
90760868	rs371965329	90760868	BLM	2KB upstream variant;missense variant	c.1495T>A	NM_000057.3	Ser499Thr	90760593	90761255	NM_000057.3_cds_6_0_chr15_90760594_f	+
90760869	rs778700833	90760869	BLM	2KB upstream variant;missense variant	c.1496C>T	NM_000057.3	Ser499Phe	90760593	90761255	NM_000057.3_cds_6_0_chr15_90760594_f	+
90760877	rs771703657	90760877	BLM	2KB upstream variant;missense variant	c.1504A>C	NM_000057.3	Ser502Arg	90760593	90761255	NM_000057.3_cds_6_0_chr15_90760594_f	+
90760878	rs908599703	90760878	BLM	2KB upstream variant;missense variant	c.1505G>A	NM_000057.3	Ser502Asn	90760593	90761255	NM_000057.3_cds_6_0_chr15_90760594_f	+
90760878	rs908599703	90760878	BLM	2KB upstream variant;missense variant	c.1505G>C	NM_000057.3	Ser502Thr	90760593	90761255	NM_000057.3_cds_6_0_chr15_90760594_f	+
90760886	rs772877648	90760886	BLM	2KB upstream variant;missense variant	c.1513T>C	NM_000057.3	Trp505Arg	90760593	90761255	NM_000057.3_cds_6_0_chr15_90760594_f	+
90760892	rs192491153	90760892	BLM	2KB upstream variant;missense variant	c.1519G>A	NM_000057.3	Glu507Lys	90760593	90761255	NM_000057.3_cds_6_0_chr15_90760594_f	+
90760898	rs771610207	90760898	BLM	2KB upstream variant;missense variant	c.1525C>A	NM_000057.3	Pro509Thr	90760593	90761255	NM_000057.3_cds_6_0_chr15_90760594_f	+
90760914	rs550463714	90760914	BLM	2KB upstream variant;missense variant	c.1541A>G	NM_000057.3	Lys514Arg	90760593	90761255	NM_000057.3_cds_6_0_chr15_90760594_f	+
90760917	rs765536045	90760917	BLM	2KB upstream variant;missense variant	c.1544A>C	NM_000057.3	Asn515Thr	90760593	90761255	NM_000057.3_cds_6_0_chr15_90760594_f	+
90760947	rs764271899	90760947	BLM	2KB upstream variant;missense variant	c.1574T>C	NM_000057.3	Leu525Pro	90760593	90761255	NM_000057.3_cds_6_0_chr15_90760594_f	+
90760947	rs764271899	90760947	BLM	2KB upstream variant;missense variant	c.1574T>G	NM_000057.3	Leu525Arg	90760593	90761255	NM_000057.3_cds_6_0_chr15_90760594_f	+
90760949	rs757315907	90760949	BLM	2KB upstream variant;missense variant	c.1576A>G	NM_000057.3	Thr526Ala	90760593	90761255	NM_000057.3_cds_6_0_chr15_90760594_f	+
90760967	rs753723424	90760967	BLM	2KB upstream variant;missense variant	c.1594G>A	NM_000057.3	Asp532Asn	90760593	90761255	NM_000057.3_cds_6_0_chr15_90760594_f	+
90760974	rs35224686	90760974	BLM	2KB upstream variant;missense variant	c.1601A>G	NM_000057.3	Asn534Ser	90760593	90761255	NM_000057.3_cds_6_0_chr15_90760594_f	+
90760986	rs778593808	90760986	BLM	2KB upstream variant;missense variant	c.1613C>A	NM_000057.3	Ala538Asp	90760593	90761255	NM_000057.3_cds_6_0_chr15_90760594_f	+
90760986	rs778593808	90760986	BLM	2KB upstream variant;missense variant	c.1613C>T	NM_000057.3	Ala538Val	90760593	90761255	NM_000057.3_cds_6_0_chr15_90760594_f	+
90760998	rs1038738260	90760998	BLM	2KB upstream variant;missense variant	c.1625A>T	NM_000057.3	Asp542Val	90760593	90761255	NM_000057.3_cds_6_0_chr15_90760594_f	+
90761003	rs752494229	90761003	BLM	2KB upstream variant;missense variant	c.1630G>A	NM_000057.3	Glu544Lys	90760593	90761255	NM_000057.3_cds_6_0_chr15_90760594_f	+
90761013	rs758161226	90761013	BLM	2KB upstream variant;missense variant	c.1640C>T	NM_000057.3	Thr547Ile	90760593	90761255	NM_000057.3_cds_6_0_chr15_90760594_f	+
90761025	rs746571244	90761025	BLM	2KB upstream variant;missense variant	c.1652A>G	NM_000057.3	Tyr551Cys	90760593	90761255	NM_000057.3_cds_6_0_chr15_90760594_f	+
90761030	rs778873363	90761030	BLM	2KB upstream variant;missense variant	c.1657A>G	NM_000057.3	Ile553Val	90760593	90761255	NM_000057.3_cds_6_0_chr15_90760594_f	+
90761050	rs780794194	90761050	BLM	2KB upstream variant;missense variant	c.1677T>A	NM_000057.3	Asp559Glu	90760593	90761255	NM_000057.3_cds_6_0_chr15_90760594_f	+
90761051	rs746386524	90761051	BLM	2KB upstream variant;missense variant	c.1678G>C	NM_000057.3	Asp560His	90760593	90761255	NM_000057.3_cds_6_0_chr15_90760594_f	+
90761081	rs775758928	90761081	BLM	2KB upstream variant;missense variant	c.1708A>T	NM_000057.3	Ile570Leu	90760593	90761255	NM_000057.3_cds_6_0_chr15_90760594_f	+
90761085	rs587778109	90761085	BLM	2KB upstream variant;missense variant	c.1712T>C	NM_000057.3	Met571Thr	90760593	90761255	NM_000057.3_cds_6_0_chr15_90760594_f	+
90761088	rs763355238	90761088	BLM	2KB upstream variant;missense variant	c.1715A>C	NM_000057.3	His572Pro	90760593	90761255	NM_000057.3_cds_6_0_chr15_90760594_f	+
90761088	rs763355238	90761088	BLM	2KB upstream variant;missense variant	c.1715A>G	NM_000057.3	His572Arg	90760593	90761255	NM_000057.3_cds_6_0_chr15_90760594_f	+
90761094	rs373986194	90761094	BLM	2KB upstream variant;missense variant	c.1721T>C	NM_000057.3	Leu574Ser	90760593	90761255	NM_000057.3_cds_6_0_chr15_90760594_f	+
90761097	rs774551420	90761097	BLM	2KB upstream variant;missense variant	c.1724C>T	NM_000057.3	Ala575Val	90760593	90761255	NM_000057.3_cds_6_0_chr15_90760594_f	+
90761102	rs761955701	90761102	BLM	2KB upstream variant;missense variant	c.1729A>C	NM_000057.3	Ser577Arg	90760593	90761255	NM_000057.3_cds_6_0_chr15_90760594_f	+
90761102	rs761955701	90761102	BLM	2KB upstream variant;missense variant	c.1729A>G	NM_000057.3	Ser577Gly	90760593	90761255	NM_000057.3_cds_6_0_chr15_90760594_f	+
90761114	rs587778108	90761114	BLM	2KB upstream variant;missense variant	c.1741A>G	NM_000057.3	Thr581Ala	90760593	90761255	NM_000057.3_cds_6_0_chr15_90760594_f	+
90761120	rs1043484811	90761120	BLM	2KB upstream variant;missense variant	c.1747G>T	NM_000057.3	Ala583Ser	90760593	90761255	NM_000057.3_cds_6_0_chr15_90760594_f	+
90761124	rs765187809	90761124	BLM	2KB upstream variant;missense variant	c.1751A>G	NM_000057.3	Tyr584Cys	90760593	90761255	NM_000057.3_cds_6_0_chr15_90760594_f	+
90761127	rs752479366	90761127	BLM	2KB upstream variant;missense variant	c.1754A>G	NM_000057.3	Gln585Arg	90760593	90761255	NM_000057.3_cds_6_0_chr15_90760594_f	+
90761142	rs758250947	90761142	BLM	2KB upstream variant;missense variant	c.1769G>C	NM_000057.3	Gly590Ala	90760593	90761255	NM_000057.3_cds_6_0_chr15_90760594_f	+
90761144	rs777647725	90761144	BLM	2KB upstream variant;missense variant	c.1771C>T	NM_000057.3	Arg591Trp	90760593	90761255	NM_000057.3_cds_6_0_chr15_90760594_f	+
90761145	rs28385012	90761145	BLM	2KB upstream variant;missense variant	c.1772G>A	NM_000057.3	Arg591Gln	90760593	90761255	NM_000057.3_cds_6_0_chr15_90760594_f	+
90761174	rs878919860	90761174	BLM	2KB upstream variant;missense variant	c.1801T>C	NM_000057.3	Ser601Pro	90760593	90761255	NM_000057.3_cds_6_0_chr15_90760594_f	+
90761175	rs751951251	90761175	BLM	2KB upstream variant;missense variant	c.1802C>G	NM_000057.3	Ser601Cys	90760593	90761255	NM_000057.3_cds_6_0_chr15_90760594_f	+
90761198	rs770255643	90761198	BLM	2KB upstream variant;missense variant	c.1825C>A	NM_000057.3	Pro609Thr	90760593	90761255	NM_000057.3_cds_6_0_chr15_90760594_f	+
90761211	rs550417200	90761211	BLM	2KB upstream variant;missense variant	c.1838C>T	NM_000057.3	Thr613Ile	90760593	90761255	NM_000057.3_cds_6_0_chr15_90760594_f	+
90761223	rs868510206	90761223	BLM	2KB upstream variant;missense variant	c.1850T>C	NM_000057.3	Ile617Thr	90760593	90761255	NM_000057.3_cds_6_0_chr15_90760594_f	+
90761227	rs371519654	90761227	BLM	missense variant;2KB upstream variant;synonymous variant	c.1854C>A	NM_000057.3	Asn618Lys	90760593	90761255	NM_000057.3_cds_6_0_chr15_90760594_f	+
90761237	rs1033751385	90761237	BLM	2KB upstream variant;missense variant	c.1864T>C	NM_000057.3	Ser622Pro	90760593	90761255	NM_000057.3_cds_6_0_chr15_90760594_f	+
90761240	rs959343054	90761240	BLM	2KB upstream variant;missense variant	c.1867A>G	NM_000057.3	Ile623Val	90760593	90761255	NM_000057.3_cds_6_0_chr15_90760594_f	+
90761250	rs374569385	90761250	BLM	2KB upstream variant;missense variant	c.1877A>T	NM_000057.3	Tyr626Phe	90760593	90761255	NM_000057.3_cds_6_0_chr15_90760594_f	+
90762966	rs773466486	90762966	BLM	5 prime UTR variant;missense variant	c.1883A>G	NM_000057.3	Asp628Gly	90762965	90763157	NM_000057.3_cds_7_0_chr15_90762966_f	+
90762996	rs587778110	90762996	BLM	5 prime UTR variant;missense variant	c.1913A>C	NM_000057.3	Asn638Thr	90762965	90763157	NM_000057.3_cds_7_0_chr15_90762966_f	+
90763007	rs201458487	90763007	BLM	5 prime UTR variant;missense variant	c.1924G>A	NM_000057.3	Glu642Lys	90762965	90763157	NM_000057.3_cds_7_0_chr15_90762966_f	+
90763010	rs373090621	90763010	BLM	5 prime UTR variant;missense variant	c.1927C>T	NM_000057.3	Arg643Cys	90762965	90763157	NM_000057.3_cds_7_0_chr15_90762966_f	+
90763011	rs12720097	90763011	BLM	5 prime UTR variant;missense variant	c.1928G>A	NM_000057.3	Arg643His	90762965	90763157	NM_000057.3_cds_7_0_chr15_90762966_f	+
90763014	rs371023654	90763014	BLM	5 prime UTR variant;missense variant	c.1931T>A	NM_000057.3	Phe644Tyr	90762965	90763157	NM_000057.3_cds_7_0_chr15_90762966_f	+
90763017	rs377563699	90763017	BLM	5 prime UTR variant;missense variant	c.1934A>G	NM_000057.3	Gln645Arg	90762965	90763157	NM_000057.3_cds_7_0_chr15_90762966_f	+
90763017	rs377563699	90763017	BLM	5 prime UTR variant;missense variant	c.1934A>T	NM_000057.3	Gln645Leu	90762965	90763157	NM_000057.3_cds_7_0_chr15_90762966_f	+
90763019	rs370293537	90763019	BLM	5 prime UTR variant;missense variant	c.1936A>G	NM_000057.3	Ser646Gly	90762965	90763157	NM_000057.3_cds_7_0_chr15_90762966_f	+
90763025	rs753303865	90763025	BLM	5 prime UTR variant;missense variant	c.1942A>T	NM_000057.3	Ser648Cys	90762965	90763157	NM_000057.3_cds_7_0_chr15_90762966_f	+
90763037	rs779368359	90763037	BLM	5 prime UTR variant;missense variant	c.1954A>G	NM_000057.3	Thr652Ala	90762965	90763157	NM_000057.3_cds_7_0_chr15_90762966_f	+
90763047	rs748567176	90763047	BLM	missense variant	c.1964T>C	NM_000057.3	Met655Thr	90762965	90763157	NM_000057.3_cds_7_0_chr15_90762966_f	+
90763048	rs369777747	90763048	BLM	missense variant	c.1965G>C	NM_000057.3	Met655Ile	90762965	90763157	NM_000057.3_cds_7_0_chr15_90762966_f	+
90763052	rs758782238	90763052	BLM	missense variant	c.1969A>G	NM_000057.3	Lys657Glu	90762965	90763157	NM_000057.3_cds_7_0_chr15_90762966_f	+
90763056	rs187379039	90763056	BLM	missense variant	c.1973T>C	NM_000057.3	Ile658Thr	90762965	90763157	NM_000057.3_cds_7_0_chr15_90762966_f	+
90763061	rs139688226	90763061	BLM	missense variant	c.1978C>T	NM_000057.3	His660Tyr	90762965	90763157	NM_000057.3_cds_7_0_chr15_90762966_f	+
90763098	rs747281324	90763098	BLM	missense variant	c.2015A>G	NM_000057.3	Gln672Arg	90762965	90763157	NM_000057.3_cds_7_0_chr15_90762966_f	+
90763109	rs776893468	90763109	BLM	missense variant	c.2026A>G	NM_000057.3	Ile676Val	90762965	90763157	NM_000057.3_cds_7_0_chr15_90762966_f	+
90763113	rs745922014	90763113	BLM	missense variant	c.2030A>G	NM_000057.3	Asn677Ser	90762965	90763157	NM_000057.3_cds_7_0_chr15_90762966_f	+
90763124	rs768774375	90763124	BLM	missense variant	c.2041C>T	NM_000057.3	Leu681Phe	90762965	90763157	NM_000057.3_cds_7_0_chr15_90762966_f	+
90763152	rs761589072	90763152	BLM	missense variant	c.2069C>T	NM_000057.3	Pro690Leu	90762965	90763157	NM_000057.3_cds_7_0_chr15_90762966_f	+
90765298	rs565078630	90765298	BLM	missense variant	c.2077G>A	NM_000057.3	Gly693Ser	90765295	90765414	NM_000057.3_cds_8_0_chr15_90765296_f	+
90765299	rs771864442	90765299	BLM	missense variant	c.2078G>A	NM_000057.3	Gly693Asp	90765295	90765414	NM_000057.3_cds_8_0_chr15_90765296_f	+
90765308	rs773097986	90765308	BLM	missense variant	c.2087G>A	NM_000057.3	Ser696Asn	90765295	90765414	NM_000057.3_cds_8_0_chr15_90765296_f	+
90765323	rs759414733	90765323	BLM	missense variant	c.2102T>G	NM_000057.3	Leu701Arg	90765295	90765414	NM_000057.3_cds_8_0_chr15_90765296_f	+
90765326	rs770625327	90765326	BLM	missense variant	c.2105C>T	NM_000057.3	Pro702Leu	90765295	90765414	NM_000057.3_cds_8_0_chr15_90765296_f	+
90765334	rs767321886	90765334	BLM	missense variant	c.2113G>C	NM_000057.3	Val705Leu	90765295	90765414	NM_000057.3_cds_8_0_chr15_90765296_f	+
90765340	rs146077918	90765340	BLM	missense variant	c.2119C>T	NM_000057.3	Pro707Ser	90765295	90765414	NM_000057.3_cds_8_0_chr15_90765296_f	+
90765344	rs763559820	90765344	BLM	missense variant	c.2123G>A	NM_000057.3	Gly708Glu	90765295	90765414	NM_000057.3_cds_8_0_chr15_90765296_f	+
90765362	rs764488484	90765362	BLM	missense variant	c.2141C>G	NM_000057.3	Ser714Cys	90765295	90765414	NM_000057.3_cds_8_0_chr15_90765296_f	+
90765371	rs28406486	90765371	BLM	missense variant	c.2150G>C	NM_000057.3	Arg717Thr	90765295	90765414	NM_000057.3_cds_8_0_chr15_90765296_f	+
90765372	rs1020963657	90765372	BLM	missense variant	c.2151A>T	NM_000057.3	Arg717Ser	90765295	90765414	NM_000057.3_cds_8_0_chr15_90765296_f	+
90765376	rs587779881	90765376	BLM	missense variant	c.2155C>T	NM_000057.3	Leu719Phe	90765295	90765414	NM_000057.3_cds_8_0_chr15_90765296_f	+
90765382	rs559554788	90765382	BLM	missense variant	c.2161G>A	NM_000057.3	Val721Ile	90765295	90765414	NM_000057.3_cds_8_0_chr15_90765296_f	+
90765392	rs750687788	90765392	BLM	missense variant	c.2171T>C	NM_000057.3	Val724Ala	90765295	90765414	NM_000057.3_cds_8_0_chr15_90765296_f	+
90765407	rs866243946	90765407	BLM	missense variant	c.2186C>T	NM_000057.3	Ser729Phe	90765295	90765414	NM_000057.3_cds_8_0_chr15_90765296_f	+
90765414	rs756354696	90765414	BLM	missense variant	c.2193T>G	NM_000057.3	Asp731Glu	90765295	90765414	NM_000057.3_cds_8_0_chr15_90765296_f	+
90766913	rs940792839	90766913	BLM	missense variant	c.2197C>T	NM_000057.3	Pro733Ser	90766909	90767023	NM_000057.3_cds_9_0_chr15_90766910_f	+
90766923	rs781008303	90766923	BLM	missense variant	c.2207A>G	NM_000057.3	Tyr736Cys	90766909	90767023	NM_000057.3_cds_9_0_chr15_90766910_f	+
90766925	rs901867383	90766925	BLM	missense variant	c.2209C>A	NM_000057.3	Leu737Met	90766909	90767023	NM_000057.3_cds_9_0_chr15_90766910_f	+
90766928	rs1050741211	90766928	BLM	missense variant	c.2212A>C	NM_000057.3	Thr738Pro	90766909	90767023	NM_000057.3_cds_9_0_chr15_90766910_f	+
90766931	rs745642690	90766931	BLM	missense variant	c.2215G>A	NM_000057.3	Gly739Ser	90766909	90767023	NM_000057.3_cds_9_0_chr15_90766910_f	+
90766953	rs769498533	90766953	BLM	missense variant	c.2237C>T	NM_000057.3	Ala746Val	90766909	90767023	NM_000057.3_cds_9_0_chr15_90766910_f	+
90766956	rs775004288	90766956	BLM	missense variant	c.2240C>T	NM_000057.3	Thr747Ile	90766909	90767023	NM_000057.3_cds_9_0_chr15_90766910_f	+
90766962	rs748905577	90766962	BLM	missense variant	c.2246T>C	NM_000057.3	Ile749Thr	90766909	90767023	NM_000057.3_cds_9_0_chr15_90766910_f	+
90766972	rs61752785	90766972	BLM	missense variant	c.2256G>C	NM_000057.3	Gln752His	90766909	90767023	NM_000057.3_cds_9_0_chr15_90766910_f	+
90766979	rs142551229	90766979	BLM	missense variant	c.2263A>G	NM_000057.3	Lys755Glu	90766909	90767023	NM_000057.3_cds_9_0_chr15_90766910_f	+
90766983	rs762439709	90766983	BLM	missense variant	c.2267A>G	NM_000057.3	Lys756Arg	90766909	90767023	NM_000057.3_cds_9_0_chr15_90766910_f	+
90766987	rs773761682	90766987	BLM	missense variant	c.2271C>G	NM_000057.3	Asp757Glu	90766909	90767023	NM_000057.3_cds_9_0_chr15_90766910_f	+
90766992	rs1056077835	90766992	BLM	missense variant	c.2276T>C	NM_000057.3	Ile759Thr	90766909	90767023	NM_000057.3_cds_9_0_chr15_90766910_f	+
90767003	rs896043726	90767003	BLM	missense variant	c.2287C>A	NM_000057.3	Leu763Ile	90766909	90767023	NM_000057.3_cds_9_0_chr15_90766910_f	+
90767009	rs191789336	90767009	BLM	missense variant	c.2293G>A	NM_000057.3	Val765Ile	90766909	90767023	NM_000057.3_cds_9_0_chr15_90766910_f	+
90767023	rs754007141	90767023	BLM	missense variant	c.2307G>T	NM_000057.3	Lys769Asn	90766909	90767023	NM_000057.3_cds_9_0_chr15_90766910_f	+
90769133	rs777003918	90769133	BLM	missense variant	c.2308A>G	NM_000057.3	Ile770Val	90769132	90769231	NM_000057.3_cds_10_0_chr15_90769133_f	+
90769140	rs765478171	90769140	BLM	missense variant	c.2315C>T	NM_000057.3	Ala772Val	90769132	90769231	NM_000057.3_cds_10_0_chr15_90769133_f	+
90769154	rs764097842	90769154	BLM	missense variant	c.2329A>G	NM_000057.3	Ile777Val	90769132	90769231	NM_000057.3_cds_10_0_chr15_90769133_f	+
90769158	rs139610577	90769158	BLM	missense variant	c.2333C>G	NM_000057.3	Ser778Cys	90769132	90769231	NM_000057.3_cds_10_0_chr15_90769133_f	+
90769175	rs779746222	90769175	BLM	missense variant	c.2350T>A	NM_000057.3	Tyr784Asn	90769132	90769231	NM_000057.3_cds_10_0_chr15_90769133_f	+
90769176	rs753635754	90769176	BLM	missense variant	c.2351A>T	NM_000057.3	Tyr784Phe	90769132	90769231	NM_000057.3_cds_10_0_chr15_90769133_f	+
90769182	rs369065966	90769182	BLM	missense variant	c.2357G>A	NM_000057.3	Arg786Lys	90769132	90769231	NM_000057.3_cds_10_0_chr15_90769133_f	+
90769185	rs778695045	90769185	BLM	missense variant	c.2360A>G	NM_000057.3	Lys787Arg	90769132	90769231	NM_000057.3_cds_10_0_chr15_90769133_f	+
90769187	rs149754073	90769187	BLM	missense variant	c.2362C>A	NM_000057.3	Leu788Ile	90769132	90769231	NM_000057.3_cds_10_0_chr15_90769133_f	+
90769187	rs149754073	90769187	BLM	missense variant	c.2362C>T	NM_000057.3	Leu788Phe	90769132	90769231	NM_000057.3_cds_10_0_chr15_90769133_f	+
90769193	rs777355959	90769193	BLM	missense variant	c.2368G>A	NM_000057.3	Ala790Thr	90769132	90769231	NM_000057.3_cds_10_0_chr15_90769133_f	+
90769196	rs55880859	90769196	BLM	missense variant	c.2371C>T	NM_000057.3	Arg791Cys	90769132	90769231	NM_000057.3_cds_10_0_chr15_90769133_f	+
90769199	rs982156188	90769199	BLM	missense variant	c.2374T>G	NM_000057.3	Phe792Val	90769132	90769231	NM_000057.3_cds_10_0_chr15_90769133_f	+
90769206	rs373819952	90769206	BLM	missense variant	c.2381T>C	NM_000057.3	Ile794Thr	90769132	90769231	NM_000057.3_cds_10_0_chr15_90769133_f	+
90769223	rs940593120	90769223	BLM	missense variant	c.2398G>A	NM_000057.3	Val800Ile	90769132	90769231	NM_000057.3_cds_10_0_chr15_90769133_f	+
90769226	rs775698338	90769226	BLM	missense variant	c.2401A>G	NM_000057.3	Ser801Gly	90769132	90769231	NM_000057.3_cds_10_0_chr15_90769133_f	+
90769438	rs148394770	90769438	BLM	missense variant	c.2407T>C	NM_000057.3	Trp803Arg	90769437	90769586	NM_000057.3_cds_11_0_chr15_90769438_f	+
90769439	rs761938011	90769439	BLM	missense variant	c.2408G>T	NM_000057.3	Trp803Leu	90769437	90769586	NM_000057.3_cds_11_0_chr15_90769438_f	+
90769445	rs766292814	90769445	BLM	missense variant	c.2414A>T	NM_000057.3	His805Leu	90769437	90769586	NM_000057.3_cds_11_0_chr15_90769438_f	+
90769447	rs776635210	90769447	BLM	missense variant	c.2416G>A	NM_000057.3	Asp806Asn	90769437	90769586	NM_000057.3_cds_11_0_chr15_90769438_f	+
90769453	rs759330541	90769453	BLM	missense variant	c.2422C>T	NM_000057.3	Arg808Cys	90769437	90769586	NM_000057.3_cds_11_0_chr15_90769438_f	+
90769459	rs765143263	90769459	BLM	missense variant	c.2428G>C	NM_000057.3	Asp810His	90769437	90769586	NM_000057.3_cds_11_0_chr15_90769438_f	+
90769463	rs145029382	90769463	BLM	missense variant	c.2432A>G	NM_000057.3	Tyr811Cys	90769437	90769586	NM_000057.3_cds_11_0_chr15_90769438_f	+
90769465	rs763827222	90769465	BLM	missense variant	c.2434A>C	NM_000057.3	Lys812Gln	90769437	90769586	NM_000057.3_cds_11_0_chr15_90769438_f	+
90769477	rs751100504	90769477	BLM	missense variant	c.2446A>G	NM_000057.3	Met816Val	90769437	90769586	NM_000057.3_cds_11_0_chr15_90769438_f	+
90769479	rs756799764	90769479	BLM	missense variant	c.2448G>A	NM_000057.3	Met816Ile	90769437	90769586	NM_000057.3_cds_11_0_chr15_90769438_f	+
90769484	rs780514723	90769484	BLM	missense variant	c.2453G>A	NM_000057.3	Arg818His	90769437	90769586	NM_000057.3_cds_11_0_chr15_90769438_f	+
90769493	rs756574799	90769493	BLM	missense variant	c.2462T>G	NM_000057.3	Phe821Cys	90769437	90769586	NM_000057.3_cds_11_0_chr15_90769438_f	+
90769505	rs749632465	90769505	BLM	missense variant	c.2474C>T	NM_000057.3	Pro825Leu	90769437	90769586	NM_000057.3_cds_11_0_chr15_90769438_f	+
90769511	rs748250819	90769511	BLM	missense variant	c.2480T>A	NM_000057.3	Met827Lys	90769437	90769586	NM_000057.3_cds_11_0_chr15_90769438_f	+
90769511	rs748250819	90769511	BLM	missense variant	c.2480T>C	NM_000057.3	Met827Thr	90769437	90769586	NM_000057.3_cds_11_0_chr15_90769438_f	+
90769517	rs773112117	90769517	BLM	missense variant	c.2486T>G	NM_000057.3	Leu829Arg	90769437	90769586	NM_000057.3_cds_11_0_chr15_90769438_f	+
90769520	rs759545027	90769520	BLM	missense variant	c.2489C>T	NM_000057.3	Thr830Met	90769437	90769586	NM_000057.3_cds_11_0_chr15_90769438_f	+
90769526	rs775471367	90769526	BLM	missense variant	c.2495C>T	NM_000057.3	Thr832Ile	90769437	90769586	NM_000057.3_cds_11_0_chr15_90769438_f	+
90769528	rs763918749	90769528	BLM	missense variant	c.2497G>A	NM_000057.3	Ala833Thr	90769437	90769586	NM_000057.3_cds_11_0_chr15_90769438_f	+
90769537	rs577806633	90769537	BLM	missense variant	c.2506A>G	NM_000057.3	Arg836Gly	90769437	90769586	NM_000057.3_cds_11_0_chr15_90769438_f	+
90769546	rs201427280	90769546	BLM	missense variant	c.2515A>G	NM_000057.3	Lys839Glu	90769437	90769586	NM_000057.3_cds_11_0_chr15_90769438_f	+
90769547	rs756815062	90769547	BLM	missense variant	c.2516A>G	NM_000057.3	Lys839Arg	90769437	90769586	NM_000057.3_cds_11_0_chr15_90769438_f	+
90769553	rs767086502	90769553	BLM	missense variant	c.2522T>C	NM_000057.3	Ile841Thr	90769437	90769586	NM_000057.3_cds_11_0_chr15_90769438_f	+
90769556	rs369535442	90769556	BLM	missense variant	c.2525T>C	NM_000057.3	Leu842Pro	90769437	90769586	NM_000057.3_cds_11_0_chr15_90769438_f	+
90769559	rs137853152	90769559	BLM	missense variant	c.2528C>T	NM_000057.3	Thr843Ile	90769437	90769586	NM_000057.3_cds_11_0_chr15_90769438_f	+
90769562	rs749871386	90769562	BLM	missense variant	c.2531A>C	NM_000057.3	Gln844Pro	90769437	90769586	NM_000057.3_cds_11_0_chr15_90769438_f	+
90769565	rs981608488	90769565	BLM	missense variant	c.2534T>C	NM_000057.3	Leu845Pro	90769437	90769586	NM_000057.3_cds_11_0_chr15_90769438_f	+
90769571	rs756664681	90769571	BLM	missense variant	c.2540T>G	NM_000057.3	Ile847Ser	90769437	90769586	NM_000057.3_cds_11_0_chr15_90769438_f	+
90769577	rs780523899	90769577	BLM	missense variant	c.2546G>A	NM_000057.3	Arg849Lys	90769437	90769586	NM_000057.3_cds_11_0_chr15_90769438_f	+
90769582	rs767638712	90769582	BLM	missense variant	c.2551C>G	NM_000057.3	Gln851Glu	90769437	90769586	NM_000057.3_cds_11_0_chr15_90769438_f	+
90782826	rs752969832	90782826	BLM	missense variant	c.2560A>G	NM_000057.3	Ser854Gly	90782821	90782928	NM_000057.3_cds_12_0_chr15_90782822_f	+
90782827	rs758692622	90782827	BLM	missense variant	c.2561G>A	NM_000057.3	Ser854Asn	90782821	90782928	NM_000057.3_cds_12_0_chr15_90782822_f	+
90782837	rs878943063	90782837	BLM	missense variant	c.2571T>A	NM_000057.3	Phe857Leu	90782821	90782928	NM_000057.3_cds_12_0_chr15_90782822_f	+
90782860	rs777842626	90782860	BLM	missense variant	c.2594A>G	NM_000057.3	Tyr865Cys	90782821	90782928	NM_000057.3_cds_12_0_chr15_90782822_f	+
90782869	rs2227935	90782869	BLM	missense variant	c.2603C>T	NM_000057.3	Pro868Leu	90782821	90782928	NM_000057.3_cds_12_0_chr15_90782822_f	+
90782884	rs771826270	90782884	BLM	missense variant	c.2618A>T	NM_000057.3	Lys873Met	90782821	90782928	NM_000057.3_cds_12_0_chr15_90782822_f	+
90782885	rs146723808	90782885	BLM	missense variant	c.2619G>C	NM_000057.3	Lys873Asn	90782821	90782928	NM_000057.3_cds_12_0_chr15_90782822_f	+
90782899	rs966788239	90782899	BLM	missense variant	c.2633G>C	NM_000057.3	Cys878Ser	90782821	90782928	NM_000057.3_cds_12_0_chr15_90782822_f	+
90782904	rs201770808	90782904	BLM	missense variant	c.2638G>C	NM_000057.3	Glu880Gln	90782821	90782928	NM_000057.3_cds_12_0_chr15_90782822_f	+
90782922	rs765636566	90782922	BLM	missense variant	c.2656C>A	NM_000057.3	His886Asn	90782821	90782928	NM_000057.3_cds_12_0_chr15_90782822_f	+
90782928	rs758696992	90782928	BLM	missense variant	c.2662T>C	NM_000057.3	Tyr888His	90782821	90782928	NM_000057.3_cds_12_0_chr15_90782822_f	+
90784930	rs763471784	90784930	BLM	missense variant	c.2672G>T	NM_000057.3	Gly891Val	90784920	90785081	NM_000057.3_cds_13_0_chr15_90784921_f	+
90784932	rs764587569	90784932	BLM	missense variant	c.2674A>G	NM_000057.3	Ile892Val	90784920	90785081	NM_000057.3_cds_13_0_chr15_90784921_f	+
90784941	rs587779883	90784941	BLM	missense variant	c.2683T>G	NM_000057.3	Cys895Gly	90784920	90785081	NM_000057.3_cds_13_0_chr15_90784921_f	+
90784944	rs151309611	90784944	BLM	missense variant	c.2686C>T	NM_000057.3	Leu896Phe	90784920	90785081	NM_000057.3_cds_13_0_chr15_90784921_f	+
90784948	rs750600011	90784948	BLM	missense variant	c.2690C>G	NM_000057.3	Ser897Cys	90784920	90785081	NM_000057.3_cds_13_0_chr15_90784921_f	+
90784954	rs748054605	90784954	BLM	missense variant	c.2696G>A	NM_000057.3	Arg899Gln	90784920	90785081	NM_000057.3_cds_13_0_chr15_90784921_f	+
90784960	rs758311406	90784960	BLM	missense variant	c.2702G>A	NM_000057.3	Cys901Tyr	90784920	90785081	NM_000057.3_cds_13_0_chr15_90784921_f	+
90784966	rs777584683	90784966	BLM	missense variant	c.2708C>T	NM_000057.3	Thr903Ile	90784920	90785081	NM_000057.3_cds_13_0_chr15_90784921_f	+
90784975	rs996189487	90784975	BLM	missense variant	c.2717A>T	NM_000057.3	Asp906Val	90784920	90785081	NM_000057.3_cds_13_0_chr15_90784921_f	+
90784976	rs1050669569	90784976	BLM	missense variant	c.2718C>A	NM_000057.3	Asp906Glu	90784920	90785081	NM_000057.3_cds_13_0_chr15_90784921_f	+
90784978	rs367953471	90784978	BLM	missense variant	c.2720C>T	NM_000057.3	Thr907Met	90784920	90785081	NM_000057.3_cds_13_0_chr15_90784921_f	+
90784984	rs770627241	90784984	BLM	missense variant	c.2726A>G	NM_000057.3	Gln909Arg	90784920	90785081	NM_000057.3_cds_13_0_chr15_90784921_f	+
90784998	rs372013507	90784998	BLM	missense variant	c.2740G>A	NM_000057.3	Ala914Thr	90784920	90785081	NM_000057.3_cds_13_0_chr15_90784921_f	+
90785002	rs775026151	90785002	BLM	missense variant	c.2744C>T	NM_000057.3	Ala915Val	90784920	90785081	NM_000057.3_cds_13_0_chr15_90784921_f	+
90785023	rs201432297	90785023	BLM	missense variant	c.2765T>C	NM_000057.3	Leu922Pro	90784920	90785081	NM_000057.3_cds_13_0_chr15_90784921_f	+
90785061	rs774916971	90785061	BLM	missense variant	c.2803A>G	NM_000057.3	Ile935Val	90784920	90785081	NM_000057.3_cds_13_0_chr15_90784921_f	+
90785080	rs762267785	90785080	BLM	missense variant	c.2822A>G	NM_000057.3	Gln941Arg	90784920	90785081	NM_000057.3_cds_13_0_chr15_90784921_f	+
90790656	rs752430718	90790656	BLM	missense variant	c.2831G>T	NM_000057.3	Cys944Phe	90790648	90790844	NM_000057.3_cds_14_0_chr15_90790649_f	+
90790664	rs189925962	90790664	BLM	missense variant	c.2839A>G	NM_000057.3	Ile947Val	90790648	90790844	NM_000057.3_cds_14_0_chr15_90790649_f	+
90790665	rs1024172175	90790665	BLM	missense variant	c.2840T>C	NM_000057.3	Ile947Thr	90790648	90790844	NM_000057.3_cds_14_0_chr15_90790649_f	+
90790674	rs575498961	90790674	BLM	missense variant	c.2849G>A	NM_000057.3	Gly950Glu	90790648	90790844	NM_000057.3_cds_14_0_chr15_90790649_f	+
90790680	rs367543034	90790680	BLM	missense variant	c.2855G>T	NM_000057.3	Gly952Val	90790648	90790844	NM_000057.3_cds_14_0_chr15_90790649_f	+
90790683	rs587778102	90790683	BLM	missense variant	c.2858T>C	NM_000057.3	Ile953Thr	90790648	90790844	NM_000057.3_cds_14_0_chr15_90790649_f	+
90790692	rs962069708	90790692	BLM	missense variant	c.2867C>T	NM_000057.3	Pro956Leu	90790648	90790844	NM_000057.3_cds_14_0_chr15_90790649_f	+
90790697	rs775006576	90790697	BLM	missense variant	c.2872G>A	NM_000057.3	Val958Met	90790648	90790844	NM_000057.3_cds_14_0_chr15_90790649_f	+
90790701	rs772585415	90790701	BLM	missense variant	c.2876G>A	NM_000057.3	Arg959Gln	90790648	90790844	NM_000057.3_cds_14_0_chr15_90790649_f	+
90790703	rs760842454	90790703	BLM	missense variant	c.2878T>C	NM_000057.3	Phe960Leu	90790648	90790844	NM_000057.3_cds_14_0_chr15_90790649_f	+
90790712	rs367543023	90790712	BLM	missense variant	c.2887C>T	NM_000057.3	His963Tyr	90790648	90790844	NM_000057.3_cds_14_0_chr15_90790649_f	+
90790721	rs554564999	90790721	BLM	missense variant	c.2896C>T	NM_000057.3	Leu966Phe	90790648	90790844	NM_000057.3_cds_14_0_chr15_90790649_f	+
90790722	rs572734846	90790722	BLM	missense variant	c.2897T>C	NM_000057.3	Leu966Pro	90790648	90790844	NM_000057.3_cds_14_0_chr15_90790649_f	+
90790740	rs150475674	90790740	BLM	missense variant	c.2915G>T	NM_000057.3	Gly972Val	90790648	90790844	NM_000057.3_cds_14_0_chr15_90790649_f	+
90790746	rs1051102270	90790746	BLM	missense variant	c.2921A>G	NM_000057.3	Tyr974Cys	90790648	90790844	NM_000057.3_cds_14_0_chr15_90790649_f	+
90790748	rs757148522	90790748	BLM	missense variant	c.2923C>G	NM_000057.3	Gln975Glu	90790648	90790844	NM_000057.3_cds_14_0_chr15_90790649_f	+
90790754	rs912097353	90790754	BLM	missense variant	c.2929T>G	NM_000057.3	Ser977Ala	90790648	90790844	NM_000057.3_cds_14_0_chr15_90790649_f	+
90790758	rs750210123	90790758	BLM	missense variant	c.2933G>T	NM_000057.3	Gly978Val	90790648	90790844	NM_000057.3_cds_14_0_chr15_90790649_f	+
90790761	rs944867688	90790761	BLM	missense variant	c.2936G>A	NM_000057.3	Arg979Lys	90790648	90790844	NM_000057.3_cds_14_0_chr15_90790649_f	+
90790763	rs1041847799	90790763	BLM	missense variant	c.2938G>A	NM_000057.3	Ala980Thr	90790648	90790844	NM_000057.3_cds_14_0_chr15_90790649_f	+
90790775	rs755784410	90790775	BLM	missense variant	c.2950G>A	NM_000057.3	Gly984Arg	90790648	90790844	NM_000057.3_cds_14_0_chr15_90790649_f	+
90790780	rs138329850	90790780	BLM	missense variant	c.2955A>C	NM_000057.3	Glu985Asp	90790648	90790844	NM_000057.3_cds_14_0_chr15_90790649_f	+
90790800	rs371418699	90790800	BLM	missense variant	c.2975T>C	NM_000057.3	Phe992Ser	90790648	90790844	NM_000057.3_cds_14_0_chr15_90790649_f	+
90790808	rs142723411	90790808	BLM	missense variant	c.2983T>C	NM_000057.3	Tyr995His	90790648	90790844	NM_000057.3_cds_14_0_chr15_90790649_f	+
90790809	rs779755994	90790809	BLM	missense variant	c.2984A>G	NM_000057.3	Tyr995Cys	90790648	90790844	NM_000057.3_cds_14_0_chr15_90790649_f	+
90790809	rs779755994	90790809	BLM	missense variant	c.2984A>T	NM_000057.3	Tyr995Phe	90790648	90790844	NM_000057.3_cds_14_0_chr15_90790649_f	+
90790829	rs768296840	90790829	BLM	missense variant	c.3004A>G	NM_000057.3	Lys1002Glu	90790648	90790844	NM_000057.3_cds_14_0_chr15_90790649_f	+
90790835	rs778515103	90790835	BLM	missense variant	c.3010C>T	NM_000057.3	Leu1004Phe	90790648	90790844	NM_000057.3_cds_14_0_chr15_90790649_f	+
90790838	rs201829983	90790838	BLM	missense variant	c.3013A>G	NM_000057.3	Ile1005Val	90790648	90790844	NM_000057.3_cds_14_0_chr15_90790649_f	+
90790839	rs772671554	90790839	BLM	missense variant	c.3014T>C	NM_000057.3	Ile1005Thr	90790648	90790844	NM_000057.3_cds_14_0_chr15_90790649_f	+
90794178	rs370073229	90794178	BLM	missense variant	c.3031G>A	NM_000057.3	Gly1011Arg	90794166	90794357	NM_000057.3_cds_15_0_chr15_90794167_f	+
90794181	rs778338724	90794181	BLM	missense variant	c.3034A>G	NM_000057.3	Asn1012Asp	90794166	90794357	NM_000057.3_cds_15_0_chr15_90794167_f	+
90794183	rs553767830	90794183	BLM	missense variant	c.3036C>G	NM_000057.3	Asn1012Lys	90794166	90794357	NM_000057.3_cds_15_0_chr15_90794167_f	+
90794188	rs145022945	90794188	BLM	missense variant	c.3041A>G	NM_000057.3	His1014Arg	90794166	90794357	NM_000057.3_cds_15_0_chr15_90794167_f	+
90794191	rs202196488	90794191	BLM	missense variant	c.3044C>G	NM_000057.3	Thr1015Arg	90794166	90794357	NM_000057.3_cds_15_0_chr15_90794167_f	+
90794191	rs202196488	90794191	BLM	missense variant	c.3044C>T	NM_000057.3	Thr1015Ile	90794166	90794357	NM_000057.3_cds_15_0_chr15_90794167_f	+
90794202	rs896370076	90794202	BLM	missense variant	c.3055C>T	NM_000057.3	His1019Tyr	90794166	90794357	NM_000057.3_cds_15_0_chr15_90794167_f	+
90794203	rs769982824	90794203	BLM	missense variant	c.3056A>C	NM_000057.3	His1019Pro	90794166	90794357	NM_000057.3_cds_15_0_chr15_90794167_f	+
90794208	rs374105075	90794208	BLM	missense variant	c.3061A>G	NM_000057.3	Asn1021Asp	90794166	90794357	NM_000057.3_cds_15_0_chr15_90794167_f	+
90794209	rs369629509	90794209	BLM	missense variant	c.3062A>G	NM_000057.3	Asn1021Ser	90794166	90794357	NM_000057.3_cds_15_0_chr15_90794167_f	+
90794209	rs369629509	90794209	BLM	missense variant	c.3062A>T	NM_000057.3	Asn1021Ile	90794166	90794357	NM_000057.3_cds_15_0_chr15_90794167_f	+
90794218	rs201676342	90794218	BLM	missense variant	c.3071A>G	NM_000057.3	Tyr1024Cys	90794166	90794357	NM_000057.3_cds_15_0_chr15_90794167_f	+
90794223	rs766225961	90794223	BLM	missense variant	c.3076A>G	NM_000057.3	Met1026Val	90794166	90794357	NM_000057.3_cds_15_0_chr15_90794167_f	+
90794227	rs373868675	90794227	BLM	missense variant	c.3080T>G	NM_000057.3	Val1027Gly	90794166	90794357	NM_000057.3_cds_15_0_chr15_90794167_f	+
90794248	rs753652339	90794248	BLM	missense variant	c.3101C>T	NM_000057.3	Thr1034Met	90794166	90794357	NM_000057.3_cds_15_0_chr15_90794167_f	+
90794250	rs764965627	90794250	BLM	missense variant	c.3103G>C	NM_000057.3	Glu1035Gln	90794166	90794357	NM_000057.3_cds_15_0_chr15_90794167_f	+
90794254	rs137853153	90794254	BLM	missense variant	c.3107G>T	NM_000057.3	Cys1036Phe	90794166	90794357	NM_000057.3_cds_15_0_chr15_90794167_f	+
90794257	rs990520268	90794257	BLM	missense variant	c.3110G>A	NM_000057.3	Arg1037Lys	90794166	90794357	NM_000057.3_cds_15_0_chr15_90794167_f	+
90794264	rs576199850	90794264	BLM	missense variant	c.3117A>G	NM_000057.3	Ile1039Met	90794166	90794357	NM_000057.3_cds_15_0_chr15_90794167_f	+
90794274	rs1017377308	90794274	BLM	missense variant	c.3127G>T	NM_000057.3	Ala1043Ser	90794166	90794357	NM_000057.3_cds_15_0_chr15_90794167_f	+
90794275	rs2229035	90794275	BLM	missense variant	c.3128C>A	NM_000057.3	Ala1043Asp	90794166	90794357	NM_000057.3_cds_15_0_chr15_90794167_f	+
90794278	rs747571272	90794278	BLM	missense variant	c.3131A>G	NM_000057.3	Tyr1044Cys	90794166	90794357	NM_000057.3_cds_15_0_chr15_90794167_f	+
90794283	rs373241803	90794283	BLM	missense variant	c.3136G>A	NM_000057.3	Gly1046Ser	90794166	90794357	NM_000057.3_cds_15_0_chr15_90794167_f	+
90794286	rs781586548	90794286	BLM	missense variant	c.3139G>A	NM_000057.3	Glu1047Lys	90794166	90794357	NM_000057.3_cds_15_0_chr15_90794167_f	+
90794310	rs746218707	90794310	BLM	missense variant	c.3163T>C	NM_000057.3	Cys1055Arg	90794166	90794357	NM_000057.3_cds_15_0_chr15_90794167_f	+
90794311	rs367543029	90794311	BLM	missense variant	c.3164G>A	NM_000057.3	Cys1055Tyr	90794166	90794357	NM_000057.3_cds_15_0_chr15_90794167_f	+
90794311	rs367543029	90794311	BLM	missense variant	c.3164G>C	NM_000057.3	Cys1055Ser	90794166	90794357	NM_000057.3_cds_15_0_chr15_90794167_f	+
90794315	rs955573916	90794315	BLM	missense variant	c.3168G>C	NM_000057.3	Lys1056Asn	90794166	90794357	NM_000057.3_cds_15_0_chr15_90794167_f	+
90794323	rs775698524	90794323	BLM	missense variant	c.3176C>T	NM_000057.3	Pro1059Leu	90794166	90794357	NM_000057.3_cds_15_0_chr15_90794167_f	+
90794331	rs768806041	90794331	BLM	missense variant	c.3184T>G	NM_000057.3	Ser1062Ala	90794166	90794357	NM_000057.3_cds_15_0_chr15_90794167_f	+
90794338	rs367543032	90794338	BLM	missense variant	c.3191A>G	NM_000057.3	Asp1064Gly	90794166	90794357	NM_000057.3_cds_15_0_chr15_90794167_f	+
90794338	rs367543032	90794338	BLM	missense variant	c.3191A>T	NM_000057.3	Asp1064Val	90794166	90794357	NM_000057.3_cds_15_0_chr15_90794167_f	+
90794344	rs367543025	90794344	BLM	missense variant	c.3197G>A	NM_000057.3	Cys1066Tyr	90794166	90794357	NM_000057.3_cds_15_0_chr15_90794167_f	+
90794347	rs587779885	90794347	BLM	missense variant	c.3200G>A	NM_000057.3	Cys1067Tyr	90794166	90794357	NM_000057.3_cds_15_0_chr15_90794167_f	+
90798190	rs794727180	90798190	BLM	missense variant	c.3211G>T	NM_000057.3	Asp1071Tyr	90798189	90798337	NM_000057.3_cds_16_0_chr15_90798190_f	+
90798200	rs144021705	90798200	BLM	missense variant	c.3221C>T	NM_000057.3	Thr1074Ile	90798189	90798337	NM_000057.3_cds_16_0_chr15_90798190_f	+
90798203	rs749559270	90798203	BLM	missense variant	c.3224G>A	NM_000057.3	Arg1075Lys	90798189	90798337	NM_000057.3_cds_16_0_chr15_90798190_f	+
90798208	rs779096973	90798208	BLM	missense variant	c.3229G>A	NM_000057.3	Val1077Met	90798189	90798337	NM_000057.3_cds_16_0_chr15_90798190_f	+
90798209	rs748158921	90798209	BLM	missense variant	c.3230T>C	NM_000057.3	Val1077Ala	90798189	90798337	NM_000057.3_cds_16_0_chr15_90798190_f	+
90798214	rs771055974	90798214	BLM	missense variant	c.3235G>C	NM_000057.3	Asp1079His	90798189	90798337	NM_000057.3_cds_16_0_chr15_90798190_f	+
90798215	rs776714693	90798215	BLM	missense variant	c.3236A>G	NM_000057.3	Asp1079Gly	90798189	90798337	NM_000057.3_cds_16_0_chr15_90798190_f	+
90798217	rs771767745	90798217	BLM	missense variant	c.3238G>A	NM_000057.3	Asp1080Asn	90798189	90798337	NM_000057.3_cds_16_0_chr15_90798190_f	+
90798217	rs771767745	90798217	BLM	missense variant	c.3238G>C	NM_000057.3	Asp1080His	90798189	90798337	NM_000057.3_cds_16_0_chr15_90798190_f	+
90798218	rs775383361	90798218	BLM	missense variant	c.3239A>T	NM_000057.3	Asp1080Val	90798189	90798337	NM_000057.3_cds_16_0_chr15_90798190_f	+
90798221	rs762716289	90798221	BLM	missense variant	c.3242T>A	NM_000057.3	Val1081Glu	90798189	90798337	NM_000057.3_cds_16_0_chr15_90798190_f	+
90798227	rs775134111	90798227	BLM	missense variant	c.3248G>A	NM_000057.3	Ser1083Asn	90798189	90798337	NM_000057.3_cds_16_0_chr15_90798190_f	+
90798232	rs761235042	90798232	BLM	missense variant	c.3253G>T	NM_000057.3	Val1085Leu	90798189	90798337	NM_000057.3_cds_16_0_chr15_90798190_f	+
90798241	rs934966838	90798241	BLM	missense variant	c.3262G>C	NM_000057.3	Val1088Leu	90798189	90798337	NM_000057.3_cds_16_0_chr15_90798190_f	+
90798250	rs766959096	90798250	BLM	missense variant	c.3271C>T	NM_000057.3	His1091Tyr	90798189	90798337	NM_000057.3_cds_16_0_chr15_90798190_f	+
90798251	rs750954124	90798251	BLM	missense variant	c.3272A>G	NM_000057.3	His1091Arg	90798189	90798337	NM_000057.3_cds_16_0_chr15_90798190_f	+
90798255	rs756576705	90798255	BLM	missense variant	c.3276T>A	NM_000057.3	Ser1092Arg	90798189	90798337	NM_000057.3_cds_16_0_chr15_90798190_f	+
90798257	rs367543017	90798257	BLM	nonsense;missense variant	c.3278C>T	NM_000057.3	Ser1093Leu	90798189	90798337	NM_000057.3_cds_16_0_chr15_90798190_f	+
90798262	rs754127572	90798262	BLM	missense variant	c.3283C>A	NM_000057.3	Gln1095Lys	90798189	90798337	NM_000057.3_cds_16_0_chr15_90798190_f	+
90798263	rs1053780870	90798263	BLM	missense variant	c.3284A>G	NM_000057.3	Gln1095Arg	90798189	90798337	NM_000057.3_cds_16_0_chr15_90798190_f	+
90798266	rs893352310	90798266	BLM	missense variant	c.3287G>T	NM_000057.3	Gly1096Val	90798189	90798337	NM_000057.3_cds_16_0_chr15_90798190_f	+
90798272	rs912777535	90798272	BLM	missense variant	c.3293G>A	NM_000057.3	Arg1098Lys	90798189	90798337	NM_000057.3_cds_16_0_chr15_90798190_f	+
90798278	rs755282763	90798278	BLM	missense variant	c.3299T>G	NM_000057.3	Ile1100Arg	90798189	90798337	NM_000057.3_cds_16_0_chr15_90798190_f	+
90798284	rs778994524	90798284	BLM	missense variant	c.3305A>G	NM_000057.3	His1102Arg	90798189	90798337	NM_000057.3_cds_16_0_chr15_90798190_f	+
90798286	rs748331529	90798286	BLM	missense variant	c.3307G>A	NM_000057.3	Val1103Ile	90798189	90798337	NM_000057.3_cds_16_0_chr15_90798190_f	+
90798289	rs141269464	90798289	BLM	missense variant	c.3310G>A	NM_000057.3	Gly1104Ser	90798189	90798337	NM_000057.3_cds_16_0_chr15_90798190_f	+
90798290	rs150784889	90798290	BLM	missense variant	c.3311G>A	NM_000057.3	Gly1104Asp	90798189	90798337	NM_000057.3_cds_16_0_chr15_90798190_f	+
90798292	rs369142038	90798292	BLM	missense variant	c.3313C>G	NM_000057.3	Pro1105Ala	90798189	90798337	NM_000057.3_cds_16_0_chr15_90798190_f	+
90798292	rs369142038	90798292	BLM	missense variant	c.3313C>T	NM_000057.3	Pro1105Ser	90798189	90798337	NM_000057.3_cds_16_0_chr15_90798190_f	+
90798293	rs200993043	90798293	BLM	missense variant	c.3314C>T	NM_000057.3	Pro1105Leu	90798189	90798337	NM_000057.3_cds_16_0_chr15_90798190_f	+
90798296	rs769834593	90798296	BLM	missense variant	c.3317C>G	NM_000057.3	Ser1106Cys	90798189	90798337	NM_000057.3_cds_16_0_chr15_90798190_f	+
90798305	rs775415040	90798305	BLM	missense variant	c.3326T>C	NM_000057.3	Phe1109Ser	90798189	90798337	NM_000057.3_cds_16_0_chr15_90798190_f	+
90798307	rs749033343	90798307	BLM	missense variant	c.3328A>G	NM_000057.3	Thr1110Ala	90798189	90798337	NM_000057.3_cds_16_0_chr15_90798190_f	+
90798318	rs768263894	90798318	BLM	missense variant	c.3339G>C	NM_000057.3	Met1113Ile	90798189	90798337	NM_000057.3_cds_16_0_chr15_90798190_f	+
90798323	rs768432133	90798323	BLM	missense variant	c.3344T>C	NM_000057.3	Val1115Ala	90798189	90798337	NM_000057.3_cds_16_0_chr15_90798190_f	+
90798325	rs936749145	90798325	BLM	missense variant	c.3346G>A	NM_000057.3	Asp1116Asn	90798189	90798337	NM_000057.3_cds_16_0_chr15_90798190_f	+
90798337	rs139773499	90798337	BLM	missense variant	c.3358G>A	NM_000057.3	Gly1120Arg	90798189	90798337	NM_000057.3_cds_16_0_chr15_90798190_f	+
90803521	rs753072653	90803521	BLM	intron variant;missense variant	c.3359G>A	NM_000057.3	Gly1120Glu	90803520	90803720	NM_000057.3_cds_17_0_chr15_90803521_f	+
90803524	rs758753168	90803524	BLM	intron variant;missense variant	c.3362G>A	NM_000057.3	Ser1121Asn	90803520	90803720	NM_000057.3_cds_17_0_chr15_90803521_f	+
90803526	rs374557999	90803526	BLM	intron variant;missense variant	c.3364A>G	NM_000057.3	Lys1122Glu	90803520	90803720	NM_000057.3_cds_17_0_chr15_90803521_f	+
90803533	rs751765688	90803533	BLM	intron variant;missense variant	c.3371C>G	NM_000057.3	Ala1124Gly	90803520	90803720	NM_000057.3_cds_17_0_chr15_90803521_f	+
90803533	rs751765688	90803533	BLM	intron variant;missense variant	c.3371C>T	NM_000057.3	Ala1124Val	90803520	90803720	NM_000057.3_cds_17_0_chr15_90803521_f	+
90803547	rs781287681	90803547	BLM	intron variant;missense variant	c.3385G>C	NM_000057.3	Gly1129Arg	90803520	90803720	NM_000057.3_cds_17_0_chr15_90803521_f	+
90803548	rs375841213	90803548	BLM	intron variant;missense variant	c.3386G>A	NM_000057.3	Gly1129Asp	90803520	90803720	NM_000057.3_cds_17_0_chr15_90803521_f	+
90803556	rs749219353	90803556	BLM	intron variant;missense variant	c.3394G>C	NM_000057.3	Gly1132Arg	90803520	90803720	NM_000057.3_cds_17_0_chr15_90803521_f	+
90803557	rs754915610	90803557	BLM	intron variant;missense variant	c.3395G>T	NM_000057.3	Gly1132Val	90803520	90803720	NM_000057.3_cds_17_0_chr15_90803521_f	+
90803559	rs145027663	90803559	BLM	intron variant;missense variant	c.3397A>G	NM_000057.3	Lys1133Glu	90803520	90803720	NM_000057.3_cds_17_0_chr15_90803521_f	+
90803578	rs771776126	90803578	BLM	intron variant;missense variant	c.3416G>A	NM_000057.3	Arg1139Gln	90803520	90803720	NM_000057.3_cds_17_0_chr15_90803521_f	+
90803578	rs771776126	90803578	BLM	intron variant;missense variant	c.3416G>C	NM_000057.3	Arg1139Pro	90803520	90803720	NM_000057.3_cds_17_0_chr15_90803521_f	+
90803580	rs746602812	90803580	BLM	intron variant;missense variant	c.3418C>T	NM_000057.3	His1140Tyr	90803520	90803720	NM_000057.3_cds_17_0_chr15_90803521_f	+
90803584	rs770370129	90803584	BLM	intron variant;missense variant	c.3422A>G	NM_000057.3	Asn1141Ser	90803520	90803720	NM_000057.3_cds_17_0_chr15_90803521_f	+
90803589	rs140387675	90803589	BLM	intron variant;missense variant	c.3427G>A	NM_000057.3	Glu1143Lys	90803520	90803720	NM_000057.3_cds_17_0_chr15_90803521_f	+
90803595	rs1045562599	90803595	BLM	intron variant;missense variant	c.3433C>G	NM_000057.3	Leu1145Val	90803520	90803720	NM_000057.3_cds_17_0_chr15_90803521_f	+
90803621	rs776065910	90803621	BLM	intron variant;missense variant	c.3459G>T	NM_000057.3	Lys1153Asn	90803520	90803720	NM_000057.3_cds_17_0_chr15_90803521_f	+
90803640	rs752389778	90803640	BLM	intron variant;missense variant	c.3478T>C	NM_000057.3	Tyr1160His	90803520	90803720	NM_000057.3_cds_17_0_chr15_90803521_f	+
90803653	rs751855048	90803653	BLM	intron variant;missense variant	c.3491A>G	NM_000057.3	Asn1164Ser	90803520	90803720	NM_000057.3_cds_17_0_chr15_90803521_f	+
90803659	rs371774802	90803659	BLM	missense variant;intron variant	c.3497A>G	NM_000057.3	Gln1166Arg	90803520	90803720	NM_000057.3_cds_17_0_chr15_90803521_f	+
90803659	rs371774802	90803659	BLM	missense variant;intron variant	c.3497A>T	NM_000057.3	Gln1166Leu	90803520	90803720	NM_000057.3_cds_17_0_chr15_90803521_f	+
90803661	rs778901209	90803661	BLM	intron variant;missense variant	c.3499G>A	NM_000057.3	Ala1167Thr	90803520	90803720	NM_000057.3_cds_17_0_chr15_90803521_f	+
90803662	rs987150263	90803662	BLM	missense variant;intron variant	c.3500C>A	NM_000057.3	Ala1167Glu	90803520	90803720	NM_000057.3_cds_17_0_chr15_90803521_f	+
90803667	rs777492549	90803667	BLM	intron variant;missense variant	c.3505G>A	NM_000057.3	Ala1169Thr	90803520	90803720	NM_000057.3_cds_17_0_chr15_90803521_f	+
90803671	rs746692894	90803671	BLM	intron variant;missense variant	c.3509A>T	NM_000057.3	Tyr1170Phe	90803520	90803720	NM_000057.3_cds_17_0_chr15_90803521_f	+
90803673	rs770585247	90803673	BLM	intron variant;missense variant	c.3511G>A	NM_000057.3	Val1171Met	90803520	90803720	NM_000057.3_cds_17_0_chr15_90803521_f	+
90803676	rs745380387	90803676	BLM	intron variant;missense variant	c.3514A>C	NM_000057.3	Met1172Leu	90803520	90803720	NM_000057.3_cds_17_0_chr15_90803521_f	+
90803682	rs776156059	90803682	BLM	intron variant;missense variant	c.3520G>A	NM_000057.3	Gly1174Arg	90803520	90803720	NM_000057.3_cds_17_0_chr15_90803521_f	+
90803701	rs774828730	90803701	BLM	intron variant;missense variant	c.3539T>C	NM_000057.3	Val1180Ala	90803520	90803720	NM_000057.3_cds_17_0_chr15_90803521_f	+
90803707	rs767771169	90803707	BLM	intron variant;missense variant	c.3545A>C	NM_000057.3	Asn1182Thr	90803520	90803720	NM_000057.3_cds_17_0_chr15_90803521_f	+
90803710	rs995080738	90803710	BLM	intron variant;missense variant	c.3548G>A	NM_000057.3	Gly1183Asp	90803520	90803720	NM_000057.3_cds_17_0_chr15_90803521_f	+
90803718	rs750532596	90803718	BLM	intron variant;missense variant	c.3556A>G	NM_000057.3	Lys1186Glu	90803520	90803720	NM_000057.3_cds_17_0_chr15_90803521_f	+
90804167	rs547814390	90804167	BLM	intron variant;missense variant	c.3559G>A	NM_000057.3	Val1187Ile	90804166	90804359	NM_000057.3_cds_18_0_chr15_90804167_f	+
90804171	rs899745787	90804171	BLM	intron variant;missense variant	c.3563A>G	NM_000057.3	Asp1188Gly	90804166	90804359	NM_000057.3_cds_18_0_chr15_90804167_f	+
90804176	rs764005828	90804176	BLM	intron variant;missense variant	c.3568A>G	NM_000057.3	Met1190Val	90804166	90804359	NM_000057.3_cds_18_0_chr15_90804167_f	+
90804200	rs142928725	90804200	BLM	intron variant;missense variant	c.3592G>A	NM_000057.3	Val1198Met	90804166	90804359	NM_000057.3_cds_18_0_chr15_90804167_f	+
90804216	rs757088548	90804216	BLM	intron variant;missense variant	c.3608C>T	NM_000057.3	Ala1203Val	90804166	90804359	NM_000057.3_cds_18_0_chr15_90804167_f	+
90804221	rs28385141	90804221	BLM	intron variant;missense variant	c.3613G>A	NM_000057.3	Val1205Ile	90804166	90804359	NM_000057.3_cds_18_0_chr15_90804167_f	+
90804233	rs1801256	90804233	BLM	intron variant;missense variant	c.3625T>A	NM_000057.3	Ser1209Thr	90804166	90804359	NM_000057.3_cds_18_0_chr15_90804167_f	+
90804245	rs28385142	90804245	BLM	intron variant;missense variant	c.3637G>A	NM_000057.3	Glu1213Lys	90804166	90804359	NM_000057.3_cds_18_0_chr15_90804167_f	+
90804250	rs377253486	90804250	BLM	intron variant;missense variant	c.3642G>A	NM_000057.3	Met1214Ile	90804166	90804359	NM_000057.3_cds_18_0_chr15_90804167_f	+
90804251	rs1025108238	90804251	BLM	intron variant;missense variant	c.3643G>T	NM_000057.3	Val1215Phe	90804166	90804359	NM_000057.3_cds_18_0_chr15_90804167_f	+
90804255	rs748798772	90804255	BLM	intron variant;missense variant	c.3647A>G	NM_000057.3	Lys1216Arg	90804166	90804359	NM_000057.3_cds_18_0_chr15_90804167_f	+
90804259	rs587779887	90804259	BLM	intron variant;missense variant	c.3651A>T	NM_000057.3	Lys1217Asn	90804166	90804359	NM_000057.3_cds_18_0_chr15_90804167_f	+
90804263	rs960821931	90804263	BLM	intron variant;missense variant	c.3655C>G	NM_000057.3	Leu1219Val	90804166	90804359	NM_000057.3_cds_18_0_chr15_90804167_f	+
90804276	rs772506214	90804276	BLM	intron variant;missense variant	c.3668C>G	NM_000057.3	Thr1223Arg	90804166	90804359	NM_000057.3_cds_18_0_chr15_90804167_f	+
90804336	rs972145772	90804336	BLM	intron variant;missense variant	c.3728C>T	NM_000057.3	Thr1243Ile	90804166	90804359	NM_000057.3_cds_18_0_chr15_90804167_f	+
90804339	rs771117920	90804339	BLM	intron variant;missense variant	c.3731T>G	NM_000057.3	Val1244Gly	90804166	90804359	NM_000057.3_cds_18_0_chr15_90804167_f	+
90804359	rs587779888	90804359	BLM	intron variant;missense variant	c.3751G>C	NM_000057.3	Glu1251Gln	90804166	90804359	NM_000057.3_cds_18_0_chr15_90804167_f	+
90809145	rs781396294	90809145	BLM	missense variant	c.3760T>G	NM_000057.3	Ser1254Ala	90809136	90809259	NM_000057.3_cds_19_0_chr15_90809137_f	+
90809154	rs144964365	90809154	BLM	missense variant	c.3769C>G	NM_000057.3	Pro1257Ala	90809136	90809259	NM_000057.3_cds_19_0_chr15_90809137_f	+
90809154	rs144964365	90809154	BLM	missense variant	c.3769C>T	NM_000057.3	Pro1257Ser	90809136	90809259	NM_000057.3_cds_19_0_chr15_90809137_f	+
90809155	rs372134818	90809155	BLM	missense variant	c.3770C>T	NM_000057.3	Pro1257Leu	90809136	90809259	NM_000057.3_cds_19_0_chr15_90809137_f	+
90809161	rs769895470	90809161	BLM	missense variant	c.3776T>C	NM_000057.3	Val1259Ala	90809136	90809259	NM_000057.3_cds_19_0_chr15_90809137_f	+
90809212	rs760554566	90809212	BLM	missense variant	c.3827C>A	NM_000057.3	Ala1276Glu	90809136	90809259	NM_000057.3_cds_19_0_chr15_90809137_f	+
90809212	rs760554566	90809212	BLM	missense variant	c.3827C>T	NM_000057.3	Ala1276Val	90809136	90809259	NM_000057.3_cds_19_0_chr15_90809137_f	+
90809217	rs753563391	90809217	BLM	missense variant	c.3832G>A	NM_000057.3	Val1278Met	90809136	90809259	NM_000057.3_cds_19_0_chr15_90809137_f	+
90809226	rs1018540956	90809226	BLM	missense variant	c.3841G>C	NM_000057.3	Val1281Leu	90809136	90809259	NM_000057.3_cds_19_0_chr15_90809137_f	+
90809254	rs1031421025	90809254	BLM	missense variant	c.3869C>T	NM_000057.3	Ser1290Leu	90809136	90809259	NM_000057.3_cds_19_0_chr15_90809137_f	+
90809257	rs373003917	90809257	BLM	missense variant	c.3872C>G	NM_000057.3	Pro1291Arg	90809136	90809259	NM_000057.3_cds_19_0_chr15_90809137_f	+
90809257	rs373003917	90809257	BLM	missense variant	c.3872C>T	NM_000057.3	Pro1291Leu	90809136	90809259	NM_000057.3_cds_19_0_chr15_90809137_f	+
90809259	rs757641454	90809259	BLM	missense variant	c.3874G>A	NM_000057.3	Ala1292Thr	90809136	90809259	NM_000057.3_cds_19_0_chr15_90809137_f	+
90811208	rs746979958	90811208	BLM	missense variant	c.3878A>G	NM_000057.3	Glu1293Gly	90811204	90811406	NM_000057.3_cds_20_0_chr15_90811205_f	+
90811210	rs560132774	90811210	BLM	missense variant	c.3880G>C	NM_000057.3	Asp1294His	90811204	90811406	NM_000057.3_cds_20_0_chr15_90811205_f	+
90811222	rs587779889	90811222	BLM	missense variant	c.3892G>A	NM_000057.3	Gly1298Arg	90811204	90811406	NM_000057.3_cds_20_0_chr15_90811205_f	+
90811230	rs769564626	90811230	BLM	missense variant;synonymous variant	c.3900C>G	NM_000057.3	Ser1300Arg	90811204	90811406	NM_000057.3_cds_20_0_chr15_90811205_f	+
90811241	rs763554007	90811241	BLM	missense variant	c.3911G>A	NM_000057.3	Ser1304Asn	90811204	90811406	NM_000057.3_cds_20_0_chr15_90811205_f	+
90811249	rs773830810	90811249	BLM	missense variant	c.3919C>T	NM_000057.3	Pro1307Ser	90811204	90811406	NM_000057.3_cds_20_0_chr15_90811205_f	+
90811252	rs768010078	90811252	BLM	missense variant	c.3922G>A	NM_000057.3	Gly1308Arg	90811204	90811406	NM_000057.3_cds_20_0_chr15_90811205_f	+
90811253	rs750865930	90811253	BLM	missense variant	c.3923G>A	NM_000057.3	Gly1308Glu	90811204	90811406	NM_000057.3_cds_20_0_chr15_90811205_f	+
90811260	rs886051552	90811260	BLM	missense variant	c.3930T>G	NM_000057.3	Ser1310Arg	90811204	90811406	NM_000057.3_cds_20_0_chr15_90811205_f	+
90811264	rs527291754	90811264	BLM	missense variant	c.3934G>A	NM_000057.3	Ala1312Thr	90811204	90811406	NM_000057.3_cds_20_0_chr15_90811205_f	+
90811268	rs754033839	90811268	BLM	missense variant	c.3938A>C	NM_000057.3	Glu1313Ala	90811204	90811406	NM_000057.3_cds_20_0_chr15_90811205_f	+
90811273	rs959925706	90811273	BLM	missense variant	c.3943C>T	NM_000057.3	Leu1315Phe	90811204	90811406	NM_000057.3_cds_20_0_chr15_90811205_f	+
90811276	rs779179608	90811276	BLM	missense variant	c.3946G>A	NM_000057.3	Asp1316Asn	90811204	90811406	NM_000057.3_cds_20_0_chr15_90811205_f	+
90811278	rs375896520	90811278	BLM	missense variant;synonymous variant	c.3948C>A	NM_000057.3	Asp1316Glu	90811204	90811406	NM_000057.3_cds_20_0_chr15_90811205_f	+
90811279	rs730880251	90811279	BLM	missense variant	c.3949G>A	NM_000057.3	Glu1317Lys	90811204	90811406	NM_000057.3_cds_20_0_chr15_90811205_f	+
90811291	rs7167216	90811291	BLM	missense variant	c.3961G>A	NM_000057.3	Val1321Ile	90811204	90811406	NM_000057.3_cds_20_0_chr15_90811205_f	+
90811300	rs748943489	90811300	BLM	missense variant	c.3970C>T	NM_000057.3	His1324Tyr	90811204	90811406	NM_000057.3_cds_20_0_chr15_90811205_f	+
90811315	rs190652985	90811315	BLM	missense variant	c.3985A>G	NM_000057.3	Lys1329Glu	90811204	90811406	NM_000057.3_cds_20_0_chr15_90811205_f	+
90811321	rs150631940	90811321	BLM	missense variant	c.3991A>G	NM_000057.3	Arg1331Gly	90811204	90811406	NM_000057.3_cds_20_0_chr15_90811205_f	+
90811346	rs761320085	90811346	BLM	missense variant	c.4016T>C	NM_000057.3	Met1339Thr	90811204	90811406	NM_000057.3_cds_20_0_chr15_90811205_f	+
90811349	rs766959130	90811349	BLM	missense variant	c.4019C>T	NM_000057.3	Pro1340Leu	90811204	90811406	NM_000057.3_cds_20_0_chr15_90811205_f	+
90811352	rs201149857	90811352	BLM	missense variant	c.4022C>T	NM_000057.3	Ala1341Val	90811204	90811406	NM_000057.3_cds_20_0_chr15_90811205_f	+
90811355	rs761200006	90811355	BLM	missense variant	c.4025C>T	NM_000057.3	Ser1342Phe	90811204	90811406	NM_000057.3_cds_20_0_chr15_90811205_f	+
90811360	rs754205010	90811360	BLM	missense variant	c.4030A>T	NM_000057.3	Arg1344Trp	90811204	90811406	NM_000057.3_cds_20_0_chr15_90811205_f	+
90811379	rs1052029776	90811379	BLM	missense variant	c.4049C>T	NM_000057.3	Thr1350Ile	90811204	90811406	NM_000057.3_cds_20_0_chr15_90811205_f	+
90811391	rs891751726	90811391	BLM	missense variant	c.4061G>C	NM_000057.3	Gly1354Ala	90811204	90811406	NM_000057.3_cds_20_0_chr15_90811205_f	+
90811397	rs945181516	90811397	BLM	missense variant	c.4067A>G	NM_000057.3	Lys1356Arg	90811204	90811406	NM_000057.3_cds_20_0_chr15_90811205_f	+
90811398	rs587779890	90811398	BLM	missense variant	c.4068G>C	NM_000057.3	Lys1356Asn	90811204	90811406	NM_000057.3_cds_20_0_chr15_90811205_f	+
90811399	rs587778103	90811399	BLM	missense variant	c.4069G>C	NM_000057.3	Ala1357Pro	90811204	90811406	NM_000057.3_cds_20_0_chr15_90811205_f	+
90815118	rs759982203	90815118	BLM	missense variant	c.4093A>G	NM_000057.3	Arg1365Gly	90815101	90815279	NM_000057.3_cds_21_0_chr15_90815102_f	+
90815119	rs753011288	90815119	BLM	missense variant	c.4094G>A	NM_000057.3	Arg1365Lys	90815101	90815279	NM_000057.3_cds_21_0_chr15_90815102_f	+
90815123	rs752989757	90815123	BLM	missense variant	c.4098G>T	NM_000057.3	Lys1366Asn	90815101	90815279	NM_000057.3_cds_21_0_chr15_90815102_f	+
90815124	rs912021682	90815124	BLM	missense variant	c.4099A>G	NM_000057.3	Ile1367Val	90815101	90815279	NM_000057.3_cds_21_0_chr15_90815102_f	+
90815127	rs587778104	90815127	BLM	missense variant	c.4102T>A	NM_000057.3	Ser1368Thr	90815101	90815279	NM_000057.3_cds_21_0_chr15_90815102_f	+
90815127	rs587778104	90815127	BLM	missense variant	c.4102T>C	NM_000057.3	Ser1368Pro	90815101	90815279	NM_000057.3_cds_21_0_chr15_90815102_f	+
90815137	rs587779891	90815137	BLM	missense variant	c.4112C>T	NM_000057.3	Thr1371Met	90815101	90815279	NM_000057.3_cds_21_0_chr15_90815102_f	+
90815141	rs753664070	90815141	BLM	missense variant	c.4116A>C	NM_000057.3	Lys1372Asn	90815101	90815279	NM_000057.3_cds_21_0_chr15_90815102_f	+
90815149	rs139115275	90815149	BLM	missense variant	c.4124G>A	NM_000057.3	Ser1375Asn	90815101	90815279	NM_000057.3_cds_21_0_chr15_90815102_f	+
90815151	rs587779892	90815151	BLM	missense variant	c.4126A>G	NM_000057.3	Ile1376Val	90815101	90815279	NM_000057.3_cds_21_0_chr15_90815102_f	+
90815163	rs377153391	90815163	BLM	missense variant	c.4138A>G	NM_000057.3	Ser1380Gly	90815101	90815279	NM_000057.3_cds_21_0_chr15_90815102_f	+
90815165	rs747834576	90815165	BLM	missense variant	c.4140T>G	NM_000057.3	Ser1380Arg	90815101	90815279	NM_000057.3_cds_21_0_chr15_90815102_f	+
90815169	rs771686396	90815169	BLM	missense variant	c.4144G>C	NM_000057.3	Ala1382Pro	90815101	90815279	NM_000057.3_cds_21_0_chr15_90815102_f	+
90815176	rs199592406	90815176	BLM	missense variant	c.4151A>G	NM_000057.3	His1384Arg	90815101	90815279	NM_000057.3_cds_21_0_chr15_90815102_f	+
90815184	rs879087285	90815184	BLM	missense variant	c.4159C>A	NM_000057.3	Gln1387Lys	90815101	90815279	NM_000057.3_cds_21_0_chr15_90815102_f	+
90815197	rs770278313	90815197	BLM	missense variant	c.4172G>C	NM_000057.3	Gly1391Ala	90815101	90815279	NM_000057.3_cds_21_0_chr15_90815102_f	+
90815202	rs548600410	90815202	BLM	missense variant	c.4177A>G	NM_000057.3	Asn1393Asp	90815101	90815279	NM_000057.3_cds_21_0_chr15_90815102_f	+
90815223	rs370588118	90815223	BLM	missense variant	c.4198G>A	NM_000057.3	Ala1400Thr	90815101	90815279	NM_000057.3_cds_21_0_chr15_90815102_f	+
90815230	rs770313956	90815230	BLM	missense variant	c.4205C>T	NM_000057.3	Pro1402Leu	90815101	90815279	NM_000057.3_cds_21_0_chr15_90815102_f	+
90815238	rs780858017	90815238	BLM	missense variant	c.4213A>G	NM_000057.3	Ile1405Val	90815101	90815279	NM_000057.3_cds_21_0_chr15_90815102_f	+
90815239	rs763323767	90815239	BLM	missense variant	c.4214T>A	NM_000057.3	Ile1405Lys	90815101	90815279	NM_000057.3_cds_21_0_chr15_90815102_f	+
90815245	rs557057587	90815245	BLM	missense variant	c.4220G>A	NM_000057.3	Arg1407Lys	90815101	90815279	NM_000057.3_cds_21_0_chr15_90815102_f	+
90815248	rs1022266595	90815248	BLM	missense variant	c.4223C>T	NM_000057.3	Pro1408Leu	90815101	90815279	NM_000057.3_cds_21_0_chr15_90815102_f	+
90815251	rs761964212	90815251	BLM	missense variant	c.4226T>G	NM_000057.3	Phe1409Cys	90815101	90815279	NM_000057.3_cds_21_0_chr15_90815102_f	+
90815262	rs767443059	90815262	BLM	missense variant	c.4237T>C	NM_000057.3	Ser1413Pro	90815101	90815279	NM_000057.3_cds_21_0_chr15_90815102_f	+
90815265	rs753800694	90815265	BLM	missense variant	c.4240T>C	NM_000057.3	Tyr1414His	90815101	90815279	NM_000057.3_cds_21_0_chr15_90815102_f	+

## Sheet: cds_nonsense_SNP
Table S2 B: Nonsense SNPs mapped to the CDS region of BLM gene.
Start	# Variant ID	Stop	Gene	Molecular consequences	Transcript change	RefSeq	Protein change	Start_coordination_cds	Stop_coordination_cds	Coordination_cds	orientation
90747420	rs776826506	90747420	BLM	5 prime UTR variant;nonsense	c.28C>T	NM_000057.3	Gln10Ter	90747392	90747490	NM_000057.3_cds_1_0_chr15_90747393_f	+
90749579	rs367543030	90749579	BLM	2KB upstream variant;5 prime UTR variant;nonsense	c.311C>A	NM_000057.3	Ser104Ter	90749366	90750067	NM_000057.3_cds_2_0_chr15_90749367_f	+
90749758	rs1052258023	90749758	BLM	5 prime UTR variant;2KB upstream variant;nonsense	c.490G>T	NM_000057.3	Glu164Ter	90749366	90750067	NM_000057.3_cds_2_0_chr15_90749367_f	+
90749935	rs761533210	90749935	BLM	5 prime UTR variant;2KB upstream variant;nonsense	c.667G>T	NM_000057.3	Glu223Ter	90749366	90750067	NM_000057.3_cds_2_0_chr15_90749367_f	+
90749938	rs918752814	90749938	BLM	2KB upstream variant;5 prime UTR variant;nonsense	c.670C>T	NM_000057.3	Gln224Ter	90749366	90750067	NM_000057.3_cds_2_0_chr15_90749367_f	+
90750061	rs751718191	90750061	BLM	5 prime UTR variant;nonsense	c.793G>T	NM_000057.3	Glu265Ter	90749366	90750067	NM_000057.3_cds_2_0_chr15_90749367_f	+
90760657	rs1057516964	90760657	BLM	5 prime UTR variant;2KB upstream variant;nonsense	c.1284G>A	NM_000057.3	Trp428Ter	90760593	90761255	NM_000057.3_cds_6_0_chr15_90760594_f	+
90760674	rs754203833	90760674	BLM	2KB upstream variant;5 prime UTR variant;nonsense	c.1301C>G	NM_000057.3	Ser434Ter	90760593	90761255	NM_000057.3_cds_6_0_chr15_90760594_f	+
90760731	rs730881428	90760731	BLM	2KB upstream variant;nonsense	c.1358T>G	NM_000057.3	Leu453Ter	90760593	90761255	NM_000057.3_cds_6_0_chr15_90760594_f	+
90761001	rs367543038	90761001	BLM	2KB upstream variant;nonsense	c.1628T>A	NM_000057.3	Leu543Ter	90760593	90761255	NM_000057.3_cds_6_0_chr15_90760594_f	+
90761015	rs200389141	90761015	BLM	2KB upstream variant;nonsense	c.1642C>T	NM_000057.3	Gln548Ter	90760593	90761255	NM_000057.3_cds_6_0_chr15_90760594_f	+
90761157	rs138943954	90761157	BLM	2KB upstream variant;nonsense	c.1784C>A	NM_000057.3	Ser595Ter	90760593	90761255	NM_000057.3_cds_6_0_chr15_90760594_f	+
90761243	rs774639456	90761243	BLM	2KB upstream variant;nonsense	c.1870C>T	NM_000057.3	Gln624Ter	90760593	90761255	NM_000057.3_cds_6_0_chr15_90760594_f	+
90762977	rs746857727	90762977	BLM	5 prime UTR variant;nonsense	c.1894C>T	NM_000057.3	Gln632Ter	90762965	90763157	NM_000057.3_cds_7_0_chr15_90762966_f	+
90763016	rs373525781	90763016	BLM	5 prime UTR variant;nonsense	c.1933C>T	NM_000057.3	Gln645Ter	90762965	90763157	NM_000057.3_cds_7_0_chr15_90762966_f	+
90765319	rs367543028	90765319	BLM	nonsense	c.2098C>T	NM_000057.3	Gln700Ter	90765295	90765414	NM_000057.3_cds_8_0_chr15_90765296_f	+
90766924	rs865899765	90766924	BLM	nonsense	c.2208T>G	NM_000057.3	Tyr736Ter	90766909	90767023	NM_000057.3_cds_9_0_chr15_90766910_f	+
90782909	rs367543039	90782909	BLM	nonsense	c.2643G>A	NM_000057.3	Trp881Ter	90782821	90782928	NM_000057.3_cds_12_0_chr15_90782822_f	+
90784953	rs587779884	90784953	BLM	nonsense	c.2695C>T	NM_000057.3	Arg899Ter	90784920	90785081	NM_000057.3_cds_13_0_chr15_90784921_f	+
90785079	rs1057516700	90785079	BLM	nonsense	c.2821C>T	NM_000057.3	Gln941Ter	90784920	90785081	NM_000057.3_cds_13_0_chr15_90784921_f	+
90790700	rs762354041	90790700	BLM	nonsense	c.2875C>T	NM_000057.3	Arg959Ter	90790648	90790844	NM_000057.3_cds_14_0_chr15_90790649_f	+
90790751	rs780890722	90790751	BLM	nonsense	c.2926G>T	NM_000057.3	Glu976Ter	90790648	90790844	NM_000057.3_cds_14_0_chr15_90790649_f	+
90798257	rs367543017	90798257	BLM	nonsense;missense variant	c.3278C>G	NM_000057.3	Ser1093Ter	90798189	90798337	NM_000057.3_cds_16_0_chr15_90798190_f	+
90803562	rs1057516774	90803562	BLM	intron variant;nonsense	c.3400G>T	NM_000057.3	Gly1134Ter	90803520	90803720	NM_000057.3_cds_17_0_chr15_90803521_f	+
90803577	rs587783037	90803577	BLM	intron variant;nonsense	c.3415C>T	NM_000057.3	Arg1139Ter	90803520	90803720	NM_000057.3_cds_17_0_chr15_90803521_f	+
90803601	rs770311534	90803601	BLM	intron variant;nonsense	c.3439A>T	NM_000057.3	Lys1147Ter	90803520	90803720	NM_000057.3_cds_17_0_chr15_90803521_f	+
90809232	rs367543031	90809232	BLM	nonsense	c.3847C>T	NM_000057.3	Gln1283Ter	90809136	90809259	NM_000057.3_cds_19_0_chr15_90809137_f	+
90809240	rs1057516728	90809240	BLM	nonsense	c.3855C>A	NM_000057.3	Tyr1285Ter	90809136	90809259	NM_000057.3_cds_19_0_chr15_90809137_f	+

## Sheet: 3UTR_SNP
								Table S2 C: SNPs mapped to the 3UTR region of BLM gene.
Start	# Variant ID	Stop	Gene	Molecular consequences	Transcript change	RefSeq	Protein change	Start_coordination_cds	Stop_coordination_cds	Coordination_cds	orientation
90815284	rs765070185	90815284	BLM	3 prime UTR variant	c.*5C>T	NM_000057.3		90815279	90815462	NM_000057.3_utr3_21_0_chr15_90815280_f	+
90815285	rs375331228	90815285	BLM	3 prime UTR variant	c.*6G>A	NM_000057.3		90815279	90815462	NM_000057.3_utr3_21_0_chr15_90815280_f	+
90815285	rs375331228	90815285	BLM	3 prime UTR variant	c.*6G>T	NM_000057.3		90815279	90815462	NM_000057.3_utr3_21_0_chr15_90815280_f	+
90815292	rs777489416	90815292	BLM	3 prime UTR variant	c.*13A>T	NM_000057.3		90815279	90815462	NM_000057.3_utr3_21_0_chr15_90815280_f	+
90815293	rs746586885	90815293	BLM	3 prime UTR variant	c.*14A>G	NM_000057.3		90815279	90815462	NM_000057.3_utr3_21_0_chr15_90815280_f	+
90815294	rs971849986	90815294	BLM	3 prime UTR variant	c.*15T>C	NM_000057.3		90815279	90815462	NM_000057.3_utr3_21_0_chr15_90815280_f	+
90815304	rs919106436	90815304	BLM	3 prime UTR variant	c.*25C>T	NM_000057.3		90815279	90815462	NM_000057.3_utr3_21_0_chr15_90815280_f	+
90815306	rs756815879	90815306	BLM	3 prime UTR variant	c.*27C>A	NM_000057.3		90815279	90815462	NM_000057.3_utr3_21_0_chr15_90815280_f	+
90815327	rs780528939	90815327	BLM	3 prime UTR variant	c.*48C>G	NM_000057.3		90815279	90815462	NM_000057.3_utr3_21_0_chr15_90815280_f	+
90815328	rs746417679	90815328	BLM	3 prime UTR variant	c.*49T>C	NM_000057.3		90815279	90815462	NM_000057.3_utr3_21_0_chr15_90815280_f	+
90815348	rs561223431	90815348	BLM	3 prime UTR variant	c.*69G>C	NM_000057.3		90815279	90815462	NM_000057.3_utr3_21_0_chr15_90815280_f	+
90815356	rs116293756	90815356	BLM	3 prime UTR variant	c.*77T>A	NM_000057.3		90815279	90815462	NM_000057.3_utr3_21_0_chr15_90815280_f	+
90815385	rs554390308	90815385	BLM	500B downstream variant;3 prime UTR variant	c.*106G>A	NM_000057.3		90815279	90815462	NM_000057.3_utr3_21_0_chr15_90815280_f	+
90815385	rs554390308	90815385	BLM	500B downstream variant;3 prime UTR variant	c.*106G>T	NM_000057.3		90815279	90815462	NM_000057.3_utr3_21_0_chr15_90815280_f	+
90815387	rs28363374	90815387	BLM	3 prime UTR variant;500B downstream variant	c.*108C>T	NM_000057.3		90815279	90815462	NM_000057.3_utr3_21_0_chr15_90815280_f	+
90815420	rs1001398673	90815420	BLM	500B downstream variant;3 prime UTR variant	c.*141A>G	NM_000057.3		90815279	90815462	NM_000057.3_utr3_21_0_chr15_90815280_f	+
90815421	rs1040068612	90815421	BLM	500B downstream variant;3 prime UTR variant	c.*142T>C	NM_000057.3		90815279	90815462	NM_000057.3_utr3_21_0_chr15_90815280_f	+
90815424	rs539996787	90815424	BLM	500B downstream variant;3 prime UTR variant	c.*145T>A	NM_000057.3		90815279	90815462	NM_000057.3_utr3_21_0_chr15_90815280_f	+
90815430	rs553696767	90815430	BLM	500B downstream variant;3 prime UTR variant	c.*151T>A	NM_000057.3		90815279	90815462	NM_000057.3_utr3_21_0_chr15_90815280_f	+

## Sheet: cds_synonymous_SNP
Table S2 D: Synonymous SNPs mapped to the CDS region of BLM gene.
Start	# Variant ID	Stop	Gene	Molecular consequences	Transcript change	RefSeq	Protein change	Start_coordination_cds	Stop_coordination_cds	Coordination_cds	orientation
90747410	rs372771577	90747410	BLM	synonymous variant;5 prime UTR variant	c.18A>G	NM_000057.3	Gln6=	90747392	90747490	NM_000057.3_cds_1_0_chr15_90747393_f	+
90747440	rs757172775	90747440	BLM	5 prime UTR variant;synonymous variant	c.48C>T	NM_000057.3	His16=	90747392	90747490	NM_000057.3_cds_1_0_chr15_90747393_f	+
90749382	rs770017301	90749382	BLM	5 prime UTR variant;2KB upstream variant;synonymous variant	c.114A>G	NM_000057.3	Lys38=	90749366	90750067	NM_000057.3_cds_2_0_chr15_90749367_f	+
90749397	rs767605181	90749397	BLM	5 prime UTR variant;2KB upstream variant;synonymous variant	c.129A>G	NM_000057.3	Ser43=	90749366	90750067	NM_000057.3_cds_2_0_chr15_90749367_f	+
90749418	rs760605610	90749418	BLM	5 prime UTR variant;2KB upstream variant;synonymous variant	c.150T>A	NM_000057.3	Thr50=	90749366	90750067	NM_000057.3_cds_2_0_chr15_90749367_f	+
90749421	rs376115157	90749421	BLM	5 prime UTR variant;2KB upstream variant;synonymous variant	c.153T>C	NM_000057.3	Asn51=	90749366	90750067	NM_000057.3_cds_2_0_chr15_90749367_f	+
90749427	rs753606820	90749427	BLM	5 prime UTR variant;2KB upstream variant;synonymous variant	c.159A>G	NM_000057.3	Ser53=	90749366	90750067	NM_000057.3_cds_2_0_chr15_90749367_f	+
90749442	rs576862402	90749442	BLM	2KB upstream variant;5 prime UTR variant;synonymous variant	c.174T>C	NM_000057.3	Pro58=	90749366	90750067	NM_000057.3_cds_2_0_chr15_90749367_f	+
90749469	rs563887813	90749469	BLM	5 prime UTR variant;2KB upstream variant;synonymous variant	c.201T>C	NM_000057.3	Val67=	90749366	90750067	NM_000057.3_cds_2_0_chr15_90749367_f	+
90749472	rs199927688	90749472	BLM	5 prime UTR variant;2KB upstream variant;synonymous variant	c.204C>G	NM_000057.3	Thr68=	90749366	90750067	NM_000057.3_cds_2_0_chr15_90749367_f	+
90749472	rs199927688	90749472	BLM	5 prime UTR variant;2KB upstream variant;synonymous variant	c.204C>T	NM_000057.3	Thr68=	90749366	90750067	NM_000057.3_cds_2_0_chr15_90749367_f	+
90749481	rs192848234	90749481	BLM	5 prime UTR variant;2KB upstream variant;synonymous variant	c.213T>C	NM_000057.3	Phe71=	90749366	90750067	NM_000057.3_cds_2_0_chr15_90749367_f	+
90749499	rs760696149	90749499	BLM	5 prime UTR variant;2KB upstream variant;synonymous variant	c.231A>C	NM_000057.3	Leu77=	90749366	90750067	NM_000057.3_cds_2_0_chr15_90749367_f	+
90749499	rs760696149	90749499	BLM	5 prime UTR variant;2KB upstream variant;synonymous variant	c.231A>G	NM_000057.3	Leu77=	90749366	90750067	NM_000057.3_cds_2_0_chr15_90749367_f	+
90749502	rs970793829	90749502	BLM	5 prime UTR variant;2KB upstream variant;synonymous variant	c.234C>T	NM_000057.3	Pro78=	90749366	90750067	NM_000057.3_cds_2_0_chr15_90749367_f	+
90749520	rs370062646	90749520	BLM	5 prime UTR variant;2KB upstream variant;synonymous variant	c.252A>G	NM_000057.3	Gln84=	90749366	90750067	NM_000057.3_cds_2_0_chr15_90749367_f	+
90749529	rs372668612	90749529	BLM	2KB upstream variant;synonymous variant;5 prime UTR variant	c.261G>A	NM_000057.3	Lys87=	90749366	90750067	NM_000057.3_cds_2_0_chr15_90749367_f	+
90749535	rs758297574	90749535	BLM	5 prime UTR variant;2KB upstream variant;synonymous variant	c.267C>T	NM_000057.3	Phe89=	90749366	90750067	NM_000057.3_cds_2_0_chr15_90749367_f	+
90749610	rs746257638	90749610	BLM	5 prime UTR variant;2KB upstream variant;synonymous variant	c.342T>C	NM_000057.3	Thr114=	90749366	90750067	NM_000057.3_cds_2_0_chr15_90749367_f	+
90749613	rs374578971	90749613	BLM	2KB upstream variant;5 prime UTR variant;synonymous variant	c.345G>A	NM_000057.3	Pro115=	90749366	90750067	NM_000057.3_cds_2_0_chr15_90749367_f	+
90749613	rs374578971	90749613	BLM	2KB upstream variant;5 prime UTR variant;synonymous variant	c.345G>C	NM_000057.3	Pro115=	90749366	90750067	NM_000057.3_cds_2_0_chr15_90749367_f	+
90749640	rs776602757	90749640	BLM	5 prime UTR variant;2KB upstream variant;synonymous variant	c.372C>T	NM_000057.3	Asn124=	90749366	90750067	NM_000057.3_cds_2_0_chr15_90749367_f	+
90749658	rs1050583942	90749658	BLM	5 prime UTR variant;2KB upstream variant;synonymous variant	c.390A>G	NM_000057.3	Lys130=	90749366	90750067	NM_000057.3_cds_2_0_chr15_90749367_f	+
90749685	rs756759106	90749685	BLM	5 prime UTR variant;2KB upstream variant;synonymous variant	c.417A>G	NM_000057.3	Leu139=	90749366	90750067	NM_000057.3_cds_2_0_chr15_90749367_f	+
90749718	rs148861300	90749718	BLM	5 prime UTR variant;2KB upstream variant;synonymous variant	c.450C>T	NM_000057.3	Thr150=	90749366	90750067	NM_000057.3_cds_2_0_chr15_90749367_f	+
90749727	rs779259379	90749727	BLM	5 prime UTR variant;2KB upstream variant;synonymous variant	c.459T>C	NM_000057.3	Asp153=	90749366	90750067	NM_000057.3_cds_2_0_chr15_90749367_f	+
90749733	rs185349681	90749733	BLM	5 prime UTR variant;2KB upstream variant;synonymous variant	c.465T>C	NM_000057.3	Asp155=	90749366	90750067	NM_000057.3_cds_2_0_chr15_90749367_f	+
90749757	rs781044650	90749757	BLM	5 prime UTR variant;2KB upstream variant;synonymous variant	c.489T>C	NM_000057.3	Ser163=	90749366	90750067	NM_000057.3_cds_2_0_chr15_90749367_f	+
90749808	rs763776756	90749808	BLM	5 prime UTR variant;2KB upstream variant;synonymous variant	c.540A>T	NM_000057.3	Val180=	90749366	90750067	NM_000057.3_cds_2_0_chr15_90749367_f	+
90749811	rs761288442	90749811	BLM	missense variant;5 prime UTR variant;2KB upstream variant;synonymous variant	c.543C>T	NM_000057.3	Ser181=	90749366	90750067	NM_000057.3_cds_2_0_chr15_90749367_f	+
90749826	rs982183816	90749826	BLM	5 prime UTR variant;2KB upstream variant;synonymous variant	c.558A>G	NM_000057.3	Ser186=	90749366	90750067	NM_000057.3_cds_2_0_chr15_90749367_f	+
90749883	rs28903082	90749883	BLM	5 prime UTR variant;2KB upstream variant;synonymous variant	c.615G>A	NM_000057.3	Lys205=	90749366	90750067	NM_000057.3_cds_2_0_chr15_90749367_f	+
90749913	rs56218710	90749913	BLM	missense variant;5 prime UTR variant;2KB upstream variant;synonymous variant	c.645C>T	NM_000057.3	Ser215=	90749366	90750067	NM_000057.3_cds_2_0_chr15_90749367_f	+
90749937	rs771586371	90749937	BLM	5 prime UTR variant;2KB upstream variant;synonymous variant	c.669A>G	NM_000057.3	Glu223=	90749366	90750067	NM_000057.3_cds_2_0_chr15_90749367_f	+
90749959	rs767037216	90749959	BLM	5 prime UTR variant;2KB upstream variant;synonymous variant	c.691T>C	NM_000057.3	Leu231=	90749366	90750067	NM_000057.3_cds_2_0_chr15_90749367_f	+
90749967	rs200125311	90749967	BLM	5 prime UTR variant;2KB upstream variant;synonymous variant	c.699C>T	NM_000057.3	Ser233=	90749366	90750067	NM_000057.3_cds_2_0_chr15_90749367_f	+
90749979	rs752961612	90749979	BLM	5 prime UTR variant;2KB upstream variant;synonymous variant	c.711C>T	NM_000057.3	Cys237=	90749366	90750067	NM_000057.3_cds_2_0_chr15_90749367_f	+
90749991	rs749238300	90749991	BLM	5 prime UTR variant;synonymous variant	c.723C>A	NM_000057.3	Gly241=	90749366	90750067	NM_000057.3_cds_2_0_chr15_90749367_f	+
90750027	rs34580216	90750027	BLM	5 prime UTR variant;synonymous variant	c.759G>A	NM_000057.3	Gln253=	90749366	90750067	NM_000057.3_cds_2_0_chr15_90749367_f	+
90750048	rs55763079	90750048	BLM	5 prime UTR variant;synonymous variant	c.780T>C	NM_000057.3	Thr260=	90749366	90750067	NM_000057.3_cds_2_0_chr15_90749367_f	+
90750060	rs764442592	90750060	BLM	5 prime UTR variant;synonymous variant	c.792T>C	NM_000057.3	Asp264=	90749366	90750067	NM_000057.3_cds_2_0_chr15_90749367_f	+
90751788	rs775854853	90751788	BLM	5 prime UTR variant;synonymous variant	c.801T>C	NM_000057.3	Asp267=	90751786	90751946	NM_000057.3_cds_3_0_chr15_90751787_f	+
90751794	rs147850738	90751794	BLM	5 prime UTR variant;synonymous variant	c.807C>T	NM_000057.3	Ser269=	90751786	90751946	NM_000057.3_cds_3_0_chr15_90751787_f	+
90751803	rs139295905	90751803	BLM	5 prime UTR variant;synonymous variant	c.816G>A	NM_000057.3	Lys272=	90751786	90751946	NM_000057.3_cds_3_0_chr15_90751787_f	+
90751824	rs756158096	90751824	BLM	5 prime UTR variant;synonymous variant	c.837A>G	NM_000057.3	Glu279=	90751786	90751946	NM_000057.3_cds_3_0_chr15_90751787_f	+
90751857	rs757016773	90751857	BLM	5 prime UTR variant;synonymous variant	c.870A>G	NM_000057.3	Glu290=	90751786	90751946	NM_000057.3_cds_3_0_chr15_90751787_f	+
90751860	rs1006578287	90751860	BLM	5 prime UTR variant;synonymous variant	c.873T>C	NM_000057.3	Phe291=	90751786	90751946	NM_000057.3_cds_3_0_chr15_90751787_f	+
90751869	rs201168622	90751869	BLM	5 prime UTR variant;synonymous variant	c.882T>C	NM_000057.3	Asp294=	90751786	90751946	NM_000057.3_cds_3_0_chr15_90751787_f	+
90751875	rs139277089	90751875	BLM	5 prime UTR variant;synonymous variant	c.888T>C	NM_000057.3	Tyr296=	90751786	90751946	NM_000057.3_cds_3_0_chr15_90751787_f	+
90751881	rs762144355	90751881	BLM	5 prime UTR variant;synonymous variant	c.894G>A	NM_000057.3	Thr298=	90751786	90751946	NM_000057.3_cds_3_0_chr15_90751787_f	+
90751896	rs767770187	90751896	BLM	5 prime UTR variant;synonymous variant	c.909T>C	NM_000057.3	Pro303=	90751786	90751946	NM_000057.3_cds_3_0_chr15_90751787_f	+
90751905	rs760806762	90751905	BLM	5 prime UTR variant;synonymous variant	c.918A>G	NM_000057.3	Glu306=	90751786	90751946	NM_000057.3_cds_3_0_chr15_90751787_f	+
90751923	rs764067671	90751923	BLM	5 prime UTR variant;synonymous variant	c.936T>A	NM_000057.3	Ser312=	90751786	90751946	NM_000057.3_cds_3_0_chr15_90751787_f	+
90754814	rs779461745	90754814	BLM	5 prime UTR variant;synonymous variant	c.963G>A	NM_000057.3	Thr321=	90754810	90754938	NM_000057.3_cds_4_0_chr15_90754811_f	+
90754826	rs779364338	90754826	BLM	5 prime UTR variant;synonymous variant	c.975T>C	NM_000057.3	Leu325=	90754810	90754938	NM_000057.3_cds_4_0_chr15_90754811_f	+
90754832	rs1140119	90754832	BLM	5 prime UTR variant;synonymous variant	c.981C>A	NM_000057.3	Thr327=	90754810	90754938	NM_000057.3_cds_4_0_chr15_90754811_f	+
90754862	rs773511833	90754862	BLM	5 prime UTR variant;synonymous variant	c.1011A>G	NM_000057.3	Thr337=	90754810	90754938	NM_000057.3_cds_4_0_chr15_90754811_f	+
90754862	rs773511833	90754862	BLM	5 prime UTR variant;synonymous variant	c.1011A>T	NM_000057.3	Thr337=	90754810	90754938	NM_000057.3_cds_4_0_chr15_90754811_f	+
90754874	rs28385006	90754874	BLM	5 prime UTR variant;synonymous variant	c.1023T>C	NM_000057.3	Leu341=	90754810	90754938	NM_000057.3_cds_4_0_chr15_90754811_f	+
90754925	rs372459059	90754925	BLM	synonymous variant;5 prime UTR variant	c.1074C>T	NM_000057.3	Ser358=	90754810	90754938	NM_000057.3_cds_4_0_chr15_90754811_f	+
90754937	rs375632163	90754937	BLM	synonymous variant;5 prime UTR variant	c.1086C>T	NM_000057.3	Asp362=	90754810	90754938	NM_000057.3_cds_4_0_chr15_90754811_f	+
90760172	rs760446922	90760172	BLM	5 prime UTR variant;intron variant;synonymous variant	c.1113G>A	NM_000057.3	Gln371=	90760146	90760279	NM_000057.3_cds_5_0_chr15_90760147_f	+
90760181	rs28385009	90760181	BLM	5 prime UTR variant;intron variant;synonymous variant	c.1122T>C	NM_000057.3	His374=	90760146	90760279	NM_000057.3_cds_5_0_chr15_90760147_f	+
90760190	rs764842587	90760190	BLM	intron variant;synonymous variant	c.1131G>A	NM_000057.3	Glu377=	90760146	90760279	NM_000057.3_cds_5_0_chr15_90760147_f	+
90760193	rs757896754	90760193	BLM	intron variant;synonymous variant	c.1134C>T	NM_000057.3	His378=	90760146	90760279	NM_000057.3_cds_5_0_chr15_90760147_f	+
90760247	rs756454608	90760247	BLM	intron variant;synonymous variant	c.1188T>C	NM_000057.3	Cys396=	90760146	90760279	NM_000057.3_cds_5_0_chr15_90760147_f	+
90760250	rs780393464	90760250	BLM	intron variant;synonymous variant	c.1191G>C	NM_000057.3	Gly397=	90760146	90760279	NM_000057.3_cds_5_0_chr15_90760147_f	+
90760253	rs202103556	90760253	BLM	intron variant;synonymous variant	c.1194C>T	NM_000057.3	Asn398=	90760146	90760279	NM_000057.3_cds_5_0_chr15_90760147_f	+
90760271	rs759308711	90760271	BLM	intron variant;synonymous variant	c.1212G>C	NM_000057.3	Arg404=	90760146	90760279	NM_000057.3_cds_5_0_chr15_90760147_f	+
90760609	rs762617509	90760609	BLM	2KB upstream variant;5 prime UTR variant;synonymous variant	c.1236G>A	NM_000057.3	Thr412=	90760593	90761255	NM_000057.3_cds_6_0_chr15_90760594_f	+
90760618	rs768154708	90760618	BLM	2KB upstream variant;5 prime UTR variant;synonymous variant	c.1245T>C	NM_000057.3	Asp415=	90760593	90761255	NM_000057.3_cds_6_0_chr15_90760594_f	+
90760663	rs766861351	90760663	BLM	2KB upstream variant;5 prime UTR variant;synonymous variant	c.1290C>T	NM_000057.3	Tyr430=	90760593	90761255	NM_000057.3_cds_6_0_chr15_90760594_f	+
90760675	rs762645503	90760675	BLM	2KB upstream variant;5 prime UTR variant;synonymous variant	c.1302A>G	NM_000057.3	Ser434=	90760593	90761255	NM_000057.3_cds_6_0_chr15_90760594_f	+
90760678	rs778967807	90760678	BLM	2KB upstream variant;5 prime UTR variant;synonymous variant	c.1305T>C	NM_000057.3	Leu435=	90760593	90761255	NM_000057.3_cds_6_0_chr15_90760594_f	+
90760681	rs140178590	90760681	BLM	2KB upstream variant;5 prime UTR variant;synonymous variant	c.1308T>C	NM_000057.3	Asp436=	90760593	90761255	NM_000057.3_cds_6_0_chr15_90760594_f	+
90760708	rs1020603868	90760708	BLM	2KB upstream variant;synonymous variant	c.1335T>A	NM_000057.3	Pro445=	90760593	90761255	NM_000057.3_cds_6_0_chr15_90760594_f	+
90760747	rs753456624	90760747	BLM	2KB upstream variant;synonymous variant	c.1374T>G	NM_000057.3	Leu458=	90760593	90761255	NM_000057.3_cds_6_0_chr15_90760594_f	+
90760774	rs771486194	90760774	BLM	2KB upstream variant;synonymous variant	c.1401C>T	NM_000057.3	Asp467=	90760593	90761255	NM_000057.3_cds_6_0_chr15_90760594_f	+
90760792	rs200051680	90760792	BLM	2KB upstream variant;synonymous variant	c.1419C>G	NM_000057.3	Thr473=	90760593	90761255	NM_000057.3_cds_6_0_chr15_90760594_f	+
90760792	rs200051680	90760792	BLM	2KB upstream variant;synonymous variant	c.1419C>T	NM_000057.3	Thr473=	90760593	90761255	NM_000057.3_cds_6_0_chr15_90760594_f	+
90760840	rs56257041	90760840	BLM	2KB upstream variant;synonymous variant	c.1467G>A	NM_000057.3	Arg489=	90760593	90761255	NM_000057.3_cds_6_0_chr15_90760594_f	+
90760870	rs540772424	90760870	BLM	2KB upstream variant;synonymous variant	c.1497C>A	NM_000057.3	Ser499=	90760593	90761255	NM_000057.3_cds_6_0_chr15_90760594_f	+
90760870	rs540772424	90760870	BLM	2KB upstream variant;synonymous variant	c.1497C>T	NM_000057.3	Ser499=	90760593	90761255	NM_000057.3_cds_6_0_chr15_90760594_f	+
90760909	rs777277614	90760909	BLM	2KB upstream variant;synonymous variant	c.1536A>G	NM_000057.3	Gly512=	90760593	90761255	NM_000057.3_cds_6_0_chr15_90760594_f	+
90760924	rs775878725	90760924	BLM	2KB upstream variant;synonymous variant	c.1551C>T	NM_000057.3	Ser517=	90760593	90761255	NM_000057.3_cds_6_0_chr15_90760594_f	+
90760936	rs763118109	90760936	BLM	2KB upstream variant;synonymous variant	c.1563A>G	NM_000057.3	Pro521=	90760593	90761255	NM_000057.3_cds_6_0_chr15_90760594_f	+
90760957	rs766369993	90760957	BLM	2KB upstream variant;synonymous variant	c.1584T>G	NM_000057.3	Thr528=	90760593	90761255	NM_000057.3_cds_6_0_chr15_90760594_f	+
90761047	rs770573584	90761047	BLM	2KB upstream variant;synonymous variant	c.1674A>T	NM_000057.3	Ile558=	90760593	90761255	NM_000057.3_cds_6_0_chr15_90760594_f	+
90761077	rs770297260	90761077	BLM	2KB upstream variant;synonymous variant	c.1704A>G	NM_000057.3	Glu568=	90760593	90761255	NM_000057.3_cds_6_0_chr15_90760594_f	+
90761089	rs745830657	90761089	BLM	2KB upstream variant;synonymous variant	c.1716T>C	NM_000057.3	His572=	90760593	90761255	NM_000057.3_cds_6_0_chr15_90760594_f	+
90761095	rs28385011	90761095	BLM	2KB upstream variant;synonymous variant	c.1722A>G	NM_000057.3	Leu574=	90760593	90761255	NM_000057.3_cds_6_0_chr15_90760594_f	+
90761122	rs369660800	90761122	BLM	2KB upstream variant;synonymous variant	c.1749C>G	NM_000057.3	Ala583=	90760593	90761255	NM_000057.3_cds_6_0_chr15_90760594_f	+
90761122	rs369660800	90761122	BLM	2KB upstream variant;synonymous variant	c.1749C>T	NM_000057.3	Ala583=	90760593	90761255	NM_000057.3_cds_6_0_chr15_90760594_f	+
90761158	rs79871543	90761158	BLM	2KB upstream variant;synonymous variant	c.1785A>T	NM_000057.3	Ser595=	90760593	90761255	NM_000057.3_cds_6_0_chr15_90760594_f	+
90761170	rs745353821	90761170	BLM	2KB upstream variant;synonymous variant	c.1797A>G	NM_000057.3	Arg599=	90760593	90761255	NM_000057.3_cds_6_0_chr15_90760594_f	+
90761200	rs1035455107	90761200	BLM	2KB upstream variant;synonymous variant	c.1827A>T	NM_000057.3	Pro609=	90760593	90761255	NM_000057.3_cds_6_0_chr15_90760594_f	+
90761206	rs747181657	90761206	BLM	2KB upstream variant;synonymous variant	c.1833A>G	NM_000057.3	Ser611=	90760593	90761255	NM_000057.3_cds_6_0_chr15_90760594_f	+
90761227	rs371519654	90761227	BLM	missense variant;2KB upstream variant;synonymous variant	c.1854C>T	NM_000057.3	Asn618=	90760593	90761255	NM_000057.3_cds_6_0_chr15_90760594_f	+
90761236	rs374965438	90761236	BLM	2KB upstream variant;synonymous variant	c.1863G>A	NM_000057.3	Glu621=	90760593	90761255	NM_000057.3_cds_6_0_chr15_90760594_f	+
90761254	rs148678729	90761254	BLM	2KB upstream variant;synonymous variant	c.1881T>C	NM_000057.3	Thr627=	90760593	90761255	NM_000057.3_cds_6_0_chr15_90760594_f	+
90762988	rs747122267	90762988	BLM	5 prime UTR variant;synonymous variant	c.1905A>G	NM_000057.3	Ala635=	90762965	90763157	NM_000057.3_cds_7_0_chr15_90762966_f	+
90763000	rs771059822	90763000	BLM	5 prime UTR variant;synonymous variant	c.1917G>A	NM_000057.3	Leu639=	90762965	90763157	NM_000057.3_cds_7_0_chr15_90762966_f	+
90763009	rs763017658	90763009	BLM	5 prime UTR variant;synonymous variant	c.1926G>A	NM_000057.3	Glu642=	90762965	90763157	NM_000057.3_cds_7_0_chr15_90762966_f	+
90763036	rs755517718	90763036	BLM	5 prime UTR variant;synonymous variant	c.1953T>C	NM_000057.3	His651=	90762965	90763157	NM_000057.3_cds_7_0_chr15_90762966_f	+
90763075	rs886043359	90763075	BLM	synonymous variant	c.1992C>T	NM_000057.3	Gly664=	90762965	90763157	NM_000057.3_cds_7_0_chr15_90762966_f	+
90763099	rs986590937	90763099	BLM	synonymous variant	c.2016G>A	NM_000057.3	Gln672=	90762965	90763157	NM_000057.3_cds_7_0_chr15_90762966_f	+
90763108	rs781424357	90763108	BLM	synonymous variant	c.2025G>A	NM_000057.3	Ala675=	90762965	90763157	NM_000057.3_cds_7_0_chr15_90762966_f	+
90763132	rs201440695	90763132	BLM	synonymous variant	c.2049A>G	NM_000057.3	Glu683=	90762965	90763157	NM_000057.3_cds_7_0_chr15_90762966_f	+
90763141	rs748410729	90763141	BLM	synonymous variant	c.2058T>C	NM_000057.3	Phe686=	90762965	90763157	NM_000057.3_cds_7_0_chr15_90762966_f	+
90763153	rs148078150	90763153	BLM	synonymous variant	c.2070G>A	NM_000057.3	Pro690=	90762965	90763157	NM_000057.3_cds_7_0_chr15_90762966_f	+
90763153	rs148078150	90763153	BLM	synonymous variant	c.2070G>T	NM_000057.3	Pro690=	90762965	90763157	NM_000057.3_cds_7_0_chr15_90762966_f	+
90765327	rs529421306	90765327	BLM	synonymous variant	c.2106T>A	NM_000057.3	Pro702=	90765295	90765414	NM_000057.3_cds_8_0_chr15_90765296_f	+
90765327	rs529421306	90765327	BLM	synonymous variant	c.2106T>G	NM_000057.3	Pro702=	90765295	90765414	NM_000057.3_cds_8_0_chr15_90765296_f	+
90765336	rs142787700	90765336	BLM	synonymous variant	c.2115T>A	NM_000057.3	Val705=	90765295	90765414	NM_000057.3_cds_8_0_chr15_90765296_f	+
90765336	rs142787700	90765336	BLM	synonymous variant	c.2115T>C	NM_000057.3	Val705=	90765295	90765414	NM_000057.3_cds_8_0_chr15_90765296_f	+
90765381	rs28385028	90765381	BLM	synonymous variant	c.2160C>T	NM_000057.3	Ile720=	90765295	90765414	NM_000057.3_cds_8_0_chr15_90765296_f	+
90765390	rs781635047	90765390	BLM	synonymous variant	c.2169A>G	NM_000057.3	Gln723=	90765295	90765414	NM_000057.3_cds_8_0_chr15_90765296_f	+
90766921	rs757134420	90766921	BLM	synonymous variant	c.2205A>T	NM_000057.3	Thr735=	90766909	90767023	NM_000057.3_cds_9_0_chr15_90766910_f	+
90766927	rs933356579	90766927	BLM	synonymous variant	c.2211G>T	NM_000057.3	Leu737=	90766909	90767023	NM_000057.3_cds_9_0_chr15_90766910_f	+
90766945	rs889046632	90766945	BLM	synonymous variant	c.2229C>T	NM_000057.3	Asp743=	90766909	90767023	NM_000057.3_cds_9_0_chr15_90766910_f	+
90766981	rs773864863	90766981	BLM	synonymous variant	c.2265A>G	NM_000057.3	Lys755=	90766909	90767023	NM_000057.3_cds_9_0_chr15_90766910_f	+
90766984	rs146013879	90766984	BLM	synonymous variant	c.2268A>G	NM_000057.3	Lys756=	90766909	90767023	NM_000057.3_cds_9_0_chr15_90766910_f	+
90766993	rs761106964	90766993	BLM	synonymous variant	c.2277C>T	NM_000057.3	Ile759=	90766909	90767023	NM_000057.3_cds_9_0_chr15_90766910_f	+
90769135	rs759705000	90769135	BLM	synonymous variant	c.2310C>T	NM_000057.3	Ile770=	90769132	90769231	NM_000057.3_cds_10_0_chr15_90769133_f	+
90769141	rs752835659	90769141	BLM	synonymous variant	c.2316A>G	NM_000057.3	Ala772=	90769132	90769231	NM_000057.3_cds_10_0_chr15_90769133_f	+
90769147	rs373976033	90769147	BLM	synonymous variant	c.2322C>T	NM_000057.3	Asn774=	90769132	90769231	NM_000057.3_cds_10_0_chr15_90769133_f	+
90769165	rs756031754	90769165	BLM	synonymous variant	c.2340G>A	NM_000057.3	Leu780=	90769132	90769231	NM_000057.3_cds_10_0_chr15_90769133_f	+
90769195	rs747537954	90769195	BLM	synonymous variant	c.2370A>G	NM_000057.3	Ala790=	90769132	90769231	NM_000057.3_cds_10_0_chr15_90769133_f	+
90769216	rs759934623	90769216	BLM	synonymous variant	c.2391A>G	NM_000057.3	Ala797=	90769132	90769231	NM_000057.3_cds_10_0_chr15_90769133_f	+
90769222	rs771209978	90769222	BLM	synonymous variant	c.2397T>C	NM_000057.3	Cys799=	90769132	90769231	NM_000057.3_cds_10_0_chr15_90769133_f	+
90769464	rs377542595	90769464	BLM	synonymous variant	c.2433C>T	NM_000057.3	Tyr811=	90769437	90769586	NM_000057.3_cds_11_0_chr15_90769438_f	+
90769485	rs746409922	90769485	BLM	synonymous variant	c.2454C>A	NM_000057.3	Arg818=	90769437	90769586	NM_000057.3_cds_11_0_chr15_90769438_f	+
90769500	rs780438135	90769500	BLM	synonymous variant	c.2469T>C	NM_000057.3	Ser823=	90769437	90769586	NM_000057.3_cds_11_0_chr15_90769438_f	+
90769506	rs147587050	90769506	BLM	synonymous variant	c.2475G>A	NM_000057.3	Pro825=	90769437	90769586	NM_000057.3_cds_11_0_chr15_90769438_f	+
90769506	rs147587050	90769506	BLM	synonymous variant	c.2475G>C	NM_000057.3	Pro825=	90769437	90769586	NM_000057.3_cds_11_0_chr15_90769438_f	+
90769521	rs765233032	90769521	BLM	synonymous variant	c.2490G>A	NM_000057.3	Thr830=	90769437	90769586	NM_000057.3_cds_11_0_chr15_90769438_f	+
90769527	rs762840557	90769527	BLM	synonymous variant	c.2496A>G	NM_000057.3	Thr832=	90769437	90769586	NM_000057.3_cds_11_0_chr15_90769438_f	+
90769536	rs1023396216	90769536	BLM	synonymous variant	c.2505C>G	NM_000057.3	Pro835=	90769437	90769586	NM_000057.3_cds_11_0_chr15_90769438_f	+
90769581	rs749718344	90769581	BLM	synonymous variant	c.2550T>C	NM_000057.3	Pro850=	90769437	90769586	NM_000057.3_cds_11_0_chr15_90769438_f	+
90782864	rs574053990	90782864	BLM	synonymous variant	c.2598A>C	NM_000057.3	Val866=	90782821	90782928	NM_000057.3_cds_12_0_chr15_90782822_f	+
90782864	rs574053990	90782864	BLM	synonymous variant	c.2598A>T	NM_000057.3	Val866=	90782821	90782928	NM_000057.3_cds_12_0_chr15_90782822_f	+
90782865	rs370713907	90782865	BLM	synonymous variant	c.2599T>C	NM_000057.3	Leu867=	90782821	90782928	NM_000057.3_cds_12_0_chr15_90782822_f	+
90782870	rs768447097	90782870	BLM	synonymous variant	c.2604G>A	NM_000057.3	Pro868=	90782821	90782928	NM_000057.3_cds_12_0_chr15_90782822_f	+
90782873	rs774252010	90782873	BLM	synonymous variant	c.2607A>G	NM_000057.3	Lys869=	90782821	90782928	NM_000057.3_cds_12_0_chr15_90782822_f	+
90782876	rs905435014	90782876	BLM	synonymous variant	c.2610G>A	NM_000057.3	Lys870=	90782821	90782928	NM_000057.3_cds_12_0_chr15_90782822_f	+
90782882	rs761501042	90782882	BLM	synonymous variant	c.2616A>G	NM_000057.3	Lys872=	90782821	90782928	NM_000057.3_cds_12_0_chr15_90782822_f	+
90782888	rs760261440	90782888	BLM	synonymous variant	c.2622G>A	NM_000057.3	Val874=	90782821	90782928	NM_000057.3_cds_12_0_chr15_90782822_f	+
90782912	rs760072975	90782912	BLM	synonymous variant	c.2646C>T	NM_000057.3	Ile882=	90782821	90782928	NM_000057.3_cds_12_0_chr15_90782822_f	+
90782913	rs1035944262	90782913	BLM	synonymous variant	c.2647A>C	NM_000057.3	Arg883=	90782821	90782928	NM_000057.3_cds_12_0_chr15_90782822_f	+
90782927	rs753160480	90782927	BLM	synonymous variant	c.2661A>G	NM_000057.3	Pro887=	90782821	90782928	NM_000057.3_cds_12_0_chr15_90782822_f	+
90784937	rs751945434	90784937	BLM	synonymous variant	c.2679T>C	NM_000057.3	Ile893=	90784920	90785081	NM_000057.3_cds_13_0_chr15_90784921_f	+
90784949	rs756155242	90784949	BLM	synonymous variant	c.2691C>T	NM_000057.3	Ser897=	90784920	90785081	NM_000057.3_cds_13_0_chr15_90784921_f	+
90784979	rs1009065257	90784979	BLM	synonymous variant	c.2721G>A	NM_000057.3	Thr907=	90784920	90785081	NM_000057.3_cds_13_0_chr15_90784921_f	+
90784982	rs1052357089	90784982	BLM	synonymous variant	c.2724A>G	NM_000057.3	Leu908=	90784920	90785081	NM_000057.3_cds_13_0_chr15_90784921_f	+
90784988	rs137913789	90784988	BLM	synonymous variant	c.2730A>G	NM_000057.3	Arg910=	90784920	90785081	NM_000057.3_cds_13_0_chr15_90784921_f	+
90784997	rs759223856	90784997	BLM	synonymous variant	c.2739C>T	NM_000057.3	Leu913=	90784920	90785081	NM_000057.3_cds_13_0_chr15_90784921_f	+
90785012	rs763410898	90785012	BLM	synonymous variant	c.2754C>T	NM_000057.3	Tyr918=	90784920	90785081	NM_000057.3_cds_13_0_chr15_90784921_f	+
90785042	rs1032746564	90785042	BLM	synonymous variant	c.2784T>C	NM_000057.3	Asp928=	90784920	90785081	NM_000057.3_cds_13_0_chr15_90784921_f	+
90785045	rs764679551	90785045	BLM	synonymous variant	c.2787A>G	NM_000057.3	Glu929=	90784920	90785081	NM_000057.3_cds_13_0_chr15_90784921_f	+
90785054	rs55691621	90785054	BLM	synonymous variant	c.2796G>A	NM_000057.3	Gln932=	90784920	90785081	NM_000057.3_cds_13_0_chr15_90784921_f	+
90790663	rs200850440	90790663	BLM	synonymous variant	c.2838A>G	NM_000057.3	Thr946=	90790648	90790844	NM_000057.3_cds_14_0_chr15_90790649_f	+
90790669	rs971631664	90790669	BLM	synonymous variant	c.2844A>G	NM_000057.3	Ala948=	90790648	90790844	NM_000057.3_cds_14_0_chr15_90790649_f	+
90790681	rs140559841	90790681	BLM	synonymous variant	c.2856G>A	NM_000057.3	Gly952=	90790648	90790844	NM_000057.3_cds_14_0_chr15_90790649_f	+
90790687	rs907953613	90790687	BLM	synonymous variant	c.2862C>T	NM_000057.3	Asp954=	90790648	90790844	NM_000057.3_cds_14_0_chr15_90790649_f	+
90790693	rs199861261	90790693	BLM	synonymous variant	c.2868G>A	NM_000057.3	Pro956=	90790648	90790844	NM_000057.3_cds_14_0_chr15_90790649_f	+
90790696	rs878853554	90790696	BLM	synonymous variant	c.2871C>T	NM_000057.3	Asp957=	90790648	90790844	NM_000057.3_cds_14_0_chr15_90790649_f	+
90790702	rs773582992	90790702	BLM	synonymous variant	c.2877A>C	NM_000057.3	Arg959=	90790648	90790844	NM_000057.3_cds_14_0_chr15_90790649_f	+
90790717	rs973389134	90790717	BLM	synonymous variant	c.2892A>C	NM_000057.3	Ala964=	90790648	90790844	NM_000057.3_cds_14_0_chr15_90790649_f	+
90790723	rs201220226	90790723	BLM	synonymous variant	c.2898C>G	NM_000057.3	Leu966=	90790648	90790844	NM_000057.3_cds_14_0_chr15_90790649_f	+
90790744	rs181161119	90790744	BLM	synonymous variant	c.2919C>T	NM_000057.3	Tyr973=	90790648	90790844	NM_000057.3_cds_14_0_chr15_90790649_f	+
90790777	rs986892782	90790777	BLM	synonymous variant	c.2952G>A	NM_000057.3	Gly984=	90790648	90790844	NM_000057.3_cds_14_0_chr15_90790649_f	+
90794186	rs747406569	90794186	BLM	synonymous variant	c.3039T>C	NM_000057.3	His1013=	90794166	90794357	NM_000057.3_cds_15_0_chr15_90794167_f	+
90794192	rs966206627	90794192	BLM	synonymous variant	c.3045A>C	NM_000057.3	Thr1015=	90794166	90794357	NM_000057.3_cds_15_0_chr15_90794167_f	+
90794204	rs539573731	90794204	BLM	synonymous variant	c.3057C>T	NM_000057.3	His1019=	90794166	90794357	NM_000057.3_cds_15_0_chr15_90794167_f	+
90794207	rs763020597	90794207	BLM	synonymous variant	c.3060C>T	NM_000057.3	Phe1020=	90794166	90794357	NM_000057.3_cds_15_0_chr15_90794167_f	+
90794249	rs2227933	90794249	BLM	synonymous variant	c.3102G>A	NM_000057.3	Thr1034=	90794166	90794357	NM_000057.3_cds_15_0_chr15_90794167_f	+
90794273	rs757929206	90794273	BLM	synonymous variant	c.3126G>A	NM_000057.3	Leu1042=	90794166	90794357	NM_000057.3_cds_15_0_chr15_90794167_f	+
90794327	rs749458622	90794327	BLM	synonymous variant	c.3180T>C	NM_000057.3	Asp1060=	90794166	90794357	NM_000057.3_cds_15_0_chr15_90794167_f	+
90794333	rs774258877	90794333	BLM	synonymous variant	c.3186T>A	NM_000057.3	Ser1062=	90794166	90794357	NM_000057.3_cds_15_0_chr15_90794167_f	+
90798204	rs7171673	90798204	BLM	synonymous variant	c.3225A>G	NM_000057.3	Arg1075=	90798189	90798337	NM_000057.3_cds_16_0_chr15_90798190_f	+
90798216	rs148237075	90798216	BLM	synonymous variant	c.3237C>T	NM_000057.3	Asp1079=	90798189	90798337	NM_000057.3_cds_16_0_chr15_90798190_f	+
90798228	rs763642876	90798228	BLM	synonymous variant	c.3249T>C	NM_000057.3	Ser1083=	90798189	90798337	NM_000057.3_cds_16_0_chr15_90798190_f	+
90798231	rs751147296	90798231	BLM	synonymous variant	c.3252T>C	NM_000057.3	Ile1084=	90798189	90798337	NM_000057.3_cds_16_0_chr15_90798190_f	+
90798288	rs772290769	90798288	BLM	synonymous variant	c.3309A>G	NM_000057.3	Val1103=	90798189	90798337	NM_000057.3_cds_16_0_chr15_90798190_f	+
90798324	rs773893026	90798324	BLM	synonymous variant	c.3345C>T	NM_000057.3	Val1115=	90798189	90798337	NM_000057.3_cds_16_0_chr15_90798190_f	+
90798327	rs372697241	90798327	BLM	synonymous variant	c.3348C>T	NM_000057.3	Asp1116=	90798189	90798337	NM_000057.3_cds_16_0_chr15_90798190_f	+
90798334	rs201847046	90798334	BLM	synonymous variant	c.3355T>C	NM_000057.3	Leu1119=	90798189	90798337	NM_000057.3_cds_16_0_chr15_90798190_f	+
90803588	rs147148171	90803588	BLM	intron variant;synonymous variant	c.3426C>T	NM_000057.3	Ala1142=	90803520	90803720	NM_000057.3_cds_17_0_chr15_90803521_f	+
90803642	rs764495515	90803642	BLM	intron variant;synonymous variant	c.3480T>C	NM_000057.3	Tyr1160=	90803520	90803720	NM_000057.3_cds_17_0_chr15_90803521_f	+
90803654	rs762058424	90803654	BLM	intron variant;synonymous variant	c.3492T>C	NM_000057.3	Asn1164=	90803520	90803720	NM_000057.3_cds_17_0_chr15_90803521_f	+
90803657	rs767536788	90803657	BLM	intron variant;synonymous variant	c.3495C>T	NM_000057.3	Asp1165=	90803520	90803720	NM_000057.3_cds_17_0_chr15_90803521_f	+
90803663	rs752559933	90803663	BLM	intron variant;synonymous variant	c.3501G>A	NM_000057.3	Ala1167=	90803520	90803720	NM_000057.3_cds_17_0_chr15_90803521_f	+
90803663	rs752559933	90803663	BLM	intron variant;synonymous variant	c.3501G>T	NM_000057.3	Ala1167=	90803520	90803720	NM_000057.3_cds_17_0_chr15_90803521_f	+
90803666	rs758199564	90803666	BLM	intron variant;synonymous variant	c.3504C>T	NM_000057.3	Ile1168=	90803520	90803720	NM_000057.3_cds_17_0_chr15_90803521_f	+
90803672	rs771325448	90803672	BLM	intron variant;synonymous variant	c.3510T>C	NM_000057.3	Tyr1170=	90803520	90803720	NM_000057.3_cds_17_0_chr15_90803521_f	+
90803675	rs780615126	90803675	BLM	intron variant;synonymous variant	c.3513G>A	NM_000057.3	Val1171=	90803520	90803720	NM_000057.3_cds_17_0_chr15_90803521_f	+
90803681	rs769119431	90803681	BLM	intron variant;synonymous variant	c.3519C>T	NM_000057.3	Leu1173=	90803520	90803720	NM_000057.3_cds_17_0_chr15_90803521_f	+
90803693	rs2227934	90803693	BLM	intron variant;synonymous variant	c.3531C>A	NM_000057.3	Ala1177=	90803520	90803720	NM_000057.3_cds_17_0_chr15_90803521_f	+
90803696	rs769177306	90803696	BLM	intron variant;synonymous variant	c.3534A>G	NM_000057.3	Gln1178=	90803520	90803720	NM_000057.3_cds_17_0_chr15_90803521_f	+
90803702	rs145524919	90803702	BLM	intron variant;synonymous variant	c.3540A>C	NM_000057.3	Val1180=	90803520	90803720	NM_000057.3_cds_17_0_chr15_90803521_f	+
90804169	rs762924653	90804169	BLM	intron variant;synonymous variant	c.3561A>C	NM_000057.3	Val1187=	90804166	90804359	NM_000057.3_cds_18_0_chr15_90804167_f	+
90804193	rs1023322113	90804193	BLM	intron variant;synonymous variant	c.3585C>T	NM_000057.3	Ser1195=	90804166	90804359	NM_000057.3_cds_18_0_chr15_90804167_f	+
90804217	rs151114049	90804217	BLM	intron variant;synonymous variant	c.3609G>A	NM_000057.3	Ala1203=	90804166	90804359	NM_000057.3_cds_18_0_chr15_90804167_f	+
90804268	rs779564538	90804268	BLM	intron variant;synonymous variant	c.3660A>G	NM_000057.3	Gly1220=	90804166	90804359	NM_000057.3_cds_18_0_chr15_90804167_f	+
90804271	rs570411065	90804271	BLM	intron variant;synonymous variant	c.3663A>G	NM_000057.3	Glu1221=	90804166	90804359	NM_000057.3_cds_18_0_chr15_90804167_f	+
90804307	rs773406498	90804307	BLM	intron variant;synonymous variant	c.3699T>C	NM_000057.3	Phe1233=	90804166	90804359	NM_000057.3_cds_18_0_chr15_90804167_f	+
90804337	rs747293738	90804337	BLM	intron variant;synonymous variant	c.3729C>T	NM_000057.3	Thr1243=	90804166	90804359	NM_000057.3_cds_18_0_chr15_90804167_f	+
90804355	rs776748831	90804355	BLM	intron variant;synonymous variant	c.3747T>A	NM_000057.3	Leu1249=	90804166	90804359	NM_000057.3_cds_18_0_chr15_90804167_f	+
90809138	rs962822215	90809138	BLM	synonymous variant	c.3753A>G	NM_000057.3	Glu1251=	90809136	90809259	NM_000057.3_cds_19_0_chr15_90809137_f	+
90809141	rs771209895	90809141	BLM	synonymous variant	c.3756T>A	NM_000057.3	Ser1252=	90809136	90809259	NM_000057.3_cds_19_0_chr15_90809137_f	+
90809183	rs138831180	90809183	BLM	synonymous variant	c.3798T>G	NM_000057.3	Val1266=	90809136	90809259	NM_000057.3_cds_19_0_chr15_90809137_f	+
90809186	rs761862200	90809186	BLM	synonymous variant	c.3801T>C	NM_000057.3	Thr1267=	90809136	90809259	NM_000057.3_cds_19_0_chr15_90809137_f	+
90809195	rs764486814	90809195	BLM	synonymous variant	c.3810A>G	NM_000057.3	Lys1270=	90809136	90809259	NM_000057.3_cds_19_0_chr15_90809137_f	+
90809198	rs376082823	90809198	BLM	synonymous variant	c.3813G>A	NM_000057.3	Leu1271=	90809136	90809259	NM_000057.3_cds_19_0_chr15_90809137_f	+
90809207	rs578242272	90809207	BLM	synonymous variant	c.3822T>C	NM_000057.3	Tyr1274=	90809136	90809259	NM_000057.3_cds_19_0_chr15_90809137_f	+
90809213	rs369383272	90809213	BLM	synonymous variant	c.3828G>A	NM_000057.3	Ala1276=	90809136	90809259	NM_000057.3_cds_19_0_chr15_90809137_f	+
90809225	rs759221501	90809225	BLM	synonymous variant	c.3840A>G	NM_000057.3	Ser1280=	90809136	90809259	NM_000057.3_cds_19_0_chr15_90809137_f	+
90809228	rs764839828	90809228	BLM	synonymous variant	c.3843A>G	NM_000057.3	Val1281=	90809136	90809259	NM_000057.3_cds_19_0_chr15_90809137_f	+
90809234	rs140524886	90809234	BLM	synonymous variant	c.3849G>A	NM_000057.3	Gln1283=	90809136	90809259	NM_000057.3_cds_19_0_chr15_90809137_f	+
90809246	rs977539638	90809246	BLM	synonymous variant	c.3861A>G	NM_000057.3	Glu1287=	90809136	90809259	NM_000057.3_cds_19_0_chr15_90809137_f	+
90809252	rs759000443	90809252	BLM	synonymous variant	c.3867A>G	NM_000057.3	Thr1289=	90809136	90809259	NM_000057.3_cds_19_0_chr15_90809137_f	+
90811209	rs28377085	90811209	BLM	synonymous variant	c.3879A>G	NM_000057.3	Glu1293=	90811204	90811406	NM_000057.3_cds_20_0_chr15_90811205_f	+
90811230	rs769564626	90811230	BLM	missense variant;synonymous variant	c.3900C>T	NM_000057.3	Ser1300=	90811204	90811406	NM_000057.3_cds_20_0_chr15_90811205_f	+
90811233	rs762626349	90811233	BLM	synonymous variant	c.3903G>A	NM_000057.3	Leu1301=	90811204	90811406	NM_000057.3_cds_20_0_chr15_90811205_f	+
90811251	rs149286215	90811251	BLM	synonymous variant	c.3921C>T	NM_000057.3	Pro1307=	90811204	90811406	NM_000057.3_cds_20_0_chr15_90811205_f	+
90811254	rs1019687102	90811254	BLM	synonymous variant	c.3924A>T	NM_000057.3	Gly1308=	90811204	90811406	NM_000057.3_cds_20_0_chr15_90811205_f	+
90811263	rs756451802	90811263	BLM	synonymous variant	c.3933C>T	NM_000057.3	Ala1311=	90811204	90811406	NM_000057.3_cds_20_0_chr15_90811205_f	+
90811266	rs1034211979	90811266	BLM	synonymous variant	c.3936T>A	NM_000057.3	Ala1312=	90811204	90811406	NM_000057.3_cds_20_0_chr15_90811205_f	+
90811275	rs1063147	90811275	BLM	synonymous variant	c.3945C>T	NM_000057.3	Leu1315=	90811204	90811406	NM_000057.3_cds_20_0_chr15_90811205_f	+
90811278	rs375896520	90811278	BLM	missense variant;synonymous variant	c.3948C>T	NM_000057.3	Asp1316=	90811204	90811406	NM_000057.3_cds_20_0_chr15_90811205_f	+
90811281	rs138188609	90811281	BLM	synonymous variant	c.3951G>A	NM_000057.3	Glu1317=	90811204	90811406	NM_000057.3_cds_20_0_chr15_90811205_f	+
90811290	rs56009845	90811290	BLM	synonymous variant	c.3960C>T	NM_000057.3	Pro1320=	90811204	90811406	NM_000057.3_cds_20_0_chr15_90811205_f	+
90811329	rs750523083	90811329	BLM	synonymous variant	c.3999A>G	NM_000057.3	Glu1333=	90811204	90811406	NM_000057.3_cds_20_0_chr15_90811205_f	+
90811341	rs142063329	90811341	BLM	synonymous variant	c.4011A>G	NM_000057.3	Lys1337=	90811204	90811406	NM_000057.3_cds_20_0_chr15_90811205_f	+
90811356	rs766689783	90811356	BLM	synonymous variant	c.4026C>T	NM_000057.3	Ser1342=	90811204	90811406	NM_000057.3_cds_20_0_chr15_90811205_f	+
90811380	rs200346177	90811380	BLM	synonymous variant	c.4050T>C	NM_000057.3	Thr1350=	90811204	90811406	NM_000057.3_cds_20_0_chr15_90811205_f	+
90811395	rs765550401	90811395	BLM	synonymous variant	c.4065C>T	NM_000057.3	Ser1355=	90811204	90811406	NM_000057.3_cds_20_0_chr15_90811205_f	+
90811404	rs546163008	90811404	BLM	synonymous variant	c.4074G>A	NM_000057.3	Lys1358=	90811204	90811406	NM_000057.3_cds_20_0_chr15_90811205_f	+
90815138	rs61754135	90815138	BLM	synonymous variant	c.4113G>A	NM_000057.3	Thr1371=	90815101	90815279	NM_000057.3_cds_21_0_chr15_90815102_f	+
90815138	rs61754135	90815138	BLM	synonymous variant	c.4113G>T	NM_000057.3	Thr1371=	90815101	90815279	NM_000057.3_cds_21_0_chr15_90815102_f	+
90815147	rs145277875	90815147	BLM	synonymous variant	c.4122C>T	NM_000057.3	Ser1374=	90815101	90815279	NM_000057.3_cds_21_0_chr15_90815102_f	+
90815183	rs746522338	90815183	BLM	synonymous variant	c.4158T>G	NM_000057.3	Ser1386=	90815101	90815279	NM_000057.3_cds_21_0_chr15_90815102_f	+
90815211	rs376734461	90815211	BLM	synonymous variant	c.4186T>C	NM_000057.3	Leu1396=	90815101	90815279	NM_000057.3_cds_21_0_chr15_90815102_f	+
90815231	rs775975894	90815231	BLM	synonymous variant	c.4206G>A	NM_000057.3	Pro1402=	90815101	90815279	NM_000057.3_cds_21_0_chr15_90815102_f	+
90815249	rs774367622	90815249	BLM	synonymous variant	c.4224G>A	NM_000057.3	Pro1408=	90815101	90815279	NM_000057.3_cds_21_0_chr15_90815102_f	+
90815270	rs754875148	90815270	BLM	synonymous variant	c.4245A>G	NM_000057.3	Ala1415=	90815101	90815279	NM_000057.3_cds_21_0_chr15_90815102_f	+
90815276	rs886051553	90815276	BLM	synonymous variant	c.4251A>C	NM_000057.3	Ser1417=	90815101	90815279	NM_000057.3_cds_21_0_chr15_90815102_f	+

## Sheet: Intron_SNP
Table S2 E: SNPs mapped to the Intron region of BLM gene.
Start	# Variant ID	Stop	Gene	Molecular consequences	Transcript change	RefSeq	Protein change	Start_coordination_cds	Stop_coordination_cds	Coordination_cds	orientation
90719146	rs933364112	90719146	BLM	intron variant	c.-5+1706C>T	NM_000057.3		90717440	90747388	NM_000057.3_intron_0_0_chr15_90717441_f	+
90719148	rs749400165	90719148	BLM	intron variant	c.-5+1708C>A	NM_000057.3		90717440	90747388	NM_000057.3_intron_0_0_chr15_90717441_f	+
90719148	rs749400165	90719148	BLM	intron variant	c.-5+1708C>G	NM_000057.3		90717440	90747388	NM_000057.3_intron_0_0_chr15_90717441_f	+
90719150	rs937846080	90719150	BLM	intron variant	c.-5+1710C>G	NM_000057.3		90717440	90747388	NM_000057.3_intron_0_0_chr15_90717441_f	+
90719165	rs1050553636	90719165	BLM	intron variant	c.-5+1725G>A	NM_000057.3		90717440	90747388	NM_000057.3_intron_0_0_chr15_90717441_f	+
90719172	rs1056282917	90719172	BLM	intron variant	c.-5+1732T>C	NM_000057.3		90717440	90747388	NM_000057.3_intron_0_0_chr15_90717441_f	+
90719173	rs917331186	90719173	BLM	intron variant	c.-5+1733A>G	NM_000057.3		90717440	90747388	NM_000057.3_intron_0_0_chr15_90717441_f	+
90719182	rs545353063	90719182	BLM	intron variant	c.-5+1742G>A	NM_000057.3		90717440	90747388	NM_000057.3_intron_0_0_chr15_90717441_f	+
90719185	rs889087984	90719185	BLM	intron variant	c.-5+1745G>A	NM_000057.3		90717440	90747388	NM_000057.3_intron_0_0_chr15_90717441_f	+
90719199	rs947378959	90719199	BLM	intron variant	c.-5+1759G>C	NM_000057.3		90717440	90747388	NM_000057.3_intron_0_0_chr15_90717441_f	+
90719207	rs1047547171	90719207	BLM	intron variant	c.-5+1767G>C	NM_000057.3		90717440	90747388	NM_000057.3_intron_0_0_chr15_90717441_f	+
90719209	rs186376176	90719209	BLM	intron variant	c.-5+1769T>C	NM_000057.3		90717440	90747388	NM_000057.3_intron_0_0_chr15_90717441_f	+
90719212	rs191125986	90719212	BLM	intron variant	c.-5+1772C>T	NM_000057.3		90717440	90747388	NM_000057.3_intron_0_0_chr15_90717441_f	+
90719213	rs998760118	90719213	BLM	intron variant	c.-5+1773G>C	NM_000057.3		90717440	90747388	NM_000057.3_intron_0_0_chr15_90717441_f	+
90719216	rs1035896913	90719216	BLM	intron variant	c.-5+1776C>A	NM_000057.3		90717440	90747388	NM_000057.3_intron_0_0_chr15_90717441_f	+
90719219	rs1613527	90719219	BLM	intron variant	c.-5+1779C>T	NM_000057.3		90717440	90747388	NM_000057.3_intron_0_0_chr15_90717441_f	+
90719222	rs895652033	90719222	BLM	intron variant	c.-5+1782A>C	NM_000057.3		90717440	90747388	NM_000057.3_intron_0_0_chr15_90717441_f	+
90719228	rs941642966	90719228	BLM	intron variant	c.-5+1788T>C	NM_000057.3		90717440	90747388	NM_000057.3_intron_0_0_chr15_90717441_f	+
90719232	rs1038569574	90719232	BLM	intron variant	c.-5+1792C>T	NM_000057.3		90717440	90747388	NM_000057.3_intron_0_0_chr15_90717441_f	+
90719234	rs900068656	90719234	BLM	intron variant	c.-5+1794G>A	NM_000057.3		90717440	90747388	NM_000057.3_intron_0_0_chr15_90717441_f	+
90719237	rs996981097	90719237	BLM	intron variant	c.-5+1797T>C	NM_000057.3		90717440	90747388	NM_000057.3_intron_0_0_chr15_90717441_f	+
90719243	rs572516915	90719243	BLM	intron variant	c.-5+1803C>A	NM_000057.3		90717440	90747388	NM_000057.3_intron_0_0_chr15_90717441_f	+
90719243	rs572516915	90719243	BLM	intron variant	c.-5+1803C>T	NM_000057.3		90717440	90747388	NM_000057.3_intron_0_0_chr15_90717441_f	+
90719257	rs1022725407	90719257	BLM	intron variant	c.-5+1817C>T	NM_000057.3		90717440	90747388	NM_000057.3_intron_0_0_chr15_90717441_f	+
90719265	rs952465375	90719265	BLM	intron variant	c.-5+1825A>G	NM_000057.3		90717440	90747388	NM_000057.3_intron_0_0_chr15_90717441_f	+
90719284	rs548778712	90719284	BLM	intron variant	c.-5+1844C>T	NM_000057.3		90717440	90747388	NM_000057.3_intron_0_0_chr15_90717441_f	+
90719287	rs540145306	90719287	BLM	intron variant	c.-5+1847C>T	NM_000057.3		90717440	90747388	NM_000057.3_intron_0_0_chr15_90717441_f	+
90719329	rs560742660	90719329	BLM	intron variant	c.-5+1889C>G	NM_000057.3		90717440	90747388	NM_000057.3_intron_0_0_chr15_90717441_f	+
90719330	rs1009315438	90719330	BLM	intron variant	c.-5+1890A>C	NM_000057.3		90717440	90747388	NM_000057.3_intron_0_0_chr15_90717441_f	+
90719349	rs528418485	90719349	BLM	intron variant	c.-5+1909C>G	NM_000057.3		90717440	90747388	NM_000057.3_intron_0_0_chr15_90717441_f	+
90719349	rs528418485	90719349	BLM	intron variant	c.-5+1909C>T	NM_000057.3		90717440	90747388	NM_000057.3_intron_0_0_chr15_90717441_f	+
90719370	rs546469924	90719370	BLM	intron variant	c.-5+1930G>A	NM_000057.3		90717440	90747388	NM_000057.3_intron_0_0_chr15_90717441_f	+
90719376	rs868080438	90719376	BLM	intron variant	c.-5+1936C>T	NM_000057.3		90717440	90747388	NM_000057.3_intron_0_0_chr15_90717441_f	+
90719377	rs754672826	90719377	BLM	intron variant	c.-5+1937G>A	NM_000057.3		90717440	90747388	NM_000057.3_intron_0_0_chr15_90717441_f	+
90719391	rs1033609648	90719391	BLM	intron variant	c.-5+1951C>T	NM_000057.3		90717440	90747388	NM_000057.3_intron_0_0_chr15_90717441_f	+
90719400	rs372821938	90719400	BLM	intron variant	c.-5+1960G>A	NM_000057.3		90717440	90747388	NM_000057.3_intron_0_0_chr15_90717441_f	+
90719404	rs115237595	90719404	BLM	intron variant	c.-5+1964C>T	NM_000057.3		90717440	90747388	NM_000057.3_intron_0_0_chr15_90717441_f	+
90719419	rs933518483	90719419	BLM	intron variant	c.-5+1979T>C	NM_000057.3		90717440	90747388	NM_000057.3_intron_0_0_chr15_90717441_f	+
90719437	rs868422586	90719437	BLM	intron variant	c.-5+1997A>G	NM_000057.3		90717440	90747388	NM_000057.3_intron_0_0_chr15_90717441_f	+
90719450	rs567721495	90719450	BLM	intron variant	c.-5+2010A>T	NM_000057.3		90717440	90747388	NM_000057.3_intron_0_0_chr15_90717441_f	+
90719461	rs79195541	90719461	BLM	intron variant	c.-5+2021C>T	NM_000057.3		90717440	90747388	NM_000057.3_intron_0_0_chr15_90717441_f	+
90719462	rs950215347	90719462	BLM	intron variant	c.-5+2022G>A	NM_000057.3		90717440	90747388	NM_000057.3_intron_0_0_chr15_90717441_f	+
90719470	rs947511318	90719470	BLM	intron variant	c.-5+2030G>A	NM_000057.3		90717440	90747388	NM_000057.3_intron_0_0_chr15_90717441_f	+
90719473	rs982872693	90719473	BLM	intron variant	c.-5+2033C>T	NM_000057.3		90717440	90747388	NM_000057.3_intron_0_0_chr15_90717441_f	+
90719474	rs550519782	90719474	BLM	intron variant	c.-5+2034G>A	NM_000057.3		90717440	90747388	NM_000057.3_intron_0_0_chr15_90717441_f	+
90719488	rs941381437	90719488	BLM	intron variant	c.-5+2048C>A	NM_000057.3		90717440	90747388	NM_000057.3_intron_0_0_chr15_90717441_f	+
90719489	rs1043028336	90719489	BLM	intron variant	c.-5+2049T>A	NM_000057.3		90717440	90747388	NM_000057.3_intron_0_0_chr15_90717441_f	+
90719508	rs1038303291	90719508	BLM	intron variant	c.-5+2068C>T	NM_000057.3		90717440	90747388	NM_000057.3_intron_0_0_chr15_90717441_f	+
90719515	rs903197559	90719515	BLM	intron variant	c.-5+2075C>A	NM_000057.3		90717440	90747388	NM_000057.3_intron_0_0_chr15_90717441_f	+
90719528	rs900101456	90719528	BLM	intron variant	c.-5+2088G>A	NM_000057.3		90717440	90747388	NM_000057.3_intron_0_0_chr15_90717441_f	+
90719572	rs932865018	90719572	BLM	intron variant	c.-5+2132G>A	NM_000057.3		90717440	90747388	NM_000057.3_intron_0_0_chr15_90717441_f	+
90719589	rs144257322	90719589	BLM	intron variant	c.-5+2149C>T	NM_000057.3		90717440	90747388	NM_000057.3_intron_0_0_chr15_90717441_f	+
90719590	rs891285655	90719590	BLM	intron variant	c.-5+2150G>C	NM_000057.3		90717440	90747388	NM_000057.3_intron_0_0_chr15_90717441_f	+
90719593	rs1009755945	90719593	BLM	intron variant	c.-5+2153A>G	NM_000057.3		90717440	90747388	NM_000057.3_intron_0_0_chr15_90717441_f	+
90719596	rs748526788	90719596	BLM	intron variant	c.-5+2156C>T	NM_000057.3		90717440	90747388	NM_000057.3_intron_0_0_chr15_90717441_f	+
90719628	rs375221547	90719628	BLM	intron variant	c.-5+2188G>A	NM_000057.3		90717440	90747388	NM_000057.3_intron_0_0_chr15_90717441_f	+
90719628	rs375221547	90719628	BLM	intron variant	c.-5+2188G>T	NM_000057.3		90717440	90747388	NM_000057.3_intron_0_0_chr15_90717441_f	+
90719658	rs1012739095	90719658	BLM	intron variant	c.-5+2218A>T	NM_000057.3		90717440	90747388	NM_000057.3_intron_0_0_chr15_90717441_f	+
90719666	rs1023261426	90719666	BLM	intron variant	c.-5+2226T>A	NM_000057.3		90717440	90747388	NM_000057.3_intron_0_0_chr15_90717441_f	+
90719683	rs1020722773	90719683	BLM	intron variant	c.-5+2243G>A	NM_000057.3		90717440	90747388	NM_000057.3_intron_0_0_chr15_90717441_f	+
90719686	rs536311485	90719686	BLM	intron variant	c.-5+2246A>G	NM_000057.3		90717440	90747388	NM_000057.3_intron_0_0_chr15_90717441_f	+
90719688	rs903571633	90719688	BLM	intron variant	c.-5+2248T>C	NM_000057.3		90717440	90747388	NM_000057.3_intron_0_0_chr15_90717441_f	+
90719697	rs1000542101	90719697	BLM	intron variant	c.-5+2257T>G	NM_000057.3		90717440	90747388	NM_000057.3_intron_0_0_chr15_90717441_f	+
90719702	rs1033309011	90719702	BLM	intron variant	c.-5+2262C>G	NM_000057.3		90717440	90747388	NM_000057.3_intron_0_0_chr15_90717441_f	+
90719715	rs959317426	90719715	BLM	intron variant	c.-5+2275A>G	NM_000057.3		90717440	90747388	NM_000057.3_intron_0_0_chr15_90717441_f	+
90719738	rs992070057	90719738	BLM	intron variant	c.-5+2298A>C	NM_000057.3		90717440	90747388	NM_000057.3_intron_0_0_chr15_90717441_f	+
90719740	rs961053338	90719740	BLM	intron variant	c.-5+2300A>G	NM_000057.3		90717440	90747388	NM_000057.3_intron_0_0_chr15_90717441_f	+
90719755	rs972698910	90719755	BLM	intron variant	c.-5+2315C>T	NM_000057.3		90717440	90747388	NM_000057.3_intron_0_0_chr15_90717441_f	+
90719756	rs1025258473	90719756	BLM	intron variant	c.-5+2316A>C	NM_000057.3		90717440	90747388	NM_000057.3_intron_0_0_chr15_90717441_f	+
90719779	rs950560049	90719779	BLM	intron variant	c.-5+2339A>G	NM_000057.3		90717440	90747388	NM_000057.3_intron_0_0_chr15_90717441_f	+
90719791	rs556036823	90719791	BLM	intron variant	c.-5+2351A>G	NM_000057.3		90717440	90747388	NM_000057.3_intron_0_0_chr15_90717441_f	+
90719808	rs986312477	90719808	BLM	intron variant	c.-5+2368G>C	NM_000057.3		90717440	90747388	NM_000057.3_intron_0_0_chr15_90717441_f	+
90719811	rs910753000	90719811	BLM	intron variant	c.-5+2371A>T	NM_000057.3		90717440	90747388	NM_000057.3_intron_0_0_chr15_90717441_f	+
90719815	rs774905083	90719815	BLM	intron variant	c.-5+2375G>A	NM_000057.3		90717440	90747388	NM_000057.3_intron_0_0_chr15_90717441_f	+
90719822	rs759870985	90719822	BLM	intron variant	c.-5+2382A>C	NM_000057.3		90717440	90747388	NM_000057.3_intron_0_0_chr15_90717441_f	+
90719835	rs565142048	90719835	BLM	intron variant	c.-5+2395C>A	NM_000057.3		90717440	90747388	NM_000057.3_intron_0_0_chr15_90717441_f	+
90719839	rs941412661	90719839	BLM	intron variant	c.-5+2399G>T	NM_000057.3		90717440	90747388	NM_000057.3_intron_0_0_chr15_90717441_f	+
90719863	rs772372907	90719863	BLM	intron variant	c.-5+2423C>T	NM_000057.3		90717440	90747388	NM_000057.3_intron_0_0_chr15_90717441_f	+
90719870	rs924591107	90719870	BLM	intron variant	c.-5+2430T>G	NM_000057.3		90717440	90747388	NM_000057.3_intron_0_0_chr15_90717441_f	+
90719889	rs8037560	90719889	BLM	intron variant	c.-5+2449C>G	NM_000057.3		90717440	90747388	NM_000057.3_intron_0_0_chr15_90717441_f	+
90719896	rs535366081	90719896	BLM	intron variant	c.-5+2456T>C	NM_000057.3		90717440	90747388	NM_000057.3_intron_0_0_chr15_90717441_f	+
90719917	rs182445201	90719917	BLM	intron variant	c.-5+2477A>G	NM_000057.3		90717440	90747388	NM_000057.3_intron_0_0_chr15_90717441_f	+
90719927	rs948680340	90719927	BLM	intron variant	c.-5+2487G>A	NM_000057.3		90717440	90747388	NM_000057.3_intron_0_0_chr15_90717441_f	+
90719941	rs1044218583	90719941	BLM	intron variant	c.-5+2501T>G	NM_000057.3		90717440	90747388	NM_000057.3_intron_0_0_chr15_90717441_f	+
90719942	rs761302804	90719942	BLM	intron variant	c.-5+2502T>C	NM_000057.3		90717440	90747388	NM_000057.3_intron_0_0_chr15_90717441_f	+
90719947	rs888283730	90719947	BLM	intron variant	c.-5+2507C>T	NM_000057.3		90717440	90747388	NM_000057.3_intron_0_0_chr15_90717441_f	+
90719950	rs1005284212	90719950	BLM	intron variant	c.-5+2510A>G	NM_000057.3		90717440	90747388	NM_000057.3_intron_0_0_chr15_90717441_f	+
90719991	rs1036798172	90719991	BLM	intron variant	c.-5+2551C>T	NM_000057.3		90717440	90747388	NM_000057.3_intron_0_0_chr15_90717441_f	+
90720037	rs896937604	90720037	BLM	intron variant	c.-5+2597C>G	NM_000057.3		90717440	90747388	NM_000057.3_intron_0_0_chr15_90717441_f	+
90720044	rs945580058	90720044	BLM	intron variant	c.-5+2604C>A	NM_000057.3		90717440	90747388	NM_000057.3_intron_0_0_chr15_90717441_f	+
90720060	rs553719580	90720060	BLM	intron variant	c.-5+2620T>C	NM_000057.3		90717440	90747388	NM_000057.3_intron_0_0_chr15_90717441_f	+
90720095	rs903608348	90720095	BLM	intron variant	c.-5+2655A>G	NM_000057.3		90717440	90747388	NM_000057.3_intron_0_0_chr15_90717441_f	+
90720119	rs113333941	90720119	BLM	intron variant	c.-5+2679T>C	NM_000057.3		90717440	90747388	NM_000057.3_intron_0_0_chr15_90717441_f	+
90720123	rs954975208	90720123	BLM	intron variant	c.-5+2683C>G	NM_000057.3		90717440	90747388	NM_000057.3_intron_0_0_chr15_90717441_f	+
90720128	rs764954084	90720128	BLM	intron variant	c.-5+2688T>C	NM_000057.3		90717440	90747388	NM_000057.3_intron_0_0_chr15_90717441_f	+
90720131	rs1017685708	90720131	BLM	intron variant	c.-5+2691T>C	NM_000057.3		90717440	90747388	NM_000057.3_intron_0_0_chr15_90717441_f	+
90720159	rs968876450	90720159	BLM	intron variant	c.-5+2719A>C	NM_000057.3		90717440	90747388	NM_000057.3_intron_0_0_chr15_90717441_f	+
90720184	rs112965611	90720184	BLM	intron variant	c.-5+2744G>A	NM_000057.3		90717440	90747388	NM_000057.3_intron_0_0_chr15_90717441_f	+
90720192	rs1013943170	90720192	BLM	intron variant	c.-5+2752A>G	NM_000057.3		90717440	90747388	NM_000057.3_intron_0_0_chr15_90717441_f	+
90720194	rs924684934	90720194	BLM	intron variant	c.-5+2754G>C	NM_000057.3		90717440	90747388	NM_000057.3_intron_0_0_chr15_90717441_f	+
90720213	rs992836773	90720213	BLM	intron variant	c.-5+2773C>G	NM_000057.3		90717440	90747388	NM_000057.3_intron_0_0_chr15_90717441_f	+
90720221	rs575389544	90720221	BLM	intron variant	c.-5+2781G>C	NM_000057.3		90717440	90747388	NM_000057.3_intron_0_0_chr15_90717441_f	+
90720233	rs563659632	90720233	BLM	intron variant	c.-5+2793C>T	NM_000057.3		90717440	90747388	NM_000057.3_intron_0_0_chr15_90717441_f	+
90720235	rs113410993	90720235	BLM	intron variant	c.-5+2795A>G	NM_000057.3		90717440	90747388	NM_000057.3_intron_0_0_chr15_90717441_f	+
90720235	rs113410993	90720235	BLM	intron variant	c.-5+2795A>T	NM_000057.3		90717440	90747388	NM_000057.3_intron_0_0_chr15_90717441_f	+
90720246	rs1004725252	90720246	BLM	intron variant	c.-5+2806T>C	NM_000057.3		90717440	90747388	NM_000057.3_intron_0_0_chr15_90717441_f	+
90720270	rs1044353624	90720270	BLM	intron variant	c.-5+2830A>G	NM_000057.3		90717440	90747388	NM_000057.3_intron_0_0_chr15_90717441_f	+
90720280	rs560778981	90720280	BLM	intron variant	c.-5+2840T>G	NM_000057.3		90717440	90747388	NM_000057.3_intron_0_0_chr15_90717441_f	+
90720285	rs148714222	90720285	BLM	intron variant	c.-5+2845A>G	NM_000057.3		90717440	90747388	NM_000057.3_intron_0_0_chr15_90717441_f	+
90720308	rs962806907	90720308	BLM	intron variant	c.-5+2868G>A	NM_000057.3		90717440	90747388	NM_000057.3_intron_0_0_chr15_90717441_f	+
90720309	rs7183308	90720309	BLM	intron variant	c.-5+2869A>G	NM_000057.3		90717440	90747388	NM_000057.3_intron_0_0_chr15_90717441_f	+
90720312	rs921292847	90720312	BLM	intron variant	c.-5+2872G>C	NM_000057.3		90717440	90747388	NM_000057.3_intron_0_0_chr15_90717441_f	+
90720335	rs954063493	90720335	BLM	intron variant	c.-5+2895A>G	NM_000057.3		90717440	90747388	NM_000057.3_intron_0_0_chr15_90717441_f	+
90720358	rs987178114	90720358	BLM	intron variant	c.-5+2918G>C	NM_000057.3		90717440	90747388	NM_000057.3_intron_0_0_chr15_90717441_f	+
90720365	rs529720357	90720365	BLM	intron variant	c.-5+2925T>C	NM_000057.3		90717440	90747388	NM_000057.3_intron_0_0_chr15_90717441_f	+
90720372	rs945581014	90720372	BLM	intron variant	c.-5+2932A>T	NM_000057.3		90717440	90747388	NM_000057.3_intron_0_0_chr15_90717441_f	+
90720382	rs1050748455	90720382	BLM	intron variant	c.-5+2942A>C	NM_000057.3		90717440	90747388	NM_000057.3_intron_0_0_chr15_90717441_f	+
90720391	rs766383176	90720391	BLM	intron variant	c.-5+2951G>A	NM_000057.3		90717440	90747388	NM_000057.3_intron_0_0_chr15_90717441_f	+
90720391	rs766383176	90720391	BLM	intron variant	c.-5+2951G>T	NM_000057.3		90717440	90747388	NM_000057.3_intron_0_0_chr15_90717441_f	+
90720403	rs751600353	90720403	BLM	intron variant	c.-5+2963A>G	NM_000057.3		90717440	90747388	NM_000057.3_intron_0_0_chr15_90717441_f	+
90720415	rs968969832	90720415	BLM	intron variant	c.-5+2975A>G	NM_000057.3		90717440	90747388	NM_000057.3_intron_0_0_chr15_90717441_f	+
90720433	rs754991821	90720433	BLM	intron variant	c.-5+2993C>T	NM_000057.3		90717440	90747388	NM_000057.3_intron_0_0_chr15_90717441_f	+
90720476	rs565053348	90720476	BLM	intron variant	c.-5+3036T>C	NM_000057.3		90717440	90747388	NM_000057.3_intron_0_0_chr15_90717441_f	+
90720477	rs111236781	90720477	BLM	intron variant	c.-5+3037C>T	NM_000057.3		90717440	90747388	NM_000057.3_intron_0_0_chr15_90717441_f	+
90720486	rs1031835514	90720486	BLM	intron variant	c.-5+3046C>G	NM_000057.3		90717440	90747388	NM_000057.3_intron_0_0_chr15_90717441_f	+
90720498	rs75761944	90720498	BLM	intron variant	c.-5+3058C>G	NM_000057.3		90717440	90747388	NM_000057.3_intron_0_0_chr15_90717441_f	+
90720504	rs568826021	90720504	BLM	intron variant	c.-5+3064T>C	NM_000057.3		90717440	90747388	NM_000057.3_intron_0_0_chr15_90717441_f	+
90720533	rs529861413	90720533	BLM	intron variant	c.-5+3093A>G	NM_000057.3		90717440	90747388	NM_000057.3_intron_0_0_chr15_90717441_f	+
90720547	rs917234512	90720547	BLM	intron variant	c.-5+3107G>T	NM_000057.3		90717440	90747388	NM_000057.3_intron_0_0_chr15_90717441_f	+
90720576	rs1013263909	90720576	BLM	intron variant	c.-5+3136T>C	NM_000057.3		90717440	90747388	NM_000057.3_intron_0_0_chr15_90717441_f	+
90720590	rs548284012	90720590	BLM	intron variant	c.-5+3150C>G	NM_000057.3		90717440	90747388	NM_000057.3_intron_0_0_chr15_90717441_f	+
90720590	rs548284012	90720590	BLM	intron variant	c.-5+3150C>T	NM_000057.3		90717440	90747388	NM_000057.3_intron_0_0_chr15_90717441_f	+
90720624	rs886358960	90720624	BLM	intron variant	c.-5+3184T>C	NM_000057.3		90717440	90747388	NM_000057.3_intron_0_0_chr15_90717441_f	+
90720625	rs980130427	90720625	BLM	intron variant	c.-5+3185T>G	NM_000057.3		90717440	90747388	NM_000057.3_intron_0_0_chr15_90717441_f	+
90720627	rs186132824	90720627	BLM	intron variant	c.-5+3187T>G	NM_000057.3		90717440	90747388	NM_000057.3_intron_0_0_chr15_90717441_f	+
90720636	rs1005204405	90720636	BLM	intron variant	c.-5+3196T>C	NM_000057.3		90717440	90747388	NM_000057.3_intron_0_0_chr15_90717441_f	+
90720639	rs535255437	90720639	BLM	intron variant	c.-5+3199T>C	NM_000057.3		90717440	90747388	NM_000057.3_intron_0_0_chr15_90717441_f	+
90720650	rs972552012	90720650	BLM	intron variant	c.-5+3210G>A	NM_000057.3		90717440	90747388	NM_000057.3_intron_0_0_chr15_90717441_f	+
90720652	rs115112999	90720652	BLM	intron variant	c.-5+3212G>A	NM_000057.3		90717440	90747388	NM_000057.3_intron_0_0_chr15_90717441_f	+
90720666	rs995572337	90720666	BLM	intron variant	c.-5+3226C>T	NM_000057.3		90717440	90747388	NM_000057.3_intron_0_0_chr15_90717441_f	+
90720668	rs111397846	90720668	BLM	intron variant	c.-5+3228G>A	NM_000057.3		90717440	90747388	NM_000057.3_intron_0_0_chr15_90717441_f	+
90720670	rs151215927	90720670	BLM	intron variant	c.-5+3230C>G	NM_000057.3		90717440	90747388	NM_000057.3_intron_0_0_chr15_90717441_f	+
90720674	rs557125087	90720674	BLM	intron variant	c.-5+3234C>T	NM_000057.3		90717440	90747388	NM_000057.3_intron_0_0_chr15_90717441_f	+
90720675	rs889429222	90720675	BLM	intron variant	c.-5+3235G>A	NM_000057.3		90717440	90747388	NM_000057.3_intron_0_0_chr15_90717441_f	+
90720676	rs140352314	90720676	BLM	intron variant	c.-5+3236G>A	NM_000057.3		90717440	90747388	NM_000057.3_intron_0_0_chr15_90717441_f	+
90720684	rs986822131	90720684	BLM	intron variant	c.-5+3244T>G	NM_000057.3		90717440	90747388	NM_000057.3_intron_0_0_chr15_90717441_f	+
90720688	rs912552180	90720688	BLM	intron variant	c.-5+3248C>G	NM_000057.3		90717440	90747388	NM_000057.3_intron_0_0_chr15_90717441_f	+
90720700	rs967022466	90720700	BLM	intron variant	c.-5+3260G>C	NM_000057.3		90717440	90747388	NM_000057.3_intron_0_0_chr15_90717441_f	+
90720704	rs978737978	90720704	BLM	intron variant	c.-5+3264G>A	NM_000057.3		90717440	90747388	NM_000057.3_intron_0_0_chr15_90717441_f	+
90720705	rs904780739	90720705	BLM	intron variant	c.-5+3265G>C	NM_000057.3		90717440	90747388	NM_000057.3_intron_0_0_chr15_90717441_f	+
90720707	rs925468011	90720707	BLM	intron variant	c.-5+3267G>T	NM_000057.3		90717440	90747388	NM_000057.3_intron_0_0_chr15_90717441_f	+
90720712	rs1000412570	90720712	BLM	intron variant	c.-5+3272G>A	NM_000057.3		90717440	90747388	NM_000057.3_intron_0_0_chr15_90717441_f	+
90720720	rs936843632	90720720	BLM	intron variant	c.-5+3280C>T	NM_000057.3		90717440	90747388	NM_000057.3_intron_0_0_chr15_90717441_f	+
90720735	rs990955281	90720735	BLM	intron variant	c.-5+3295A>T	NM_000057.3		90717440	90747388	NM_000057.3_intron_0_0_chr15_90717441_f	+
90720757	rs190981002	90720757	BLM	intron variant	c.-5+3317A>C	NM_000057.3		90717440	90747388	NM_000057.3_intron_0_0_chr15_90717441_f	+
90720757	rs190981002	90720757	BLM	intron variant	c.-5+3317A>G	NM_000057.3		90717440	90747388	NM_000057.3_intron_0_0_chr15_90717441_f	+
90720762	rs554656454	90720762	BLM	intron variant	c.-5+3322C>T	NM_000057.3		90717440	90747388	NM_000057.3_intron_0_0_chr15_90717441_f	+
90720787	rs970155599	90720787	BLM	intron variant	c.-5+3347T>G	NM_000057.3		90717440	90747388	NM_000057.3_intron_0_0_chr15_90717441_f	+
90720793	rs1046103335	90720793	BLM	intron variant	c.-5+3353C>T	NM_000057.3		90717440	90747388	NM_000057.3_intron_0_0_chr15_90717441_f	+
90720794	rs527250996	90720794	BLM	intron variant	c.-5+3354G>A	NM_000057.3		90717440	90747388	NM_000057.3_intron_0_0_chr15_90717441_f	+
90720814	rs144078702	90720814	BLM	intron variant	c.-5+3374G>A	NM_000057.3		90717440	90747388	NM_000057.3_intron_0_0_chr15_90717441_f	+
90720819	rs183254747	90720819	BLM	intron variant	c.-5+3379C>G	NM_000057.3		90717440	90747388	NM_000057.3_intron_0_0_chr15_90717441_f	+
90720819	rs183254747	90720819	BLM	intron variant	c.-5+3379C>T	NM_000057.3		90717440	90747388	NM_000057.3_intron_0_0_chr15_90717441_f	+
90720820	rs899059010	90720820	BLM	intron variant	c.-5+3380G>A	NM_000057.3		90717440	90747388	NM_000057.3_intron_0_0_chr15_90717441_f	+
90720820	rs899059010	90720820	BLM	intron variant	c.-5+3380G>C	NM_000057.3		90717440	90747388	NM_000057.3_intron_0_0_chr15_90717441_f	+
90720822	rs933830304	90720822	BLM	intron variant	c.-5+3382A>T	NM_000057.3		90717440	90747388	NM_000057.3_intron_0_0_chr15_90717441_f	+
90720825	rs995974334	90720825	BLM	intron variant	c.-5+3385C>T	NM_000057.3		90717440	90747388	NM_000057.3_intron_0_0_chr15_90717441_f	+
90720842	rs1028745468	90720842	BLM	intron variant	c.-5+3402C>T	NM_000057.3		90717440	90747388	NM_000057.3_intron_0_0_chr15_90717441_f	+
90720843	rs565048185	90720843	BLM	intron variant	c.-5+3403G>A	NM_000057.3		90717440	90747388	NM_000057.3_intron_0_0_chr15_90717441_f	+
90720851	rs1008723590	90720851	BLM	intron variant	c.-5+3411G>A	NM_000057.3		90717440	90747388	NM_000057.3_intron_0_0_chr15_90717441_f	+
90720860	rs910943191	90720860	BLM	intron variant	c.-5+3420G>C	NM_000057.3		90717440	90747388	NM_000057.3_intron_0_0_chr15_90717441_f	+
90720873	rs942492141	90720873	BLM	intron variant	c.-5+3433C>T	NM_000057.3		90717440	90747388	NM_000057.3_intron_0_0_chr15_90717441_f	+
90720874	rs146456231	90720874	BLM	intron variant	c.-5+3434G>A	NM_000057.3		90717440	90747388	NM_000057.3_intron_0_0_chr15_90717441_f	+
90720875	rs544491061	90720875	BLM	intron variant	c.-5+3435C>T	NM_000057.3		90717440	90747388	NM_000057.3_intron_0_0_chr15_90717441_f	+
90720883	rs967097383	90720883	BLM	intron variant	c.-5+3443C>G	NM_000057.3		90717440	90747388	NM_000057.3_intron_0_0_chr15_90717441_f	+
90720888	rs978064831	90720888	BLM	intron variant	c.-5+3448T>A	NM_000057.3		90717440	90747388	NM_000057.3_intron_0_0_chr15_90717441_f	+
90720895	rs936234425	90720895	BLM	intron variant	c.-5+3455A>G	NM_000057.3		90717440	90747388	NM_000057.3_intron_0_0_chr15_90717441_f	+
90720913	rs1032606305	90720913	BLM	intron variant	c.-5+3473G>C	NM_000057.3		90717440	90747388	NM_000057.3_intron_0_0_chr15_90717441_f	+
90720919	rs562371357	90720919	BLM	intron variant	c.-5+3479C>T	NM_000057.3		90717440	90747388	NM_000057.3_intron_0_0_chr15_90717441_f	+
90720920	rs990987677	90720920	BLM	intron variant	c.-5+3480G>A	NM_000057.3		90717440	90747388	NM_000057.3_intron_0_0_chr15_90717441_f	+
90720922	rs529696987	90720922	BLM	intron variant	c.-5+3482G>A	NM_000057.3		90717440	90747388	NM_000057.3_intron_0_0_chr15_90717441_f	+
90720926	rs1024517308	90720926	BLM	intron variant	c.-5+3486G>A	NM_000057.3		90717440	90747388	NM_000057.3_intron_0_0_chr15_90717441_f	+
90720932	rs949196278	90720932	BLM	intron variant	c.-5+3492G>A	NM_000057.3		90717440	90747388	NM_000057.3_intron_0_0_chr15_90717441_f	+
90720935	rs982254472	90720935	BLM	intron variant	c.-5+3495T>C	NM_000057.3		90717440	90747388	NM_000057.3_intron_0_0_chr15_90717441_f	+
90720942	rs548181484	90720942	BLM	intron variant	c.-5+3502C>A	NM_000057.3		90717440	90747388	NM_000057.3_intron_0_0_chr15_90717441_f	+
90720946	rs907557158	90720946	BLM	intron variant	c.-5+3506C>G	NM_000057.3		90717440	90747388	NM_000057.3_intron_0_0_chr15_90717441_f	+
90720949	rs905940111	90720949	BLM	intron variant	c.-5+3509T>C	NM_000057.3		90717440	90747388	NM_000057.3_intron_0_0_chr15_90717441_f	+
90720963	rs1001625568	90720963	BLM	intron variant	c.-5+3523G>A	NM_000057.3		90717440	90747388	NM_000057.3_intron_0_0_chr15_90717441_f	+
90720964	rs940368307	90720964	BLM	intron variant	c.-5+3524T>C	NM_000057.3		90717440	90747388	NM_000057.3_intron_0_0_chr15_90717441_f	+
90720985	rs566576717	90720985	BLM	intron variant	c.-5+3545G>C	NM_000057.3		90717440	90747388	NM_000057.3_intron_0_0_chr15_90717441_f	+
90720993	rs962720497	90720993	BLM	intron variant	c.-5+3553G>T	NM_000057.3		90717440	90747388	NM_000057.3_intron_0_0_chr15_90717441_f	+
90721000	rs994068327	90721000	BLM	intron variant	c.-5+3560C>T	NM_000057.3		90717440	90747388	NM_000057.3_intron_0_0_chr15_90717441_f	+
90721022	rs899090097	90721022	BLM	intron variant	c.-5+3582G>A	NM_000057.3		90717440	90747388	NM_000057.3_intron_0_0_chr15_90717441_f	+
90721026	rs187160718	90721026	BLM	intron variant	c.-5+3586C>T	NM_000057.3		90717440	90747388	NM_000057.3_intron_0_0_chr15_90717441_f	+
90721038	rs546918754	90721038	BLM	intron variant	c.-5+3598A>G	NM_000057.3		90717440	90747388	NM_000057.3_intron_0_0_chr15_90717441_f	+
90721042	rs1050256430	90721042	BLM	intron variant	c.-5+3602T>C	NM_000057.3		90717440	90747388	NM_000057.3_intron_0_0_chr15_90717441_f	+
90721049	rs769979216	90721049	BLM	intron variant	c.-5+3609C>A	NM_000057.3		90717440	90747388	NM_000057.3_intron_0_0_chr15_90717441_f	+
90721050	rs140953295	90721050	BLM	intron variant	c.-5+3610T>A	NM_000057.3		90717440	90747388	NM_000057.3_intron_0_0_chr15_90717441_f	+
90721055	rs7494881	90721055	BLM	intron variant	c.-5+3615A>T	NM_000057.3		90717440	90747388	NM_000057.3_intron_0_0_chr15_90717441_f	+
90721056	rs987035498	90721056	BLM	intron variant	c.-5+3616A>C	NM_000057.3		90717440	90747388	NM_000057.3_intron_0_0_chr15_90717441_f	+
90721057	rs7494882	90721057	BLM	intron variant	c.-5+3617A>T	NM_000057.3		90717440	90747388	NM_000057.3_intron_0_0_chr15_90717441_f	+
90721060	rs911091300	90721060	BLM	intron variant	c.-5+3620A>G	NM_000057.3		90717440	90747388	NM_000057.3_intron_0_0_chr15_90717441_f	+
90721077	rs963726626	90721077	BLM	intron variant	c.-5+3637A>G	NM_000057.3		90717440	90747388	NM_000057.3_intron_0_0_chr15_90717441_f	+
90721090	rs979170571	90721090	BLM	intron variant	c.-5+3650G>A	NM_000057.3		90717440	90747388	NM_000057.3_intron_0_0_chr15_90717441_f	+
90721112	rs775786764	90721112	BLM	intron variant	c.-5+3672G>A	NM_000057.3		90717440	90747388	NM_000057.3_intron_0_0_chr15_90717441_f	+
90721113	rs934985827	90721113	BLM	intron variant	c.-5+3673C>T	NM_000057.3		90717440	90747388	NM_000057.3_intron_0_0_chr15_90717441_f	+
90721117	rs1020138060	90721117	BLM	intron variant	c.-5+3677A>C	NM_000057.3		90717440	90747388	NM_000057.3_intron_0_0_chr15_90717441_f	+
90721133	rs913474885	90721133	BLM	intron variant	c.-5+3693T>A	NM_000057.3		90717440	90747388	NM_000057.3_intron_0_0_chr15_90717441_f	+
90721151	rs902570131	90721151	BLM	intron variant	c.-5+3711A>C	NM_000057.3		90717440	90747388	NM_000057.3_intron_0_0_chr15_90717441_f	+
90721176	rs950364897	90721176	BLM	intron variant	c.-5+3736T>A	NM_000057.3		90717440	90747388	NM_000057.3_intron_0_0_chr15_90717441_f	+
90721191	rs906031550	90721191	BLM	intron variant	c.-5+3751A>G	NM_000057.3		90717440	90747388	NM_000057.3_intron_0_0_chr15_90717441_f	+
90721227	rs1001594536	90721227	BLM	intron variant	c.-5+3787G>A	NM_000057.3		90717440	90747388	NM_000057.3_intron_0_0_chr15_90717441_f	+
90721237	rs999532594	90721237	BLM	intron variant	c.-5+3797T>A	NM_000057.3		90717440	90747388	NM_000057.3_intron_0_0_chr15_90717441_f	+
90721241	rs898609292	90721241	BLM	intron variant	c.-5+3801C>A	NM_000057.3		90717440	90747388	NM_000057.3_intron_0_0_chr15_90717441_f	+
90721244	rs772570306	90721244	BLM	intron variant	c.-5+3804T>C	NM_000057.3		90717440	90747388	NM_000057.3_intron_0_0_chr15_90717441_f	+
90721267	rs12442488	90721267	BLM	intron variant	c.-5+3827G>A	NM_000057.3		90717440	90747388	NM_000057.3_intron_0_0_chr15_90717441_f	+
90721277	rs958313622	90721277	BLM	intron variant	c.-5+3837A>G	NM_000057.3		90717440	90747388	NM_000057.3_intron_0_0_chr15_90717441_f	+
90721287	rs767370934	90721287	BLM	intron variant	c.-5+3847A>C	NM_000057.3		90717440	90747388	NM_000057.3_intron_0_0_chr15_90717441_f	+
90721288	rs557619622	90721288	BLM	intron variant	c.-5+3848A>G	NM_000057.3		90717440	90747388	NM_000057.3_intron_0_0_chr15_90717441_f	+
90721309	rs1023832983	90721309	BLM	intron variant	c.-5+3869T>G	NM_000057.3		90717440	90747388	NM_000057.3_intron_0_0_chr15_90717441_f	+
90721314	rs971286096	90721314	BLM	intron variant	c.-5+3874T>C	NM_000057.3		90717440	90747388	NM_000057.3_intron_0_0_chr15_90717441_f	+
90721328	rs569175757	90721328	BLM	intron variant	c.-5+3888T>C	NM_000057.3		90717440	90747388	NM_000057.3_intron_0_0_chr15_90717441_f	+
90721347	rs769323923	90721347	BLM	intron variant	c.-5+3907G>T	NM_000057.3		90717440	90747388	NM_000057.3_intron_0_0_chr15_90717441_f	+
90721353	rs907625731	90721353	BLM	intron variant	c.-5+3913G>A	NM_000057.3		90717440	90747388	NM_000057.3_intron_0_0_chr15_90717441_f	+
90721357	rs867644213	90721357	BLM	intron variant	c.-5+3917C>T	NM_000057.3		90717440	90747388	NM_000057.3_intron_0_0_chr15_90717441_f	+
90721361	rs961731327	90721361	BLM	intron variant	c.-5+3921C>T	NM_000057.3		90717440	90747388	NM_000057.3_intron_0_0_chr15_90717441_f	+
90721364	rs979263857	90721364	BLM	intron variant	c.-5+3924T>A	NM_000057.3		90717440	90747388	NM_000057.3_intron_0_0_chr15_90717441_f	+
90721373	rs115823492	90721373	BLM	intron variant	c.-5+3933C>G	NM_000057.3		90717440	90747388	NM_000057.3_intron_0_0_chr15_90717441_f	+
90721379	rs920254757	90721379	BLM	intron variant	c.-5+3939T>G	NM_000057.3		90717440	90747388	NM_000057.3_intron_0_0_chr15_90717441_f	+
90721383	rs931931296	90721383	BLM	intron variant	c.-5+3943G>A	NM_000057.3		90717440	90747388	NM_000057.3_intron_0_0_chr15_90717441_f	+
90721386	rs1050288241	90721386	BLM	intron variant	c.-5+3946G>T	NM_000057.3		90717440	90747388	NM_000057.3_intron_0_0_chr15_90717441_f	+
90721387	rs917600852	90721387	BLM	intron variant	c.-5+3947C>T	NM_000057.3		90717440	90747388	NM_000057.3_intron_0_0_chr15_90717441_f	+
90721406	rs950307343	90721406	BLM	intron variant	c.-5+3966A>G	NM_000057.3		90717440	90747388	NM_000057.3_intron_0_0_chr15_90717441_f	+
90721411	rs762525654	90721411	BLM	intron variant	c.-5+3971C>T	NM_000057.3		90717440	90747388	NM_000057.3_intron_0_0_chr15_90717441_f	+
90721412	rs765941620	90721412	BLM	intron variant	c.-5+3972C>T	NM_000057.3		90717440	90747388	NM_000057.3_intron_0_0_chr15_90717441_f	+
90721413	rs376141095	90721413	BLM	intron variant	c.-5+3973G>A	NM_000057.3		90717440	90747388	NM_000057.3_intron_0_0_chr15_90717441_f	+
90721418	rs937477805	90721418	BLM	intron variant	c.-5+3978C>T	NM_000057.3		90717440	90747388	NM_000057.3_intron_0_0_chr15_90717441_f	+
90721419	rs200363135	90721419	BLM	intron variant	c.-5+3979C>T	NM_000057.3		90717440	90747388	NM_000057.3_intron_0_0_chr15_90717441_f	+
90721420	rs192017724	90721420	BLM	intron variant	c.-5+3980G>A	NM_000057.3		90717440	90747388	NM_000057.3_intron_0_0_chr15_90717441_f	+
90721437	rs898578517	90721437	BLM	intron variant	c.-5+3997C>G	NM_000057.3		90717440	90747388	NM_000057.3_intron_0_0_chr15_90717441_f	+
90721474	rs867023523	90721474	BLM	intron variant	c.-5+4034C>T	NM_000057.3		90717440	90747388	NM_000057.3_intron_0_0_chr15_90717441_f	+
90721475	rs999607727	90721475	BLM	intron variant	c.-5+4035C>T	NM_000057.3		90717440	90747388	NM_000057.3_intron_0_0_chr15_90717441_f	+
90721485	rs1053819579	90721485	BLM	intron variant	c.-5+4045C>T	NM_000057.3		90717440	90747388	NM_000057.3_intron_0_0_chr15_90717441_f	+
90721487	rs571096303	90721487	BLM	intron variant	c.-5+4047C>T	NM_000057.3		90717440	90747388	NM_000057.3_intron_0_0_chr15_90717441_f	+
90721488	rs1012525535	90721488	BLM	intron variant	c.-5+4048G>A	NM_000057.3		90717440	90747388	NM_000057.3_intron_0_0_chr15_90717441_f	+
90721504	rs540709610	90721504	BLM	intron variant	c.-5+4064T>G	NM_000057.3		90717440	90747388	NM_000057.3_intron_0_0_chr15_90717441_f	+
90721508	rs891146508	90721508	BLM	intron variant	c.-5+4068G>A	NM_000057.3		90717440	90747388	NM_000057.3_intron_0_0_chr15_90717441_f	+
90721513	rs970975331	90721513	BLM	intron variant	c.-5+4073G>A	NM_000057.3		90717440	90747388	NM_000057.3_intron_0_0_chr15_90717441_f	+
90721514	rs1004122642	90721514	BLM	intron variant	c.-5+4074A>T	NM_000057.3		90717440	90747388	NM_000057.3_intron_0_0_chr15_90717441_f	+
90721519	rs182978274	90721519	BLM	intron variant	c.-5+4079G>A	NM_000057.3		90717440	90747388	NM_000057.3_intron_0_0_chr15_90717441_f	+
90721535	rs961805183	90721535	BLM	intron variant	c.-5+4095C>G	NM_000057.3		90717440	90747388	NM_000057.3_intron_0_0_chr15_90717441_f	+
90721542	rs576945644	90721542	BLM	intron variant	c.-5+4102C>T	NM_000057.3		90717440	90747388	NM_000057.3_intron_0_0_chr15_90717441_f	+
90721561	rs1000653734	90721561	BLM	intron variant	c.-5+4121G>A	NM_000057.3		90717440	90747388	NM_000057.3_intron_0_0_chr15_90717441_f	+
90721566	rs920286146	90721566	BLM	intron variant	c.-5+4126A>G	NM_000057.3		90717440	90747388	NM_000057.3_intron_0_0_chr15_90717441_f	+
90721567	rs953069330	90721567	BLM	intron variant	c.-5+4127C>T	NM_000057.3		90717440	90747388	NM_000057.3_intron_0_0_chr15_90717441_f	+
90721569	rs544213323	90721569	BLM	intron variant	c.-5+4129C>T	NM_000057.3		90717440	90747388	NM_000057.3_intron_0_0_chr15_90717441_f	+
90721571	rs985788202	90721571	BLM	intron variant	c.-5+4131C>T	NM_000057.3		90717440	90747388	NM_000057.3_intron_0_0_chr15_90717441_f	+
90721576	rs911808266	90721576	BLM	intron variant	c.-5+4136G>T	NM_000057.3		90717440	90747388	NM_000057.3_intron_0_0_chr15_90717441_f	+
90721578	rs150111956	90721578	BLM	intron variant	c.-5+4138T>C	NM_000057.3		90717440	90747388	NM_000057.3_intron_0_0_chr15_90717441_f	+
90721598	rs987912712	90721598	BLM	intron variant	c.-5+4158C>T	NM_000057.3		90717440	90747388	NM_000057.3_intron_0_0_chr15_90717441_f	+
90721602	rs1025036121	90721602	BLM	intron variant	c.-5+4162T>C	NM_000057.3		90717440	90747388	NM_000057.3_intron_0_0_chr15_90717441_f	+
90721603	rs752423925	90721603	BLM	intron variant	c.-5+4163G>A	NM_000057.3		90717440	90747388	NM_000057.3_intron_0_0_chr15_90717441_f	+
90721634	rs531927834	90721634	BLM	intron variant	c.-5+4194T>C	NM_000057.3		90717440	90747388	NM_000057.3_intron_0_0_chr15_90717441_f	+
90721654	rs924459695	90721654	BLM	intron variant	c.-5+4214C>T	NM_000057.3		90717440	90747388	NM_000057.3_intron_0_0_chr15_90717441_f	+
90721661	rs935430816	90721661	BLM	intron variant	c.-5+4221A>G	NM_000057.3		90717440	90747388	NM_000057.3_intron_0_0_chr15_90717441_f	+
90721668	rs927509565	90721668	BLM	intron variant	c.-5+4228C>T	NM_000057.3		90717440	90747388	NM_000057.3_intron_0_0_chr15_90717441_f	+
90721669	rs1053851204	90721669	BLM	intron variant	c.-5+4229G>A	NM_000057.3		90717440	90747388	NM_000057.3_intron_0_0_chr15_90717441_f	+
90721707	rs58412245	90721707	BLM	intron variant	c.-5+4267C>T	NM_000057.3		90717440	90747388	NM_000057.3_intron_0_0_chr15_90717441_f	+
90721708	rs60376751	90721708	BLM	intron variant	c.-5+4268G>A	NM_000057.3		90717440	90747388	NM_000057.3_intron_0_0_chr15_90717441_f	+
90721711	rs866853891	90721711	BLM	intron variant	c.-5+4271T>A	NM_000057.3		90717440	90747388	NM_000057.3_intron_0_0_chr15_90717441_f	+
90721715	rs57718016	90721715	BLM	intron variant	c.-5+4275G>A	NM_000057.3		90717440	90747388	NM_000057.3_intron_0_0_chr15_90717441_f	+
90721717	rs529969471	90721717	BLM	intron variant	c.-5+4277G>A	NM_000057.3		90717440	90747388	NM_000057.3_intron_0_0_chr15_90717441_f	+
90721721	rs187633663	90721721	BLM	intron variant	c.-5+4281A>G	NM_000057.3		90717440	90747388	NM_000057.3_intron_0_0_chr15_90717441_f	+
90721723	rs974229721	90721723	BLM	intron variant	c.-5+4283G>A	NM_000057.3		90717440	90747388	NM_000057.3_intron_0_0_chr15_90717441_f	+
90721728	rs1045035085	90721728	BLM	intron variant	c.-5+4288C>T	NM_000057.3		90717440	90747388	NM_000057.3_intron_0_0_chr15_90717441_f	+
90721729	rs560181235	90721729	BLM	intron variant	c.-5+4289G>A	NM_000057.3		90717440	90747388	NM_000057.3_intron_0_0_chr15_90717441_f	+
90721733	rs930028421	90721733	BLM	intron variant	c.-5+4293C>G	NM_000057.3		90717440	90747388	NM_000057.3_intron_0_0_chr15_90717441_f	+
90721735	rs1003791293	90721735	BLM	intron variant	c.-5+4295A>G	NM_000057.3		90717440	90747388	NM_000057.3_intron_0_0_chr15_90717441_f	+
90721735	rs1003791293	90721735	BLM	intron variant	c.-5+4295A>T	NM_000057.3		90717440	90747388	NM_000057.3_intron_0_0_chr15_90717441_f	+
90721750	rs59379233	90721750	BLM	intron variant	c.-5+4310A>G	NM_000057.3		90717440	90747388	NM_000057.3_intron_0_0_chr15_90717441_f	+
90721774	rs527432290	90721774	BLM	intron variant	c.-5+4334T>C	NM_000057.3		90717440	90747388	NM_000057.3_intron_0_0_chr15_90717441_f	+
90721801	rs1039721205	90721801	BLM	intron variant	c.-5+4361C>T	NM_000057.3		90717440	90747388	NM_000057.3_intron_0_0_chr15_90717441_f	+
90721805	rs962168496	90721805	BLM	intron variant	c.-5+4365C>G	NM_000057.3		90717440	90747388	NM_000057.3_intron_0_0_chr15_90717441_f	+
90721820	rs994944289	90721820	BLM	intron variant	c.-5+4380A>G	NM_000057.3		90717440	90747388	NM_000057.3_intron_0_0_chr15_90717441_f	+
90721849	rs530124555	90721849	BLM	intron variant	c.-5+4409T>C	NM_000057.3		90717440	90747388	NM_000057.3_intron_0_0_chr15_90717441_f	+
90721864	rs1032098238	90721864	BLM	intron variant	c.-5+4424G>T	NM_000057.3		90717440	90747388	NM_000057.3_intron_0_0_chr15_90717441_f	+
90721866	rs550330986	90721866	BLM	intron variant	c.-5+4426G>C	NM_000057.3		90717440	90747388	NM_000057.3_intron_0_0_chr15_90717441_f	+
90721867	rs986201619	90721867	BLM	intron variant	c.-5+4427A>G	NM_000057.3		90717440	90747388	NM_000057.3_intron_0_0_chr15_90717441_f	+
90721879	rs1009700327	90721879	BLM	intron variant	c.-5+4439C>T	NM_000057.3		90717440	90747388	NM_000057.3_intron_0_0_chr15_90717441_f	+
90721880	rs1018607514	90721880	BLM	intron variant	c.-5+4440G>A	NM_000057.3		90717440	90747388	NM_000057.3_intron_0_0_chr15_90717441_f	+
90721889	rs970905792	90721889	BLM	intron variant	c.-5+4449C>T	NM_000057.3		90717440	90747388	NM_000057.3_intron_0_0_chr15_90717441_f	+
90721895	rs966390359	90721895	BLM	intron variant	c.-5+4455C>T	NM_000057.3		90717440	90747388	NM_000057.3_intron_0_0_chr15_90717441_f	+
90721900	rs980430919	90721900	BLM	intron variant	c.-5+4460C>T	NM_000057.3		90717440	90747388	NM_000057.3_intron_0_0_chr15_90717441_f	+
90721902	rs977350300	90721902	BLM	intron variant	c.-5+4462G>A	NM_000057.3		90717440	90747388	NM_000057.3_intron_0_0_chr15_90717441_f	+
90721908	rs565375774	90721908	BLM	intron variant	c.-5+4468C>T	NM_000057.3		90717440	90747388	NM_000057.3_intron_0_0_chr15_90717441_f	+
90721909	rs1033378924	90721909	BLM	intron variant	c.-5+4469G>A	NM_000057.3		90717440	90747388	NM_000057.3_intron_0_0_chr15_90717441_f	+
90721914	rs958910716	90721914	BLM	intron variant	c.-5+4474A>G	NM_000057.3		90717440	90747388	NM_000057.3_intron_0_0_chr15_90717441_f	+
90721924	rs974324638	90721924	BLM	intron variant	c.-5+4484C>G	NM_000057.3		90717440	90747388	NM_000057.3_intron_0_0_chr15_90717441_f	+
90721941	rs935837338	90721941	BLM	intron variant	c.-5+4501A>T	NM_000057.3		90717440	90747388	NM_000057.3_intron_0_0_chr15_90717441_f	+
90721942	rs193268621	90721942	BLM	intron variant	c.-5+4502A>T	NM_000057.3		90717440	90747388	NM_000057.3_intron_0_0_chr15_90717441_f	+
90721943	rs550865128	90721943	BLM	intron variant	c.-5+4503T>A	NM_000057.3		90717440	90747388	NM_000057.3_intron_0_0_chr15_90717441_f	+
90721948	rs948160611	90721948	BLM	intron variant	c.-5+4508T>C	NM_000057.3		90717440	90747388	NM_000057.3_intron_0_0_chr15_90717441_f	+
90721951	rs569209582	90721951	BLM	intron variant	c.-5+4511A>G	NM_000057.3		90717440	90747388	NM_000057.3_intron_0_0_chr15_90717441_f	+
90721961	rs944161614	90721961	BLM	intron variant	c.-5+4521C>A	NM_000057.3		90717440	90747388	NM_000057.3_intron_0_0_chr15_90717441_f	+
90721962	rs1045506761	90721962	BLM	intron variant	c.-5+4522C>T	NM_000057.3		90717440	90747388	NM_000057.3_intron_0_0_chr15_90717441_f	+
90721992	rs906522249	90721992	BLM	intron variant	c.-5+4552T>G	NM_000057.3		90717440	90747388	NM_000057.3_intron_0_0_chr15_90717441_f	+
90721998	rs939623240	90721998	BLM	intron variant	c.-5+4558G>T	NM_000057.3		90717440	90747388	NM_000057.3_intron_0_0_chr15_90717441_f	+
90722022	rs1036635950	90722022	BLM	intron variant	c.-5+4582C>T	NM_000057.3		90717440	90747388	NM_000057.3_intron_0_0_chr15_90717441_f	+
90722023	rs898054590	90722023	BLM	intron variant	c.-5+4583G>A	NM_000057.3		90717440	90747388	NM_000057.3_intron_0_0_chr15_90717441_f	+
90722024	rs1039646342	90722024	BLM	intron variant	c.-5+4584C>T	NM_000057.3		90717440	90747388	NM_000057.3_intron_0_0_chr15_90717441_f	+
90722042	rs899849830	90722042	BLM	intron variant	c.-5+4602T>C	NM_000057.3		90717440	90747388	NM_000057.3_intron_0_0_chr15_90717441_f	+
90722047	rs545729043	90722047	BLM	intron variant	c.-5+4607G>A	NM_000057.3		90717440	90747388	NM_000057.3_intron_0_0_chr15_90717441_f	+
90722058	rs184138216	90722058	BLM	intron variant	c.-5+4618G>C	NM_000057.3		90717440	90747388	NM_000057.3_intron_0_0_chr15_90717441_f	+
90722065	rs566525081	90722065	BLM	intron variant	c.-5+4625A>G	NM_000057.3		90717440	90747388	NM_000057.3_intron_0_0_chr15_90717441_f	+
90722070	rs892404082	90722070	BLM	intron variant	c.-5+4630A>C	NM_000057.3		90717440	90747388	NM_000057.3_intron_0_0_chr15_90717441_f	+
90722072	rs752408108	90722072	BLM	intron variant	c.-5+4632G>A	NM_000057.3		90717440	90747388	NM_000057.3_intron_0_0_chr15_90717441_f	+
90722077	rs1009383015	90722077	BLM	intron variant	c.-5+4637G>C	NM_000057.3		90717440	90747388	NM_000057.3_intron_0_0_chr15_90717441_f	+
90722082	rs888902143	90722082	BLM	intron variant	c.-5+4642C>T	NM_000057.3		90717440	90747388	NM_000057.3_intron_0_0_chr15_90717441_f	+
90722083	rs568695642	90722083	BLM	intron variant	c.-5+4643G>A	NM_000057.3		90717440	90747388	NM_000057.3_intron_0_0_chr15_90717441_f	+
90722103	rs1046698343	90722103	BLM	intron variant	c.-5+4663G>A	NM_000057.3		90717440	90747388	NM_000057.3_intron_0_0_chr15_90717441_f	+
90722106	rs1007300349	90722106	BLM	intron variant	c.-5+4666G>A	NM_000057.3		90717440	90747388	NM_000057.3_intron_0_0_chr15_90717441_f	+
90722111	rs1019052788	90722111	BLM	intron variant	c.-5+4671C>G	NM_000057.3		90717440	90747388	NM_000057.3_intron_0_0_chr15_90717441_f	+
90722113	rs906273321	90722113	BLM	intron variant	c.-5+4673C>T	NM_000057.3		90717440	90747388	NM_000057.3_intron_0_0_chr15_90717441_f	+
90722118	rs189445200	90722118	BLM	intron variant	c.-5+4678C>T	NM_000057.3		90717440	90747388	NM_000057.3_intron_0_0_chr15_90717441_f	+
90722135	rs977467541	90722135	BLM	intron variant	c.-5+4695A>G	NM_000057.3		90717440	90747388	NM_000057.3_intron_0_0_chr15_90717441_f	+
90722154	rs756004982	90722154	BLM	intron variant	c.-5+4714G>A	NM_000057.3		90717440	90747388	NM_000057.3_intron_0_0_chr15_90717441_f	+
90722162	rs951758484	90722162	BLM	intron variant	c.-5+4722T>G	NM_000057.3		90717440	90747388	NM_000057.3_intron_0_0_chr15_90717441_f	+
90722195	rs542109578	90722195	BLM	intron variant	c.-5+4755C>T	NM_000057.3		90717440	90747388	NM_000057.3_intron_0_0_chr15_90717441_f	+
90722199	rs990022892	90722199	BLM	intron variant	c.-5+4759T>A	NM_000057.3		90717440	90747388	NM_000057.3_intron_0_0_chr15_90717441_f	+
90722209	rs915740400	90722209	BLM	intron variant	c.-5+4769A>G	NM_000057.3		90717440	90747388	NM_000057.3_intron_0_0_chr15_90717441_f	+
90722227	rs948166232	90722227	BLM	intron variant	c.-5+4787A>G	NM_000057.3		90717440	90747388	NM_000057.3_intron_0_0_chr15_90717441_f	+
90722263	rs980862339	90722263	BLM	intron variant	c.-5+4823C>T	NM_000057.3		90717440	90747388	NM_000057.3_intron_0_0_chr15_90717441_f	+
90722266	rs982964599	90722266	BLM	intron variant	c.-5+4826G>C	NM_000057.3		90717440	90747388	NM_000057.3_intron_0_0_chr15_90717441_f	+
90722270	rs928016282	90722270	BLM	intron variant	c.-5+4830C>T	NM_000057.3		90717440	90747388	NM_000057.3_intron_0_0_chr15_90717441_f	+
90722271	rs939381936	90722271	BLM	intron variant	c.-5+4831G>A	NM_000057.3		90717440	90747388	NM_000057.3_intron_0_0_chr15_90717441_f	+
90722284	rs757938722	90722284	BLM	intron variant	c.-5+4844T>C	NM_000057.3		90717440	90747388	NM_000057.3_intron_0_0_chr15_90717441_f	+
90722295	rs558993070	90722295	BLM	intron variant	c.-5+4855G>C	NM_000057.3		90717440	90747388	NM_000057.3_intron_0_0_chr15_90717441_f	+
90722300	rs898087256	90722300	BLM	intron variant	c.-5+4860C>T	NM_000057.3		90717440	90747388	NM_000057.3_intron_0_0_chr15_90717441_f	+
90722311	rs930891512	90722311	BLM	intron variant	c.-5+4871G>T	NM_000057.3		90717440	90747388	NM_000057.3_intron_0_0_chr15_90717441_f	+
90722318	rs912731825	90722318	BLM	intron variant	c.-5+4878C>T	NM_000057.3		90717440	90747388	NM_000057.3_intron_0_0_chr15_90717441_f	+
90722319	rs1049251120	90722319	BLM	intron variant	c.-5+4879C>T	NM_000057.3		90717440	90747388	NM_000057.3_intron_0_0_chr15_90717441_f	+
90722326	rs535947525	90722326	BLM	intron variant	c.-5+4886G>T	NM_000057.3		90717440	90747388	NM_000057.3_intron_0_0_chr15_90717441_f	+
90722345	rs1007743777	90722345	BLM	intron variant	c.-5+4905A>C	NM_000057.3		90717440	90747388	NM_000057.3_intron_0_0_chr15_90717441_f	+
90722349	rs563554688	90722349	BLM	intron variant	c.-5+4909T>G	NM_000057.3		90717440	90747388	NM_000057.3_intron_0_0_chr15_90717441_f	+
90722357	rs192483854	90722357	BLM	intron variant	c.-5+4917C>T	NM_000057.3		90717440	90747388	NM_000057.3_intron_0_0_chr15_90717441_f	+
90722360	rs538050512	90722360	BLM	intron variant	c.-5+4920C>T	NM_000057.3		90717440	90747388	NM_000057.3_intron_0_0_chr15_90717441_f	+
90722364	rs58863951	90722364	BLM	intron variant	c.-5+4924C>T	NM_000057.3		90717440	90747388	NM_000057.3_intron_0_0_chr15_90717441_f	+
90722368	rs936659854	90722368	BLM	intron variant	c.-5+4928C>T	NM_000057.3		90717440	90747388	NM_000057.3_intron_0_0_chr15_90717441_f	+
90722379	rs1054219513	90722379	BLM	intron variant	c.-5+4939G>C	NM_000057.3		90717440	90747388	NM_000057.3_intron_0_0_chr15_90717441_f	+
90722389	rs778230405	90722389	BLM	intron variant	c.-5+4949A>G	NM_000057.3		90717440	90747388	NM_000057.3_intron_0_0_chr15_90717441_f	+
90722396	rs556355188	90722396	BLM	intron variant	c.-5+4956G>A	NM_000057.3		90717440	90747388	NM_000057.3_intron_0_0_chr15_90717441_f	+
90722432	rs184110223	90722432	BLM	intron variant	c.-5+4992C>G	NM_000057.3		90717440	90747388	NM_000057.3_intron_0_0_chr15_90717441_f	+
90722459	rs188789803	90722459	BLM	intron variant	c.-5+5019T>C	NM_000057.3		90717440	90747388	NM_000057.3_intron_0_0_chr15_90717441_f	+
90722475	rs560222022	90722475	BLM	intron variant	c.-5+5035T>C	NM_000057.3		90717440	90747388	NM_000057.3_intron_0_0_chr15_90717441_f	+
90722506	rs754010159	90722506	BLM	intron variant	c.-5+5066G>C	NM_000057.3		90717440	90747388	NM_000057.3_intron_0_0_chr15_90717441_f	+
90722517	rs1022829202	90722517	BLM	intron variant	c.-5+5077G>T	NM_000057.3		90717440	90747388	NM_000057.3_intron_0_0_chr15_90717441_f	+
90722518	rs969935928	90722518	BLM	intron variant	c.-5+5078C>T	NM_000057.3		90717440	90747388	NM_000057.3_intron_0_0_chr15_90717441_f	+
90722519	rs906366312	90722519	BLM	intron variant	c.-5+5079G>A	NM_000057.3		90717440	90747388	NM_000057.3_intron_0_0_chr15_90717441_f	+
90722529	rs1001929834	90722529	BLM	intron variant	c.-5+5089G>A	NM_000057.3		90717440	90747388	NM_000057.3_intron_0_0_chr15_90717441_f	+
90722534	rs981655070	90722534	BLM	intron variant	c.-5+5094C>T	NM_000057.3		90717440	90747388	NM_000057.3_intron_0_0_chr15_90717441_f	+
90722550	rs571994834	90722550	BLM	intron variant	c.-5+5110G>A	NM_000057.3		90717440	90747388	NM_000057.3_intron_0_0_chr15_90717441_f	+
90722554	rs181518278	90722554	BLM	intron variant	c.-5+5114T>C	NM_000057.3		90717440	90747388	NM_000057.3_intron_0_0_chr15_90717441_f	+
90722594	rs564230519	90722594	BLM	intron variant	c.-5+5154A>G	NM_000057.3		90717440	90747388	NM_000057.3_intron_0_0_chr15_90717441_f	+
90722606	rs898939491	90722606	BLM	intron variant	c.-5+5166A>G	NM_000057.3		90717440	90747388	NM_000057.3_intron_0_0_chr15_90717441_f	+
90722611	rs186163349	90722611	BLM	intron variant	c.-5+5171A>T	NM_000057.3		90717440	90747388	NM_000057.3_intron_0_0_chr15_90717441_f	+
90722617	rs919248942	90722617	BLM	intron variant	c.-5+5177A>C	NM_000057.3		90717440	90747388	NM_000057.3_intron_0_0_chr15_90717441_f	+
90722617	rs919248942	90722617	BLM	intron variant	c.-5+5177A>G	NM_000057.3		90717440	90747388	NM_000057.3_intron_0_0_chr15_90717441_f	+
90722621	rs930922688	90722621	BLM	intron variant	c.-5+5181A>T	NM_000057.3		90717440	90747388	NM_000057.3_intron_0_0_chr15_90717441_f	+
90722632	rs1049281524	90722632	BLM	intron variant	c.-5+5192A>G	NM_000057.3		90717440	90747388	NM_000057.3_intron_0_0_chr15_90717441_f	+
90722657	rs951630150	90722657	BLM	intron variant	c.-5+5217G>C	NM_000057.3		90717440	90747388	NM_000057.3_intron_0_0_chr15_90717441_f	+
90722679	rs1004876226	90722679	BLM	intron variant	c.-5+5239T>C	NM_000057.3		90717440	90747388	NM_000057.3_intron_0_0_chr15_90717441_f	+
90722697	rs371694915	90722697	BLM	intron variant	c.-5+5257T>C	NM_000057.3		90717440	90747388	NM_000057.3_intron_0_0_chr15_90717441_f	+
90722700	rs778895894	90722700	BLM	intron variant	c.-5+5260A>G	NM_000057.3		90717440	90747388	NM_000057.3_intron_0_0_chr15_90717441_f	+
90722756	rs551161213	90722756	BLM	intron variant	c.-5+5316T>C	NM_000057.3		90717440	90747388	NM_000057.3_intron_0_0_chr15_90717441_f	+
90722778	rs965534331	90722778	BLM	intron variant	c.-5+5338G>T	NM_000057.3		90717440	90747388	NM_000057.3_intron_0_0_chr15_90717441_f	+
90722783	rs975579246	90722783	BLM	intron variant	c.-5+5343C>T	NM_000057.3		90717440	90747388	NM_000057.3_intron_0_0_chr15_90717441_f	+
90722790	rs562729665	90722790	BLM	intron variant	c.-5+5350G>A	NM_000057.3		90717440	90747388	NM_000057.3_intron_0_0_chr15_90717441_f	+
90722811	rs921327402	90722811	BLM	intron variant	c.-5+5371C>T	NM_000057.3		90717440	90747388	NM_000057.3_intron_0_0_chr15_90717441_f	+
90722858	rs958153479	90722858	BLM	intron variant	c.-5+5418G>C	NM_000057.3		90717440	90747388	NM_000057.3_intron_0_0_chr15_90717441_f	+
90722862	rs866684630	90722862	BLM	intron variant	c.-5+5422C>T	NM_000057.3		90717440	90747388	NM_000057.3_intron_0_0_chr15_90717441_f	+
90722863	rs530369606	90722863	BLM	intron variant	c.-5+5423G>A	NM_000057.3		90717440	90747388	NM_000057.3_intron_0_0_chr15_90717441_f	+
90722870	rs943562547	90722870	BLM	intron variant	c.-5+5430T>G	NM_000057.3		90717440	90747388	NM_000057.3_intron_0_0_chr15_90717441_f	+
90722886	rs913898816	90722886	BLM	intron variant	c.-5+5446T>A	NM_000057.3		90717440	90747388	NM_000057.3_intron_0_0_chr15_90717441_f	+
90722901	rs1040909347	90722901	BLM	intron variant	c.-5+5461C>T	NM_000057.3		90717440	90747388	NM_000057.3_intron_0_0_chr15_90717441_f	+
90722903	rs745960153	90722903	BLM	intron variant	c.-5+5463C>T	NM_000057.3		90717440	90747388	NM_000057.3_intron_0_0_chr15_90717441_f	+
90722904	rs998597372	90722904	BLM	intron variant	c.-5+5464G>A	NM_000057.3		90717440	90747388	NM_000057.3_intron_0_0_chr15_90717441_f	+
90722910	rs190236101	90722910	BLM	intron variant	c.-5+5470G>A	NM_000057.3		90717440	90747388	NM_000057.3_intron_0_0_chr15_90717441_f	+
90722914	rs945273330	90722914	BLM	intron variant	c.-5+5474C>T	NM_000057.3		90717440	90747388	NM_000057.3_intron_0_0_chr15_90717441_f	+
90722922	rs566559642	90722922	BLM	intron variant	c.-5+5482C>G	NM_000057.3		90717440	90747388	NM_000057.3_intron_0_0_chr15_90717441_f	+
90722935	rs1046762704	90722935	BLM	intron variant	c.-5+5495G>A	NM_000057.3		90717440	90747388	NM_000057.3_intron_0_0_chr15_90717441_f	+
90722967	rs937809999	90722967	BLM	intron variant	c.-5+5527A>G	NM_000057.3		90717440	90747388	NM_000057.3_intron_0_0_chr15_90717441_f	+
90722972	rs1052799687	90722972	BLM	intron variant	c.-5+5532C>T	NM_000057.3		90717440	90747388	NM_000057.3_intron_0_0_chr15_90717441_f	+
90722985	rs892789716	90722985	BLM	intron variant	c.-5+5545C>T	NM_000057.3		90717440	90747388	NM_000057.3_intron_0_0_chr15_90717441_f	+
90722986	rs375166144	90722986	BLM	intron variant	c.-5+5546G>A	NM_000057.3		90717440	90747388	NM_000057.3_intron_0_0_chr15_90717441_f	+
90722987	rs534213154	90722987	BLM	intron variant	c.-5+5547C>T	NM_000057.3		90717440	90747388	NM_000057.3_intron_0_0_chr15_90717441_f	+
90723011	rs898908448	90723011	BLM	intron variant	c.-5+5571T>C	NM_000057.3		90717440	90747388	NM_000057.3_intron_0_0_chr15_90717441_f	+
90723022	rs930398266	90723022	BLM	intron variant	c.-5+5582A>G	NM_000057.3		90717440	90747388	NM_000057.3_intron_0_0_chr15_90717441_f	+
90723037	rs1047354867	90723037	BLM	intron variant	c.-5+5597A>G	NM_000057.3		90717440	90747388	NM_000057.3_intron_0_0_chr15_90717441_f	+
90723038	rs1011225022	90723038	BLM	intron variant	c.-5+5598C>T	NM_000057.3		90717440	90747388	NM_000057.3_intron_0_0_chr15_90717441_f	+
90723043	rs1022902886	90723043	BLM	intron variant	c.-5+5603T>C	NM_000057.3		90717440	90747388	NM_000057.3_intron_0_0_chr15_90717441_f	+
90723054	rs970347238	90723054	BLM	intron variant	c.-5+5614C>G	NM_000057.3		90717440	90747388	NM_000057.3_intron_0_0_chr15_90717441_f	+
90723056	rs1004441248	90723056	BLM	intron variant	c.-5+5616G>A	NM_000057.3		90717440	90747388	NM_000057.3_intron_0_0_chr15_90717441_f	+
90723073	rs552242871	90723073	BLM	intron variant	c.-5+5633C>G	NM_000057.3		90717440	90747388	NM_000057.3_intron_0_0_chr15_90717441_f	+
90723076	rs570934336	90723076	BLM	intron variant	c.-5+5636A>G	NM_000057.3		90717440	90747388	NM_000057.3_intron_0_0_chr15_90717441_f	+
90723090	rs758885879	90723090	BLM	intron variant	c.-5+5650C>T	NM_000057.3		90717440	90747388	NM_000057.3_intron_0_0_chr15_90717441_f	+
90723091	rs901454102	90723091	BLM	intron variant	c.-5+5651C>T	NM_000057.3		90717440	90747388	NM_000057.3_intron_0_0_chr15_90717441_f	+
90723093	rs1035932136	90723093	BLM	intron variant	c.-5+5653C>T	NM_000057.3		90717440	90747388	NM_000057.3_intron_0_0_chr15_90717441_f	+
90723094	rs182417793	90723094	BLM	intron variant	c.-5+5654G>T	NM_000057.3		90717440	90747388	NM_000057.3_intron_0_0_chr15_90717441_f	+
90723113	rs556444720	90723113	BLM	intron variant	c.-5+5673A>G	NM_000057.3		90717440	90747388	NM_000057.3_intron_0_0_chr15_90717441_f	+
90723131	rs368334916	90723131	BLM	intron variant	c.-5+5691C>T	NM_000057.3		90717440	90747388	NM_000057.3_intron_0_0_chr15_90717441_f	+
90723132	rs958079864	90723132	BLM	intron variant	c.-5+5692G>A	NM_000057.3		90717440	90747388	NM_000057.3_intron_0_0_chr15_90717441_f	+
90723142	rs535785931	90723142	BLM	intron variant	c.-5+5702C>T	NM_000057.3		90717440	90747388	NM_000057.3_intron_0_0_chr15_90717441_f	+
90723152	rs566183307	90723152	BLM	intron variant	c.-5+5712A>G	NM_000057.3		90717440	90747388	NM_000057.3_intron_0_0_chr15_90717441_f	+
90723158	rs572221636	90723158	BLM	intron variant	c.-5+5718T>C	NM_000057.3		90717440	90747388	NM_000057.3_intron_0_0_chr15_90717441_f	+
90723170	rs984726704	90723170	BLM	intron variant	c.-5+5730T>C	NM_000057.3		90717440	90747388	NM_000057.3_intron_0_0_chr15_90717441_f	+
90723191	rs545785603	90723191	BLM	intron variant	c.-5+5751C>T	NM_000057.3		90717440	90747388	NM_000057.3_intron_0_0_chr15_90717441_f	+
90723192	rs563883594	90723192	BLM	intron variant	c.-5+5752C>T	NM_000057.3		90717440	90747388	NM_000057.3_intron_0_0_chr15_90717441_f	+
90723216	rs943577937	90723216	BLM	intron variant	c.-5+5776A>G	NM_000057.3		90717440	90747388	NM_000057.3_intron_0_0_chr15_90717441_f	+
90723222	rs1040586102	90723222	BLM	intron variant	c.-5+5782C>T	NM_000057.3		90717440	90747388	NM_000057.3_intron_0_0_chr15_90717441_f	+
90723223	rs923421277	90723223	BLM	intron variant	c.-5+5783A>G	NM_000057.3		90717440	90747388	NM_000057.3_intron_0_0_chr15_90717441_f	+
90723229	rs539795631	90723229	BLM	intron variant	c.-5+5789G>C	NM_000057.3		90717440	90747388	NM_000057.3_intron_0_0_chr15_90717441_f	+
90723230	rs138409029	90723230	BLM	intron variant	c.-5+5790C>T	NM_000057.3		90717440	90747388	NM_000057.3_intron_0_0_chr15_90717441_f	+
90723253	rs1052875911	90723253	BLM	intron variant	c.-5+5813G>C	NM_000057.3		90717440	90747388	NM_000057.3_intron_0_0_chr15_90717441_f	+
90723257	rs892863808	90723257	BLM	intron variant	c.-5+5817A>G	NM_000057.3		90717440	90747388	NM_000057.3_intron_0_0_chr15_90717441_f	+
90723258	rs1011256347	90723258	BLM	intron variant	c.-5+5818A>G	NM_000057.3		90717440	90747388	NM_000057.3_intron_0_0_chr15_90717441_f	+
90723266	rs1044416024	90723266	BLM	intron variant	c.-5+5826T>C	NM_000057.3		90717440	90747388	NM_000057.3_intron_0_0_chr15_90717441_f	+
90723271	rs905822041	90723271	BLM	intron variant	c.-5+5831T>C	NM_000057.3		90717440	90747388	NM_000057.3_intron_0_0_chr15_90717441_f	+
90723277	rs187397588	90723277	BLM	intron variant	c.-5+5837G>A	NM_000057.3		90717440	90747388	NM_000057.3_intron_0_0_chr15_90717441_f	+
90723293	rs866099690	90723293	BLM	intron variant	c.-5+5853C>T	NM_000057.3		90717440	90747388	NM_000057.3_intron_0_0_chr15_90717441_f	+
90723294	rs896973046	90723294	BLM	intron variant	c.-5+5854G>A	NM_000057.3		90717440	90747388	NM_000057.3_intron_0_0_chr15_90717441_f	+
90723320	rs993936656	90723320	BLM	intron variant	c.-5+5880C>T	NM_000057.3		90717440	90747388	NM_000057.3_intron_0_0_chr15_90717441_f	+
90723321	rs776886441	90723321	BLM	intron variant	c.-5+5881G>A	NM_000057.3		90717440	90747388	NM_000057.3_intron_0_0_chr15_90717441_f	+
90723327	rs952095897	90723327	BLM	intron variant	c.-5+5887G>C	NM_000057.3		90717440	90747388	NM_000057.3_intron_0_0_chr15_90717441_f	+
90723341	rs984757961	90723341	BLM	intron variant	c.-5+5901T>C	NM_000057.3		90717440	90747388	NM_000057.3_intron_0_0_chr15_90717441_f	+
90723342	rs562769368	90723342	BLM	intron variant	c.-5+5902T>C	NM_000057.3		90717440	90747388	NM_000057.3_intron_0_0_chr15_90717441_f	+
90723347	rs868714278	90723347	BLM	intron variant	c.-5+5907T>C	NM_000057.3		90717440	90747388	NM_000057.3_intron_0_0_chr15_90717441_f	+
90723349	rs190982954	90723349	BLM	intron variant	c.-5+5909T>C	NM_000057.3		90717440	90747388	NM_000057.3_intron_0_0_chr15_90717441_f	+
90723366	rs1021443789	90723366	BLM	intron variant	c.-5+5926A>G	NM_000057.3		90717440	90747388	NM_000057.3_intron_0_0_chr15_90717441_f	+
90723372	rs113882719	90723372	BLM	intron variant	c.-5+5932G>C	NM_000057.3		90717440	90747388	NM_000057.3_intron_0_0_chr15_90717441_f	+
90723380	rs879861269	90723380	BLM	intron variant	c.-5+5940A>G	NM_000057.3		90717440	90747388	NM_000057.3_intron_0_0_chr15_90717441_f	+
90723392	rs965019225	90723392	BLM	intron variant	c.-5+5952T>G	NM_000057.3		90717440	90747388	NM_000057.3_intron_0_0_chr15_90717441_f	+
90723393	rs560861257	90723393	BLM	intron variant	c.-5+5953T>A	NM_000057.3		90717440	90747388	NM_000057.3_intron_0_0_chr15_90717441_f	+
90723393	rs560861257	90723393	BLM	intron variant	c.-5+5953T>C	NM_000057.3		90717440	90747388	NM_000057.3_intron_0_0_chr15_90717441_f	+
90723432	rs182305798	90723432	BLM	intron variant	c.-5+5992T>C	NM_000057.3		90717440	90747388	NM_000057.3_intron_0_0_chr15_90717441_f	+
90723460	rs552582314	90723460	BLM	intron variant	c.-5+6020T>G	NM_000057.3		90717440	90747388	NM_000057.3_intron_0_0_chr15_90717441_f	+
90723481	rs988945656	90723481	BLM	intron variant	c.-5+6041G>C	NM_000057.3		90717440	90747388	NM_000057.3_intron_0_0_chr15_90717441_f	+
90723512	rs914328901	90723512	BLM	intron variant	c.-5+6072G>T	NM_000057.3		90717440	90747388	NM_000057.3_intron_0_0_chr15_90717441_f	+
90723537	rs947119742	90723537	BLM	intron variant	c.-5+6097C>G	NM_000057.3		90717440	90747388	NM_000057.3_intron_0_0_chr15_90717441_f	+
90723545	rs959239206	90723545	BLM	intron variant	c.-5+6105C>G	NM_000057.3		90717440	90747388	NM_000057.3_intron_0_0_chr15_90717441_f	+
90723570	rs990755601	90723570	BLM	intron variant	c.-5+6130T>G	NM_000057.3		90717440	90747388	NM_000057.3_intron_0_0_chr15_90717441_f	+
90723580	rs1044105276	90723580	BLM	intron variant	c.-5+6140G>C	NM_000057.3		90717440	90747388	NM_000057.3_intron_0_0_chr15_90717441_f	+
90723599	rs148818594	90723599	BLM	intron variant	c.-5+6159A>G	NM_000057.3		90717440	90747388	NM_000057.3_intron_0_0_chr15_90717441_f	+
90723607	rs531861084	90723607	BLM	intron variant	c.-5+6167T>G	NM_000057.3		90717440	90747388	NM_000057.3_intron_0_0_chr15_90717441_f	+
90723617	rs938634439	90723617	BLM	intron variant	c.-5+6177C>T	NM_000057.3		90717440	90747388	NM_000057.3_intron_0_0_chr15_90717441_f	+
90723628	rs112865484	90723628	BLM	intron variant	c.-5+6188G>T	NM_000057.3		90717440	90747388	NM_000057.3_intron_0_0_chr15_90717441_f	+
90723630	rs897046852	90723630	BLM	intron variant	c.-5+6190G>C	NM_000057.3		90717440	90747388	NM_000057.3_intron_0_0_chr15_90717441_f	+
90723636	rs143405639	90723636	BLM	intron variant	c.-5+6196G>A	NM_000057.3		90717440	90747388	NM_000057.3_intron_0_0_chr15_90717441_f	+
90723662	rs867792332	90723662	BLM	intron variant	c.-5+6222A>C	NM_000057.3		90717440	90747388	NM_000057.3_intron_0_0_chr15_90717441_f	+
90723662	rs867792332	90723662	BLM	intron variant	c.-5+6222A>T	NM_000057.3		90717440	90747388	NM_000057.3_intron_0_0_chr15_90717441_f	+
90723663	rs887901418	90723663	BLM	intron variant	c.-5+6223T>A	NM_000057.3		90717440	90747388	NM_000057.3_intron_0_0_chr15_90717441_f	+
90723665	rs528127262	90723665	BLM	intron variant	c.-5+6225T>G	NM_000057.3		90717440	90747388	NM_000057.3_intron_0_0_chr15_90717441_f	+
90723669	rs1006710076	90723669	BLM	intron variant	c.-5+6229T>A	NM_000057.3		90717440	90747388	NM_000057.3_intron_0_0_chr15_90717441_f	+
90723670	rs7169624	90723670	BLM	intron variant	c.-5+6230A>T	NM_000057.3		90717440	90747388	NM_000057.3_intron_0_0_chr15_90717441_f	+
90723687	rs894086635	90723687	BLM	intron variant	c.-5+6247C>T	NM_000057.3		90717440	90747388	NM_000057.3_intron_0_0_chr15_90717441_f	+
90723688	rs1011489665	90723688	BLM	intron variant	c.-5+6248T>C	NM_000057.3		90717440	90747388	NM_000057.3_intron_0_0_chr15_90717441_f	+
90723704	rs1042595122	90723704	BLM	intron variant	c.-5+6264C>A	NM_000057.3		90717440	90747388	NM_000057.3_intron_0_0_chr15_90717441_f	+
90723705	rs185377009	90723705	BLM	intron variant	c.-5+6265A>G	NM_000057.3		90717440	90747388	NM_000057.3_intron_0_0_chr15_90717441_f	+
90723705	rs185377009	90723705	BLM	intron variant	c.-5+6265A>T	NM_000057.3		90717440	90747388	NM_000057.3_intron_0_0_chr15_90717441_f	+
90723706	rs902562969	90723706	BLM	intron variant	c.-5+6266T>C	NM_000057.3		90717440	90747388	NM_000057.3_intron_0_0_chr15_90717441_f	+
90723709	rs139314758	90723709	BLM	intron variant	c.-5+6269A>G	NM_000057.3		90717440	90747388	NM_000057.3_intron_0_0_chr15_90717441_f	+
90723714	rs190186078	90723714	BLM	intron variant	c.-5+6274A>G	NM_000057.3		90717440	90747388	NM_000057.3_intron_0_0_chr15_90717441_f	+
90723716	rs959375660	90723716	BLM	intron variant	c.-5+6276C>T	NM_000057.3		90717440	90747388	NM_000057.3_intron_0_0_chr15_90717441_f	+
90723720	rs1012284558	90723720	BLM	intron variant	c.-5+6280C>T	NM_000057.3		90717440	90747388	NM_000057.3_intron_0_0_chr15_90717441_f	+
90723722	rs182765269	90723722	BLM	intron variant	c.-5+6282G>C	NM_000057.3		90717440	90747388	NM_000057.3_intron_0_0_chr15_90717441_f	+
90723734	rs773943884	90723734	BLM	intron variant	c.-5+6294T>C	NM_000057.3		90717440	90747388	NM_000057.3_intron_0_0_chr15_90717441_f	+
90723736	rs1031006528	90723736	BLM	intron variant	c.-5+6296T>C	NM_000057.3		90717440	90747388	NM_000057.3_intron_0_0_chr15_90717441_f	+
90723747	rs956235832	90723747	BLM	intron variant	c.-5+6307T>A	NM_000057.3		90717440	90747388	NM_000057.3_intron_0_0_chr15_90717441_f	+
90723749	rs989016050	90723749	BLM	intron variant	c.-5+6309G>A	NM_000057.3		90717440	90747388	NM_000057.3_intron_0_0_chr15_90717441_f	+
90723750	rs1027969190	90723750	BLM	intron variant	c.-5+6310A>T	NM_000057.3		90717440	90747388	NM_000057.3_intron_0_0_chr15_90717441_f	+
90723754	rs575923561	90723754	BLM	intron variant	c.-5+6314C>T	NM_000057.3		90717440	90747388	NM_000057.3_intron_0_0_chr15_90717441_f	+
90723755	rs767353117	90723755	BLM	intron variant	c.-5+6315G>A	NM_000057.3		90717440	90747388	NM_000057.3_intron_0_0_chr15_90717441_f	+
90723765	rs775537719	90723765	BLM	intron variant	c.-5+6325C>T	NM_000057.3		90717440	90747388	NM_000057.3_intron_0_0_chr15_90717441_f	+
90723770	rs907707167	90723770	BLM	intron variant	c.-5+6330C>T	NM_000057.3		90717440	90747388	NM_000057.3_intron_0_0_chr15_90717441_f	+
90723779	rs543147755	90723779	BLM	intron variant	c.-5+6339T>C	NM_000057.3		90717440	90747388	NM_000057.3_intron_0_0_chr15_90717441_f	+
90723795	rs975821256	90723795	BLM	intron variant	c.-5+6355C>T	NM_000057.3		90717440	90747388	NM_000057.3_intron_0_0_chr15_90717441_f	+
90723797	rs927042550	90723797	BLM	intron variant	c.-5+6357A>G	NM_000057.3		90717440	90747388	NM_000057.3_intron_0_0_chr15_90717441_f	+
90723803	rs938361750	90723803	BLM	intron variant	c.-5+6363C>G	NM_000057.3		90717440	90747388	NM_000057.3_intron_0_0_chr15_90717441_f	+
90723808	rs921571908	90723808	BLM	intron variant	c.-5+6368C>G	NM_000057.3		90717440	90747388	NM_000057.3_intron_0_0_chr15_90717441_f	+
90723809	rs143226555	90723809	BLM	intron variant	c.-5+6369C>A	NM_000057.3		90717440	90747388	NM_000057.3_intron_0_0_chr15_90717441_f	+
90723835	rs918507277	90723835	BLM	intron variant	c.-5+6395T>C	NM_000057.3		90717440	90747388	NM_000057.3_intron_0_0_chr15_90717441_f	+
90723838	rs929893771	90723838	BLM	intron variant	c.-5+6398G>A	NM_000057.3		90717440	90747388	NM_000057.3_intron_0_0_chr15_90717441_f	+
90723841	rs946997870	90723841	BLM	intron variant	c.-5+6401C>T	NM_000057.3		90717440	90747388	NM_000057.3_intron_0_0_chr15_90717441_f	+
90723856	rs573372709	90723856	BLM	intron variant	c.-5+6416G>A	NM_000057.3		90717440	90747388	NM_000057.3_intron_0_0_chr15_90717441_f	+
90723857	rs760365225	90723857	BLM	intron variant	c.-5+6417A>G	NM_000057.3		90717440	90747388	NM_000057.3_intron_0_0_chr15_90717441_f	+
90723863	rs1048249929	90723863	BLM	intron variant	c.-5+6423C>A	NM_000057.3		90717440	90747388	NM_000057.3_intron_0_0_chr15_90717441_f	+
90723876	rs1042912385	90723876	BLM	intron variant	c.-5+6436C>A	NM_000057.3		90717440	90747388	NM_000057.3_intron_0_0_chr15_90717441_f	+
90723879	rs902700563	90723879	BLM	intron variant	c.-5+6439C>T	NM_000057.3		90717440	90747388	NM_000057.3_intron_0_0_chr15_90717441_f	+
90723883	rs888261749	90723883	BLM	intron variant	c.-5+6443G>T	NM_000057.3		90717440	90747388	NM_000057.3_intron_0_0_chr15_90717441_f	+
90723885	rs1006700152	90723885	BLM	intron variant	c.-5+6445A>T	NM_000057.3		90717440	90747388	NM_000057.3_intron_0_0_chr15_90717441_f	+
90723888	rs542028898	90723888	BLM	intron variant	c.-5+6448G>A	NM_000057.3		90717440	90747388	NM_000057.3_intron_0_0_chr15_90717441_f	+
90723896	rs564381562	90723896	BLM	intron variant	c.-5+6456G>A	NM_000057.3		90717440	90747388	NM_000057.3_intron_0_0_chr15_90717441_f	+
90723913	rs900548999	90723913	BLM	intron variant	c.-5+6473A>G	NM_000057.3		90717440	90747388	NM_000057.3_intron_0_0_chr15_90717441_f	+
90723969	rs997927002	90723969	BLM	intron variant	c.-5+6529T>A	NM_000057.3		90717440	90747388	NM_000057.3_intron_0_0_chr15_90717441_f	+
90723985	rs78627523	90723985	BLM	intron variant	c.-5+6545T>A	NM_000057.3		90717440	90747388	NM_000057.3_intron_0_0_chr15_90717441_f	+
90724016	rs956307524	90724016	BLM	intron variant	c.-5+6576T>C	NM_000057.3		90717440	90747388	NM_000057.3_intron_0_0_chr15_90717441_f	+
90724020	rs1010477414	90724020	BLM	intron variant	c.-5+6580T>G	NM_000057.3		90717440	90747388	NM_000057.3_intron_0_0_chr15_90717441_f	+
90724041	rs1021828699	90724041	BLM	intron variant;5 prime UTR variant	c.-5+6601C>G	NM_000057.3		90717440	90747388	NM_000057.3_intron_0_0_chr15_90717441_f	+
90724043	rs969312162	90724043	BLM	5 prime UTR variant;intron variant	c.-5+6603T>G	NM_000057.3		90717440	90747388	NM_000057.3_intron_0_0_chr15_90717441_f	+
90724052	rs753634164	90724052	BLM	5 prime UTR variant;intron variant	c.-5+6612A>T	NM_000057.3		90717440	90747388	NM_000057.3_intron_0_0_chr15_90717441_f	+
90724058	rs528035729	90724058	BLM	5 prime UTR variant;intron variant	c.-5+6618G>A	NM_000057.3		90717440	90747388	NM_000057.3_intron_0_0_chr15_90717441_f	+
90724061	rs927044723	90724061	BLM	5 prime UTR variant;intron variant	c.-5+6621G>A	NM_000057.3		90717440	90747388	NM_000057.3_intron_0_0_chr15_90717441_f	+
90724064	rs546158776	90724064	BLM	5 prime UTR variant;intron variant	c.-5+6624G>A	NM_000057.3		90717440	90747388	NM_000057.3_intron_0_0_chr15_90717441_f	+
90724075	rs749559434	90724075	BLM	5 prime UTR variant;intron variant	c.-5+6635T>G	NM_000057.3		90717440	90747388	NM_000057.3_intron_0_0_chr15_90717441_f	+
90724076	rs1027688018	90724076	BLM	5 prime UTR variant;intron variant	c.-5+6636G>T	NM_000057.3		90717440	90747388	NM_000057.3_intron_0_0_chr15_90717441_f	+
90724078	rs564541953	90724078	BLM	5 prime UTR variant;intron variant	c.-5+6638T>C	NM_000057.3		90717440	90747388	NM_000057.3_intron_0_0_chr15_90717441_f	+
90724079	rs531757256	90724079	BLM	5 prime UTR variant;intron variant	c.-5+6639C>T	NM_000057.3		90717440	90747388	NM_000057.3_intron_0_0_chr15_90717441_f	+
90724080	rs372951431	90724080	BLM	5 prime UTR variant;intron variant	c.-5+6640G>A	NM_000057.3		90717440	90747388	NM_000057.3_intron_0_0_chr15_90717441_f	+
90724089	rs757410096	90724089	BLM	5 prime UTR variant;intron variant	c.-5+6649T>C	NM_000057.3		90717440	90747388	NM_000057.3_intron_0_0_chr15_90717441_f	+
90724090	rs1015147283	90724090	BLM	5 prime UTR variant;intron variant	c.-5+6650G>A	NM_000057.3		90717440	90747388	NM_000057.3_intron_0_0_chr15_90717441_f	+
90724104	rs965862221	90724104	BLM	5 prime UTR variant;intron variant	c.-5+6664C>G	NM_000057.3		90717440	90747388	NM_000057.3_intron_0_0_chr15_90717441_f	+
90724108	rs929923485	90724108	BLM	5 prime UTR variant;intron variant	c.-5+6668G>A	NM_000057.3		90717440	90747388	NM_000057.3_intron_0_0_chr15_90717441_f	+
90724113	rs568573297	90724113	BLM	5 prime UTR variant;intron variant	c.-5+6673G>A	NM_000057.3		90717440	90747388	NM_000057.3_intron_0_0_chr15_90717441_f	+
90724126	rs529364546	90724126	BLM	5 prime UTR variant;intron variant	c.-5+6686C>T	NM_000057.3		90717440	90747388	NM_000057.3_intron_0_0_chr15_90717441_f	+
90724131	rs547650585	90724131	BLM	5 prime UTR variant;intron variant	c.-5+6691G>C	NM_000057.3		90717440	90747388	NM_000057.3_intron_0_0_chr15_90717441_f	+
90724137	rs187403116	90724137	BLM	5 prime UTR variant;intron variant	c.-5+6697C>T	NM_000057.3		90717440	90747388	NM_000057.3_intron_0_0_chr15_90717441_f	+
90724138	rs114402327	90724138	BLM	5 prime UTR variant;intron variant	c.-5+6698G>A	NM_000057.3		90717440	90747388	NM_000057.3_intron_0_0_chr15_90717441_f	+
90724146	rs1039499553	90724146	BLM	intron variant	c.-5+6706G>A	NM_000057.3		90717440	90747388	NM_000057.3_intron_0_0_chr15_90717441_f	+
90724150	rs914246347	90724150	BLM	intron variant	c.-5+6710C>A	NM_000057.3		90717440	90747388	NM_000057.3_intron_0_0_chr15_90717441_f	+
90724156	rs900622756	90724156	BLM	intron variant	c.-5+6716G>T	NM_000057.3		90717440	90747388	NM_000057.3_intron_0_0_chr15_90717441_f	+
90724168	rs997600886	90724168	BLM	intron variant	c.-5+6728A>T	NM_000057.3		90717440	90747388	NM_000057.3_intron_0_0_chr15_90717441_f	+
90724170	rs946936131	90724170	BLM	intron variant	c.-5+6730G>C	NM_000057.3		90717440	90747388	NM_000057.3_intron_0_0_chr15_90717441_f	+
90724210	rs374630873	90724210	BLM	intron variant	c.-5+6770G>A	NM_000057.3		90717440	90747388	NM_000057.3_intron_0_0_chr15_90717441_f	+
90724210	rs374630873	90724210	BLM	intron variant	c.-5+6770G>T	NM_000057.3		90717440	90747388	NM_000057.3_intron_0_0_chr15_90717441_f	+
90724249	rs891780520	90724249	BLM	intron variant	c.-5+6809G>A	NM_000057.3		90717440	90747388	NM_000057.3_intron_0_0_chr15_90717441_f	+
90724250	rs1010220227	90724250	BLM	intron variant	c.-5+6810C>T	NM_000057.3		90717440	90747388	NM_000057.3_intron_0_0_chr15_90717441_f	+
90724251	rs147496495	90724251	BLM	intron variant	c.-5+6811G>A	NM_000057.3		90717440	90747388	NM_000057.3_intron_0_0_chr15_90717441_f	+
90724282	rs879501717	90724282	BLM	intron variant	c.-5+6842G>A	NM_000057.3		90717440	90747388	NM_000057.3_intron_0_0_chr15_90717441_f	+
90724293	rs1002114185	90724293	BLM	intron variant	c.-5+6853A>G	NM_000057.3		90717440	90747388	NM_000057.3_intron_0_0_chr15_90717441_f	+
90724310	rs765499902	90724310	BLM	intron variant	c.-5+6870G>A	NM_000057.3		90717440	90747388	NM_000057.3_intron_0_0_chr15_90717441_f	+
90724313	rs1049491998	90724313	BLM	intron variant	c.-5+6873A>G	NM_000057.3		90717440	90747388	NM_000057.3_intron_0_0_chr15_90717441_f	+
90724330	rs887801320	90724330	BLM	intron variant	c.-5+6890A>G	NM_000057.3		90717440	90747388	NM_000057.3_intron_0_0_chr15_90717441_f	+
90724337	rs1005178048	90724337	BLM	intron variant	c.-5+6897A>G	NM_000057.3		90717440	90747388	NM_000057.3_intron_0_0_chr15_90717441_f	+
90724353	rs536668868	90724353	BLM	intron variant	c.-5+6913G>A	NM_000057.3		90717440	90747388	NM_000057.3_intron_0_0_chr15_90717441_f	+
90724358	rs554895403	90724358	BLM	intron variant	c.-5+6918C>T	NM_000057.3		90717440	90747388	NM_000057.3_intron_0_0_chr15_90717441_f	+
90724388	rs960094451	90724388	BLM	intron variant	c.-5+6948A>G	NM_000057.3		90717440	90747388	NM_000057.3_intron_0_0_chr15_90717441_f	+
90724391	rs997301924	90724391	BLM	intron variant	c.-5+6951C>G	NM_000057.3		90717440	90747388	NM_000057.3_intron_0_0_chr15_90717441_f	+
90724396	rs138472943	90724396	BLM	intron variant	c.-5+6956C>A	NM_000057.3		90717440	90747388	NM_000057.3_intron_0_0_chr15_90717441_f	+
90724396	rs138472943	90724396	BLM	intron variant	c.-5+6956C>T	NM_000057.3		90717440	90747388	NM_000057.3_intron_0_0_chr15_90717441_f	+
90724411	rs918312460	90724411	BLM	intron variant	c.-5+6971C>T	NM_000057.3		90717440	90747388	NM_000057.3_intron_0_0_chr15_90717441_f	+
90724416	rs951064385	90724416	BLM	intron variant	c.-5+6976T>A	NM_000057.3		90717440	90747388	NM_000057.3_intron_0_0_chr15_90717441_f	+
90724426	rs555938165	90724426	BLM	intron variant	c.-5+6986A>C	NM_000057.3		90717440	90747388	NM_000057.3_intron_0_0_chr15_90717441_f	+
90724446	rs909792157	90724446	BLM	intron variant	c.-5+7006C>T	NM_000057.3		90717440	90747388	NM_000057.3_intron_0_0_chr15_90717441_f	+
90724453	rs7175604	90724453	BLM	intron variant	c.-5+7013A>G	NM_000057.3		90717440	90747388	NM_000057.3_intron_0_0_chr15_90717441_f	+
90724455	rs747497497	90724455	BLM	intron variant	c.-5+7015A>G	NM_000057.3		90717440	90747388	NM_000057.3_intron_0_0_chr15_90717441_f	+
90724455	rs747497497	90724455	BLM	intron variant	c.-5+7015A>T	NM_000057.3		90717440	90747388	NM_000057.3_intron_0_0_chr15_90717441_f	+
90724480	rs112625797	90724480	BLM	intron variant	c.-5+7040G>A	NM_000057.3		90717440	90747388	NM_000057.3_intron_0_0_chr15_90717441_f	+
90724482	rs933422943	90724482	BLM	intron variant	c.-5+7042G>A	NM_000057.3		90717440	90747388	NM_000057.3_intron_0_0_chr15_90717441_f	+
90724499	rs939614684	90724499	BLM	intron variant	c.-5+7059G>A	NM_000057.3		90717440	90747388	NM_000057.3_intron_0_0_chr15_90717441_f	+
90724512	rs1051870204	90724512	BLM	intron variant	c.-5+7072C>A	NM_000057.3		90717440	90747388	NM_000057.3_intron_0_0_chr15_90717441_f	+
90724526	rs992291289	90724526	BLM	intron variant	c.-5+7086T>C	NM_000057.3		90717440	90747388	NM_000057.3_intron_0_0_chr15_90717441_f	+
90724542	rs916750358	90724542	BLM	intron variant	c.-5+7102T>G	NM_000057.3		90717440	90747388	NM_000057.3_intron_0_0_chr15_90717441_f	+
90724551	rs755473970	90724551	BLM	intron variant	c.-5+7111C>T	NM_000057.3		90717440	90747388	NM_000057.3_intron_0_0_chr15_90717441_f	+
90724560	rs546346831	90724560	BLM	intron variant	c.-5+7120C>G	NM_000057.3		90717440	90747388	NM_000057.3_intron_0_0_chr15_90717441_f	+
90724561	rs781557216	90724561	BLM	intron variant	c.-5+7121C>A	NM_000057.3		90717440	90747388	NM_000057.3_intron_0_0_chr15_90717441_f	+
90724562	rs564650406	90724562	BLM	intron variant	c.-5+7122G>A	NM_000057.3		90717440	90747388	NM_000057.3_intron_0_0_chr15_90717441_f	+
90724572	rs940683845	90724572	BLM	intron variant	c.-5+7132C>A	NM_000057.3		90717440	90747388	NM_000057.3_intron_0_0_chr15_90717441_f	+
90724574	rs576765930	90724574	BLM	intron variant	c.-5+7134C>T	NM_000057.3		90717440	90747388	NM_000057.3_intron_0_0_chr15_90717441_f	+
90724575	rs748539383	90724575	BLM	intron variant	c.-5+7135C>T	NM_000057.3		90717440	90747388	NM_000057.3_intron_0_0_chr15_90717441_f	+
90724609	rs1001786415	90724609	BLM	intron variant	c.-5+7169T>C	NM_000057.3		90717440	90747388	NM_000057.3_intron_0_0_chr15_90717441_f	+
90724616	rs1036811576	90724616	BLM	intron variant	c.-5+7176T>G	NM_000057.3		90717440	90747388	NM_000057.3_intron_0_0_chr15_90717441_f	+
90724623	rs770696599	90724623	BLM	intron variant	c.-5+7183C>G	NM_000057.3		90717440	90747388	NM_000057.3_intron_0_0_chr15_90717441_f	+
90724623	rs770696599	90724623	BLM	intron variant	c.-5+7183C>T	NM_000057.3		90717440	90747388	NM_000057.3_intron_0_0_chr15_90717441_f	+
90724632	rs150636529	90724632	BLM	intron variant	c.-5+7192T>G	NM_000057.3		90717440	90747388	NM_000057.3_intron_0_0_chr15_90717441_f	+
90724635	rs1034960004	90724635	BLM	intron variant	c.-5+7195C>T	NM_000057.3		90717440	90747388	NM_000057.3_intron_0_0_chr15_90717441_f	+
90724641	rs562052775	90724641	BLM	intron variant	c.-5+7201A>G	NM_000057.3		90717440	90747388	NM_000057.3_intron_0_0_chr15_90717441_f	+
90724643	rs760447242	90724643	BLM	intron variant	c.-5+7203A>T	NM_000057.3		90717440	90747388	NM_000057.3_intron_0_0_chr15_90717441_f	+
90724655	rs901733883	90724655	BLM	intron variant	c.-5+7215T>C	NM_000057.3		90717440	90747388	NM_000057.3_intron_0_0_chr15_90717441_f	+
90724656	rs529453374	90724656	BLM	intron variant	c.-5+7216T>G	NM_000057.3		90717440	90747388	NM_000057.3_intron_0_0_chr15_90717441_f	+
90724661	rs895967603	90724661	BLM	intron variant	c.-5+7221A>G	NM_000057.3		90717440	90747388	NM_000057.3_intron_0_0_chr15_90717441_f	+
90724699	rs368700022	90724699	BLM	intron variant	c.-5+7259C>T	NM_000057.3		90717440	90747388	NM_000057.3_intron_0_0_chr15_90717441_f	+
90724724	rs547548379	90724724	BLM	intron variant	c.-5+7284A>G	NM_000057.3		90717440	90747388	NM_000057.3_intron_0_0_chr15_90717441_f	+
90724731	rs1028758728	90724731	BLM	intron variant	c.-5+7291T>C	NM_000057.3		90717440	90747388	NM_000057.3_intron_0_0_chr15_90717441_f	+
90724744	rs1014347704	90724744	BLM	intron variant	c.-5+7304C>T	NM_000057.3		90717440	90747388	NM_000057.3_intron_0_0_chr15_90717441_f	+
90724746	rs1025355302	90724746	BLM	intron variant	c.-5+7306C>T	NM_000057.3		90717440	90747388	NM_000057.3_intron_0_0_chr15_90717441_f	+
90724753	rs951095476	90724753	BLM	intron variant	c.-5+7313C>T	NM_000057.3		90717440	90747388	NM_000057.3_intron_0_0_chr15_90717441_f	+
90724756	rs983789511	90724756	BLM	intron variant	c.-5+7316C>G	NM_000057.3		90717440	90747388	NM_000057.3_intron_0_0_chr15_90717441_f	+
90724762	rs541633348	90724762	BLM	intron variant	c.-5+7322T>A	NM_000057.3		90717440	90747388	NM_000057.3_intron_0_0_chr15_90717441_f	+
90724770	rs964332243	90724770	BLM	intron variant	c.-5+7330T>G	NM_000057.3		90717440	90747388	NM_000057.3_intron_0_0_chr15_90717441_f	+
90724776	rs975336264	90724776	BLM	intron variant	c.-5+7336C>T	NM_000057.3		90717440	90747388	NM_000057.3_intron_0_0_chr15_90717441_f	+
90724779	rs149764183	90724779	BLM	intron variant	c.-5+7339C>T	NM_000057.3		90717440	90747388	NM_000057.3_intron_0_0_chr15_90717441_f	+
90724807	rs771662630	90724807	BLM	intron variant	c.-5+7367T>A	NM_000057.3		90717440	90747388	NM_000057.3_intron_0_0_chr15_90717441_f	+
90724814	rs987940853	90724814	BLM	intron variant	c.-5+7374T>A	NM_000057.3		90717440	90747388	NM_000057.3_intron_0_0_chr15_90717441_f	+
90724821	rs913324105	90724821	BLM	intron variant	c.-5+7381G>A	NM_000057.3		90717440	90747388	NM_000057.3_intron_0_0_chr15_90717441_f	+
90724823	rs946113072	90724823	BLM	intron variant	c.-5+7383A>G	NM_000057.3		90717440	90747388	NM_000057.3_intron_0_0_chr15_90717441_f	+
90724825	rs1043115179	90724825	BLM	intron variant	c.-5+7385G>T	NM_000057.3		90717440	90747388	NM_000057.3_intron_0_0_chr15_90717441_f	+
90724827	rs551525777	90724827	BLM	intron variant	c.-5+7387C>T	NM_000057.3		90717440	90747388	NM_000057.3_intron_0_0_chr15_90717441_f	+
90724839	rs1035365915	90724839	BLM	intron variant	c.-5+7399A>G	NM_000057.3		90717440	90747388	NM_000057.3_intron_0_0_chr15_90717441_f	+
90724853	rs117879747	90724853	BLM	intron variant	c.-5+7413A>G	NM_000057.3		90717440	90747388	NM_000057.3_intron_0_0_chr15_90717441_f	+
90724855	rs992431820	90724855	BLM	intron variant	c.-5+7415A>G	NM_000057.3		90717440	90747388	NM_000057.3_intron_0_0_chr15_90717441_f	+
90724859	rs937614391	90724859	BLM	intron variant	c.-5+7419G>A	NM_000057.3		90717440	90747388	NM_000057.3_intron_0_0_chr15_90717441_f	+
90724869	rs916722559	90724869	BLM	intron variant	c.-5+7429G>A	NM_000057.3		90717440	90747388	NM_000057.3_intron_0_0_chr15_90717441_f	+
90724881	rs969571084	90724881	BLM	intron variant	c.-5+7441C>G	NM_000057.3		90717440	90747388	NM_000057.3_intron_0_0_chr15_90717441_f	+
90724907	rs985387893	90724907	BLM	intron variant	c.-5+7467G>A	NM_000057.3		90717440	90747388	NM_000057.3_intron_0_0_chr15_90717441_f	+
90724914	rs536938998	90724914	BLM	intron variant	c.-5+7474T>C	NM_000057.3		90717440	90747388	NM_000057.3_intron_0_0_chr15_90717441_f	+
90724939	rs909297248	90724939	BLM	intron variant	c.-5+7499C>G	NM_000057.3		90717440	90747388	NM_000057.3_intron_0_0_chr15_90717441_f	+
90724940	rs940805221	90724940	BLM	intron variant	c.-5+7500A>G	NM_000057.3		90717440	90747388	NM_000057.3_intron_0_0_chr15_90717441_f	+
90724941	rs548616244	90724941	BLM	intron variant	c.-5+7501C>T	NM_000057.3		90717440	90747388	NM_000057.3_intron_0_0_chr15_90717441_f	+
90724942	rs1056069818	90724942	BLM	intron variant	c.-5+7502T>C	NM_000057.3		90717440	90747388	NM_000057.3_intron_0_0_chr15_90717441_f	+
90724945	rs12439095	90724945	BLM	intron variant	c.-5+7505G>A	NM_000057.3		90717440	90747388	NM_000057.3_intron_0_0_chr15_90717441_f	+
90724948	rs527416260	90724948	BLM	intron variant	c.-5+7508G>A	NM_000057.3		90717440	90747388	NM_000057.3_intron_0_0_chr15_90717441_f	+
90724963	rs764825388	90724963	BLM	intron variant	c.-5+7523C>T	NM_000057.3		90717440	90747388	NM_000057.3_intron_0_0_chr15_90717441_f	+
90724973	rs933209541	90724973	BLM	intron variant	c.-5+7533A>G	NM_000057.3		90717440	90747388	NM_000057.3_intron_0_0_chr15_90717441_f	+
90724997	rs1025763936	90724997	BLM	intron variant	c.-5+7557C>G	NM_000057.3		90717440	90747388	NM_000057.3_intron_0_0_chr15_90717441_f	+
90724998	rs886891874	90724998	BLM	intron variant	c.-5+7558A>G	NM_000057.3		90717440	90747388	NM_000057.3_intron_0_0_chr15_90717441_f	+
90725014	rs566900488	90725014	BLM	intron variant	c.-5+7574T>G	NM_000057.3		90717440	90747388	NM_000057.3_intron_0_0_chr15_90717441_f	+
90725016	rs768489758	90725016	BLM	intron variant	c.-5+7576C>G	NM_000057.3		90717440	90747388	NM_000057.3_intron_0_0_chr15_90717441_f	+
90725031	rs1005243951	90725031	BLM	intron variant	c.-5+7591A>G	NM_000057.3		90717440	90747388	NM_000057.3_intron_0_0_chr15_90717441_f	+
90725037	rs1017033039	90725037	BLM	intron variant	c.-5+7597T>A	NM_000057.3		90717440	90747388	NM_000057.3_intron_0_0_chr15_90717441_f	+
90725042	rs963762434	90725042	BLM	intron variant	c.-5+7602G>A	NM_000057.3		90717440	90747388	NM_000057.3_intron_0_0_chr15_90717441_f	+
90725045	rs534447019	90725045	BLM	intron variant	c.-5+7605G>T	NM_000057.3		90717440	90747388	NM_000057.3_intron_0_0_chr15_90717441_f	+
90725050	rs1029589824	90725050	BLM	intron variant	c.-5+7610A>G	NM_000057.3		90717440	90747388	NM_000057.3_intron_0_0_chr15_90717441_f	+
90725059	rs1011404210	90725059	BLM	intron variant	c.-5+7619C>A	NM_000057.3		90717440	90747388	NM_000057.3_intron_0_0_chr15_90717441_f	+
90725076	rs146277329	90725076	BLM	intron variant	c.-5+7636T>C	NM_000057.3		90717440	90747388	NM_000057.3_intron_0_0_chr15_90717441_f	+
90725100	rs372298175	90725100	BLM	intron variant	c.-5+7660C>T	NM_000057.3		90717440	90747388	NM_000057.3_intron_0_0_chr15_90717441_f	+
90725101	rs913730862	90725101	BLM	intron variant	c.-5+7661G>A	NM_000057.3		90717440	90747388	NM_000057.3_intron_0_0_chr15_90717441_f	+
90725108	rs374508275	90725108	BLM	intron variant	c.-5+7668C>A	NM_000057.3		90717440	90747388	NM_000057.3_intron_0_0_chr15_90717441_f	+
90725118	rs978851179	90725118	BLM	intron variant	c.-5+7678A>G	NM_000057.3		90717440	90747388	NM_000057.3_intron_0_0_chr15_90717441_f	+
90725147	rs926007507	90725147	BLM	intron variant	c.-5+7707G>T	NM_000057.3		90717440	90747388	NM_000057.3_intron_0_0_chr15_90717441_f	+
90725155	rs937365542	90725155	BLM	intron variant	c.-5+7715C>T	NM_000057.3		90717440	90747388	NM_000057.3_intron_0_0_chr15_90717441_f	+
90725156	rs1056161814	90725156	BLM	intron variant	c.-5+7716G>A	NM_000057.3		90717440	90747388	NM_000057.3_intron_0_0_chr15_90717441_f	+
90725160	rs192997197	90725160	BLM	intron variant	c.-5+7720C>T	NM_000057.3		90717440	90747388	NM_000057.3_intron_0_0_chr15_90717441_f	+
90725161	rs1012617969	90725161	BLM	intron variant	c.-5+7721G>A	NM_000057.3		90717440	90747388	NM_000057.3_intron_0_0_chr15_90717441_f	+
90725200	rs367627813	90725200	BLM	intron variant	c.-5+7760C>G	NM_000057.3		90717440	90747388	NM_000057.3_intron_0_0_chr15_90717441_f	+
90725200	rs367627813	90725200	BLM	intron variant	c.-5+7760C>T	NM_000057.3		90717440	90747388	NM_000057.3_intron_0_0_chr15_90717441_f	+
90725201	rs950294070	90725201	BLM	intron variant	c.-5+7761G>A	NM_000057.3		90717440	90747388	NM_000057.3_intron_0_0_chr15_90717441_f	+
90725204	rs1047247015	90725204	BLM	intron variant	c.-5+7764C>T	NM_000057.3		90717440	90747388	NM_000057.3_intron_0_0_chr15_90717441_f	+
90725205	rs544122980	90725205	BLM	intron variant	c.-5+7765G>A	NM_000057.3		90717440	90747388	NM_000057.3_intron_0_0_chr15_90717441_f	+
90725208	rs1005649667	90725208	BLM	intron variant	c.-5+7768C>T	NM_000057.3		90717440	90747388	NM_000057.3_intron_0_0_chr15_90717441_f	+
90725228	rs1038134885	90725228	BLM	intron variant	c.-5+7788G>A	NM_000057.3		90717440	90747388	NM_000057.3_intron_0_0_chr15_90717441_f	+
90725248	rs562089421	90725248	BLM	intron variant	c.-5+7808G>C	NM_000057.3		90717440	90747388	NM_000057.3_intron_0_0_chr15_90717441_f	+
90725249	rs984970013	90725249	BLM	intron variant	c.-5+7809G>C	NM_000057.3		90717440	90747388	NM_000057.3_intron_0_0_chr15_90717441_f	+
90725272	rs996530940	90725272	BLM	intron variant	c.-5+7832C>A	NM_000057.3		90717440	90747388	NM_000057.3_intron_0_0_chr15_90717441_f	+
90725272	rs996530940	90725272	BLM	intron variant	c.-5+7832C>T	NM_000057.3		90717440	90747388	NM_000057.3_intron_0_0_chr15_90717441_f	+
90725278	rs545749022	90725278	BLM	intron variant	c.-5+7838A>G	NM_000057.3		90717440	90747388	NM_000057.3_intron_0_0_chr15_90717441_f	+
90725279	rs184017651	90725279	BLM	intron variant	c.-5+7839T>G	NM_000057.3		90717440	90747388	NM_000057.3_intron_0_0_chr15_90717441_f	+
90725281	rs139366276	90725281	BLM	intron variant	c.-5+7841T>C	NM_000057.3		90717440	90747388	NM_000057.3_intron_0_0_chr15_90717441_f	+
90725293	rs1009474997	90725293	BLM	intron variant	c.-5+7853G>A	NM_000057.3		90717440	90747388	NM_000057.3_intron_0_0_chr15_90717441_f	+
90725309	rs752107283	90725309	BLM	intron variant	c.-5+7869G>A	NM_000057.3		90717440	90747388	NM_000057.3_intron_0_0_chr15_90717441_f	+
90725321	rs115425283	90725321	BLM	intron variant	c.-5+7881A>G	NM_000057.3		90717440	90747388	NM_000057.3_intron_0_0_chr15_90717441_f	+
90725322	rs967892363	90725322	BLM	intron variant	c.-5+7882T>G	NM_000057.3		90717440	90747388	NM_000057.3_intron_0_0_chr15_90717441_f	+
90725325	rs144148075	90725325	BLM	intron variant	c.-5+7885A>G	NM_000057.3		90717440	90747388	NM_000057.3_intron_0_0_chr15_90717441_f	+
90725327	rs926060874	90725327	BLM	intron variant	c.-5+7887T>G	NM_000057.3		90717440	90747388	NM_000057.3_intron_0_0_chr15_90717441_f	+
90725329	rs959039536	90725329	BLM	intron variant	c.-5+7889G>T	NM_000057.3		90717440	90747388	NM_000057.3_intron_0_0_chr15_90717441_f	+
90725337	rs991539462	90725337	BLM	intron variant	c.-5+7897G>A	NM_000057.3		90717440	90747388	NM_000057.3_intron_0_0_chr15_90717441_f	+
90725353	rs947297571	90725353	BLM	intron variant	c.-5+7913G>A	NM_000057.3		90717440	90747388	NM_000057.3_intron_0_0_chr15_90717441_f	+
90725372	rs917232616	90725372	BLM	intron variant	c.-5+7932A>G	NM_000057.3		90717440	90747388	NM_000057.3_intron_0_0_chr15_90717441_f	+
90725382	rs950325132	90725382	BLM	intron variant	c.-5+7942T>C	NM_000057.3		90717440	90747388	NM_000057.3_intron_0_0_chr15_90717441_f	+
90725399	rs1047318797	90725399	BLM	intron variant	c.-5+7959A>G	NM_000057.3		90717440	90747388	NM_000057.3_intron_0_0_chr15_90717441_f	+
90725401	rs998588570	90725401	BLM	intron variant	c.-5+7961G>A	NM_000057.3		90717440	90747388	NM_000057.3_intron_0_0_chr15_90717441_f	+
90725436	rs908768190	90725436	BLM	intron variant	c.-5+7996G>T	NM_000057.3		90717440	90747388	NM_000057.3_intron_0_0_chr15_90717441_f	+
90725450	rs941548592	90725450	BLM	intron variant	c.-5+8010A>T	NM_000057.3		90717440	90747388	NM_000057.3_intron_0_0_chr15_90717441_f	+
90725453	rs11858632	90725453	BLM	intron variant	c.-5+8013A>T	NM_000057.3		90717440	90747388	NM_000057.3_intron_0_0_chr15_90717441_f	+
90725463	rs146498700	90725463	BLM	intron variant	c.-5+8023T>C	NM_000057.3		90717440	90747388	NM_000057.3_intron_0_0_chr15_90717441_f	+
90725473	rs1022672230	90725473	BLM	intron variant	c.-5+8033G>C	NM_000057.3		90717440	90747388	NM_000057.3_intron_0_0_chr15_90717441_f	+
90725482	rs530743389	90725482	BLM	intron variant	c.-5+8042C>T	NM_000057.3		90717440	90747388	NM_000057.3_intron_0_0_chr15_90717441_f	+
90725491	rs548849872	90725491	BLM	intron variant	c.-5+8051A>G	NM_000057.3		90717440	90747388	NM_000057.3_intron_0_0_chr15_90717441_f	+
90725493	rs996994513	90725493	BLM	intron variant	c.-5+8053A>G	NM_000057.3		90717440	90747388	NM_000057.3_intron_0_0_chr15_90717441_f	+
90725516	rs11633882	90725516	BLM	intron variant	c.-5+8076C>T	NM_000057.3		90717440	90747388	NM_000057.3_intron_0_0_chr15_90717441_f	+
90725517	rs188919410	90725517	BLM	intron variant	c.-5+8077G>A	NM_000057.3		90717440	90747388	NM_000057.3_intron_0_0_chr15_90717441_f	+
90725522	rs763814533	90725522	BLM	intron variant	c.-5+8082C>G	NM_000057.3		90717440	90747388	NM_000057.3_intron_0_0_chr15_90717441_f	+
90725532	rs11073950	90725532	BLM	intron variant	c.-5+8092T>C	NM_000057.3		90717440	90747388	NM_000057.3_intron_0_0_chr15_90717441_f	+
90725550	rs890778761	90725550	BLM	intron variant	c.-5+8110G>A	NM_000057.3		90717440	90747388	NM_000057.3_intron_0_0_chr15_90717441_f	+
90725556	rs972227762	90725556	BLM	intron variant	c.-5+8116C>G	NM_000057.3		90717440	90747388	NM_000057.3_intron_0_0_chr15_90717441_f	+
90725563	rs546530705	90725563	BLM	intron variant	c.-5+8123G>A	NM_000057.3		90717440	90747388	NM_000057.3_intron_0_0_chr15_90717441_f	+
90725586	rs1020897107	90725586	BLM	intron variant	c.-5+8146C>T	NM_000057.3		90717440	90747388	NM_000057.3_intron_0_0_chr15_90717441_f	+
90725587	rs192648428	90725587	BLM	intron variant	c.-5+8147G>A	NM_000057.3		90717440	90747388	NM_000057.3_intron_0_0_chr15_90717441_f	+
90725587	rs192648428	90725587	BLM	intron variant	c.-5+8147G>T	NM_000057.3		90717440	90747388	NM_000057.3_intron_0_0_chr15_90717441_f	+
90725595	rs1000745587	90725595	BLM	intron variant	c.-5+8155G>A	NM_000057.3		90717440	90747388	NM_000057.3_intron_0_0_chr15_90717441_f	+
90725606	rs910548841	90725606	BLM	intron variant	c.-5+8166G>A	NM_000057.3		90717440	90747388	NM_000057.3_intron_0_0_chr15_90717441_f	+
90725645	rs1033921342	90725645	BLM	intron variant	c.-5+8205C>T	NM_000057.3		90717440	90747388	NM_000057.3_intron_0_0_chr15_90717441_f	+
90725646	rs568658733	90725646	BLM	intron variant	c.-5+8206G>A	NM_000057.3		90717440	90747388	NM_000057.3_intron_0_0_chr15_90717441_f	+
90725646	rs568658733	90725646	BLM	intron variant	c.-5+8206G>C	NM_000057.3		90717440	90747388	NM_000057.3_intron_0_0_chr15_90717441_f	+
90725649	rs958846097	90725649	BLM	intron variant	c.-5+8209C>T	NM_000057.3		90717440	90747388	NM_000057.3_intron_0_0_chr15_90717441_f	+
90725650	rs991962462	90725650	BLM	intron variant	c.-5+8210G>A	NM_000057.3		90717440	90747388	NM_000057.3_intron_0_0_chr15_90717441_f	+
90725655	rs947303592	90725655	BLM	intron variant	c.-5+8215C>G	NM_000057.3		90717440	90747388	NM_000057.3_intron_0_0_chr15_90717441_f	+
90725658	rs979101235	90725658	BLM	intron variant	c.-5+8218G>A	NM_000057.3		90717440	90747388	NM_000057.3_intron_0_0_chr15_90717441_f	+
90725661	rs1024318443	90725661	BLM	intron variant	c.-5+8221C>T	NM_000057.3		90717440	90747388	NM_000057.3_intron_0_0_chr15_90717441_f	+
90725662	rs971381869	90725662	BLM	intron variant	c.-5+8222G>A	NM_000057.3		90717440	90747388	NM_000057.3_intron_0_0_chr15_90717441_f	+
90725663	rs982710209	90725663	BLM	intron variant	c.-5+8223G>A	NM_000057.3		90717440	90747388	NM_000057.3_intron_0_0_chr15_90717441_f	+
90725665	rs934464130	90725665	BLM	intron variant	c.-5+8225T>G	NM_000057.3		90717440	90747388	NM_000057.3_intron_0_0_chr15_90717441_f	+
90725672	rs908804028	90725672	BLM	intron variant	c.-5+8232T>C	NM_000057.3		90717440	90747388	NM_000057.3_intron_0_0_chr15_90717441_f	+
90725679	rs1057029057	90725679	BLM	intron variant	c.-5+8239T>C	NM_000057.3		90717440	90747388	NM_000057.3_intron_0_0_chr15_90717441_f	+
90725682	rs76476992	90725682	BLM	intron variant	c.-5+8242T>G	NM_000057.3		90717440	90747388	NM_000057.3_intron_0_0_chr15_90717441_f	+
90725684	rs74905047	90725684	BLM	intron variant	c.-5+8244G>T	NM_000057.3		90717440	90747388	NM_000057.3_intron_0_0_chr15_90717441_f	+
90725695	rs895561207	90725695	BLM	intron variant	c.-5+8255T>A	NM_000057.3		90717440	90747388	NM_000057.3_intron_0_0_chr15_90717441_f	+
90725700	rs948459235	90725700	BLM	intron variant	c.-5+8260A>T	NM_000057.3		90717440	90747388	NM_000057.3_intron_0_0_chr15_90717441_f	+
90725701	rs941607993	90725701	BLM	intron variant	c.-5+8261C>T	NM_000057.3		90717440	90747388	NM_000057.3_intron_0_0_chr15_90717441_f	+
90725717	rs1044043329	90725717	BLM	intron variant	c.-5+8277T>C	NM_000057.3		90717440	90747388	NM_000057.3_intron_0_0_chr15_90717441_f	+
90725721	rs866409077	90725721	BLM	intron variant	c.-5+8281C>T	NM_000057.3		90717440	90747388	NM_000057.3_intron_0_0_chr15_90717441_f	+
90725733	rs1005245952	90725733	BLM	intron variant	c.-5+8293A>C	NM_000057.3		90717440	90747388	NM_000057.3_intron_0_0_chr15_90717441_f	+
90725744	rs538720557	90725744	BLM	intron variant	c.-5+8304C>T	NM_000057.3		90717440	90747388	NM_000057.3_intron_0_0_chr15_90717441_f	+
90725747	rs183880788	90725747	BLM	intron variant	c.-5+8307G>A	NM_000057.3		90717440	90747388	NM_000057.3_intron_0_0_chr15_90717441_f	+
90725747	rs183880788	90725747	BLM	intron variant	c.-5+8307G>C	NM_000057.3		90717440	90747388	NM_000057.3_intron_0_0_chr15_90717441_f	+
90725757	rs142129577	90725757	BLM	intron variant	c.-5+8317C>A	NM_000057.3		90717440	90747388	NM_000057.3_intron_0_0_chr15_90717441_f	+
90725757	rs142129577	90725757	BLM	intron variant	c.-5+8317C>T	NM_000057.3		90717440	90747388	NM_000057.3_intron_0_0_chr15_90717441_f	+
90725763	rs376205664	90725763	BLM	intron variant	c.-5+8323G>A	NM_000057.3		90717440	90747388	NM_000057.3_intron_0_0_chr15_90717441_f	+
90725781	rs1030463093	90725781	BLM	intron variant	c.-5+8341G>A	NM_000057.3		90717440	90747388	NM_000057.3_intron_0_0_chr15_90717441_f	+
90725791	rs537774588	90725791	BLM	intron variant	c.-5+8351G>A	NM_000057.3		90717440	90747388	NM_000057.3_intron_0_0_chr15_90717441_f	+
90725796	rs151162567	90725796	BLM	intron variant	c.-5+8356C>T	NM_000057.3		90717440	90747388	NM_000057.3_intron_0_0_chr15_90717441_f	+
90725800	rs1042073056	90725800	BLM	intron variant	c.-5+8360C>T	NM_000057.3		90717440	90747388	NM_000057.3_intron_0_0_chr15_90717441_f	+
90725805	rs903803218	90725805	BLM	intron variant	c.-5+8365C>T	NM_000057.3		90717440	90747388	NM_000057.3_intron_0_0_chr15_90717441_f	+
90725807	rs1001176571	90725807	BLM	intron variant	c.-5+8367A>G	NM_000057.3		90717440	90747388	NM_000057.3_intron_0_0_chr15_90717441_f	+
90725824	rs1033539790	90725824	BLM	intron variant	c.-5+8384T>G	NM_000057.3		90717440	90747388	NM_000057.3_intron_0_0_chr15_90717441_f	+
90725831	rs894988947	90725831	BLM	intron variant	c.-5+8391C>T	NM_000057.3		90717440	90747388	NM_000057.3_intron_0_0_chr15_90717441_f	+
90725835	rs548034596	90725835	BLM	intron variant	c.-5+8395T>C	NM_000057.3		90717440	90747388	NM_000057.3_intron_0_0_chr15_90717441_f	+
90725835	rs548034596	90725835	BLM	intron variant	c.-5+8395T>G	NM_000057.3		90717440	90747388	NM_000057.3_intron_0_0_chr15_90717441_f	+
90725857	rs188548074	90725857	BLM	intron variant	c.-5+8417A>G	NM_000057.3		90717440	90747388	NM_000057.3_intron_0_0_chr15_90717441_f	+
90725864	rs1024349478	90725864	BLM	intron variant	c.-5+8424T>G	NM_000057.3		90717440	90747388	NM_000057.3_intron_0_0_chr15_90717441_f	+
90725870	rs971417844	90725870	BLM	intron variant	c.-5+8430C>T	NM_000057.3		90717440	90747388	NM_000057.3_intron_0_0_chr15_90717441_f	+
90725876	rs77692548	90725876	BLM	intron variant	c.-5+8436T>C	NM_000057.3		90717440	90747388	NM_000057.3_intron_0_0_chr15_90717441_f	+
90725879	rs992627550	90725879	BLM	intron variant	c.-5+8439A>G	NM_000057.3		90717440	90747388	NM_000057.3_intron_0_0_chr15_90717441_f	+
90725884	rs1015542387	90725884	BLM	intron variant	c.-5+8444G>A	NM_000057.3		90717440	90747388	NM_000057.3_intron_0_0_chr15_90717441_f	+
90725888	rs917090829	90725888	BLM	intron variant	c.-5+8448T>A	NM_000057.3		90717440	90747388	NM_000057.3_intron_0_0_chr15_90717441_f	+
90725900	rs963023601	90725900	BLM	intron variant	c.-5+8460T>C	NM_000057.3		90717440	90747388	NM_000057.3_intron_0_0_chr15_90717441_f	+
90725906	rs974712984	90725906	BLM	intron variant	c.-5+8466C>T	NM_000057.3		90717440	90747388	NM_000057.3_intron_0_0_chr15_90717441_f	+
90725907	rs374873117	90725907	BLM	intron variant	c.-5+8467G>A	NM_000057.3		90717440	90747388	NM_000057.3_intron_0_0_chr15_90717441_f	+
90725914	rs948421751	90725914	BLM	intron variant	c.-5+8474C>G	NM_000057.3		90717440	90747388	NM_000057.3_intron_0_0_chr15_90717441_f	+
90725917	rs11858756	90725917	BLM	intron variant	c.-5+8477A>G	NM_000057.3		90717440	90747388	NM_000057.3_intron_0_0_chr15_90717441_f	+
90725929	rs888226160	90725929	BLM	intron variant	c.-5+8489G>A	NM_000057.3		90717440	90747388	NM_000057.3_intron_0_0_chr15_90717441_f	+
90725936	rs932826283	90725936	BLM	intron variant	c.-5+8496A>G	NM_000057.3		90717440	90747388	NM_000057.3_intron_0_0_chr15_90717441_f	+
90725938	rs796942427	90725938	BLM	intron variant	c.-5+8498A>G	NM_000057.3		90717440	90747388	NM_000057.3_intron_0_0_chr15_90717441_f	+
90725943	rs986932760	90725943	BLM	intron variant	c.-5+8503C>G	NM_000057.3		90717440	90747388	NM_000057.3_intron_0_0_chr15_90717441_f	+
90725952	rs912352809	90725952	BLM	intron variant	c.-5+8512C>G	NM_000057.3		90717440	90747388	NM_000057.3_intron_0_0_chr15_90717441_f	+
90725965	rs941020664	90725965	BLM	intron variant	c.-5+8525T>A	NM_000057.3		90717440	90747388	NM_000057.3_intron_0_0_chr15_90717441_f	+
90725970	rs945099964	90725970	BLM	intron variant	c.-5+8530C>T	NM_000057.3		90717440	90747388	NM_000057.3_intron_0_0_chr15_90717441_f	+
90725973	rs578065630	90725973	BLM	intron variant	c.-5+8533A>C	NM_000057.3		90717440	90747388	NM_000057.3_intron_0_0_chr15_90717441_f	+
90725983	rs1042104061	90725983	BLM	intron variant	c.-5+8543A>C	NM_000057.3		90717440	90747388	NM_000057.3_intron_0_0_chr15_90717441_f	+
90725985	rs1036732521	90725985	BLM	intron variant	c.-5+8545T>A	NM_000057.3		90717440	90747388	NM_000057.3_intron_0_0_chr15_90717441_f	+
90726035	rs993711409	90726035	BLM	intron variant	c.-5+8595C>T	NM_000057.3		90717440	90747388	NM_000057.3_intron_0_0_chr15_90717441_f	+
90726037	rs903497898	90726037	BLM	intron variant	c.-5+8597A>G	NM_000057.3		90717440	90747388	NM_000057.3_intron_0_0_chr15_90717441_f	+
90726038	rs890639487	90726038	BLM	intron variant	c.-5+8598T>C	NM_000057.3		90717440	90747388	NM_000057.3_intron_0_0_chr15_90717441_f	+
90726040	rs79872743	90726040	BLM	intron variant	c.-5+8600T>A	NM_000057.3		90717440	90747388	NM_000057.3_intron_0_0_chr15_90717441_f	+
90726041	rs1007712376	90726041	BLM	intron variant	c.-5+8601A>G	NM_000057.3		90717440	90747388	NM_000057.3_intron_0_0_chr15_90717441_f	+
90726044	rs1018088583	90726044	BLM	intron variant	c.-5+8604G>T	NM_000057.3		90717440	90747388	NM_000057.3_intron_0_0_chr15_90717441_f	+
90726045	rs116327660	90726045	BLM	intron variant	c.-5+8605G>A	NM_000057.3		90717440	90747388	NM_000057.3_intron_0_0_chr15_90717441_f	+
90726046	rs563178769	90726046	BLM	intron variant	c.-5+8606G>A	NM_000057.3		90717440	90747388	NM_000057.3_intron_0_0_chr15_90717441_f	+
90726047	rs1055463707	90726047	BLM	intron variant	c.-5+8607T>C	NM_000057.3		90717440	90747388	NM_000057.3_intron_0_0_chr15_90717441_f	+
90726049	rs895025926	90726049	BLM	intron variant	c.-5+8609C>G	NM_000057.3		90717440	90747388	NM_000057.3_intron_0_0_chr15_90717441_f	+
90726067	rs1013373580	90726067	BLM	intron variant	c.-5+8627C>T	NM_000057.3		90717440	90747388	NM_000057.3_intron_0_0_chr15_90717441_f	+
90726071	rs1000598448	90726071	BLM	intron variant	c.-5+8631T>C	NM_000057.3		90717440	90747388	NM_000057.3_intron_0_0_chr15_90717441_f	+
90726092	rs1024763120	90726092	BLM	intron variant	c.-5+8652G>T	NM_000057.3		90717440	90747388	NM_000057.3_intron_0_0_chr15_90717441_f	+
90726097	rs753108310	90726097	BLM	intron variant	c.-5+8657A>G	NM_000057.3		90717440	90747388	NM_000057.3_intron_0_0_chr15_90717441_f	+
90726101	rs955903374	90726101	BLM	intron variant	c.-5+8661G>A	NM_000057.3		90717440	90747388	NM_000057.3_intron_0_0_chr15_90717441_f	+
90726107	rs907333873	90726107	BLM	intron variant	c.-5+8667C>A	NM_000057.3		90717440	90747388	NM_000057.3_intron_0_0_chr15_90717441_f	+
90726111	rs1004241992	90726111	BLM	intron variant	c.-5+8671C>A	NM_000057.3		90717440	90747388	NM_000057.3_intron_0_0_chr15_90717441_f	+
90726120	rs1015621403	90726120	BLM	intron variant	c.-5+8680A>C	NM_000057.3		90717440	90747388	NM_000057.3_intron_0_0_chr15_90717441_f	+
90726122	rs963052327	90726122	BLM	intron variant	c.-5+8682A>G	NM_000057.3		90717440	90747388	NM_000057.3_intron_0_0_chr15_90717441_f	+
90726123	rs995492609	90726123	BLM	intron variant	c.-5+8683T>C	NM_000057.3		90717440	90747388	NM_000057.3_intron_0_0_chr15_90717441_f	+
90726147	rs756587917	90726147	BLM	intron variant	c.-5+8707C>A	NM_000057.3		90717440	90747388	NM_000057.3_intron_0_0_chr15_90717441_f	+
90726153	rs781642575	90726153	BLM	intron variant	c.-5+8713A>G	NM_000057.3		90717440	90747388	NM_000057.3_intron_0_0_chr15_90717441_f	+
90726172	rs1029001824	90726172	BLM	intron variant	c.-5+8732T>C	NM_000057.3		90717440	90747388	NM_000057.3_intron_0_0_chr15_90717441_f	+
90726180	rs778686890	90726180	BLM	intron variant	c.-5+8740G>T	NM_000057.3		90717440	90747388	NM_000057.3_intron_0_0_chr15_90717441_f	+
90726203	rs763156867	90726203	BLM	intron variant	c.-5+8763T>C	NM_000057.3		90717440	90747388	NM_000057.3_intron_0_0_chr15_90717441_f	+
90726204	rs954282484	90726204	BLM	intron variant	c.-5+8764A>C	NM_000057.3		90717440	90747388	NM_000057.3_intron_0_0_chr15_90717441_f	+
90726204	rs954282484	90726204	BLM	intron variant	c.-5+8764A>G	NM_000057.3		90717440	90747388	NM_000057.3_intron_0_0_chr15_90717441_f	+
90726213	rs987001113	90726213	BLM	intron variant	c.-5+8773G>A	NM_000057.3		90717440	90747388	NM_000057.3_intron_0_0_chr15_90717441_f	+
90726220	rs539582910	90726220	BLM	intron variant	c.-5+8780T>C	NM_000057.3		90717440	90747388	NM_000057.3_intron_0_0_chr15_90717441_f	+
90726250	rs969860363	90726250	BLM	intron variant	c.-5+8810T>C	NM_000057.3		90717440	90747388	NM_000057.3_intron_0_0_chr15_90717441_f	+
90726272	rs979999027	90726272	BLM	intron variant	c.-5+8832T>A	NM_000057.3		90717440	90747388	NM_000057.3_intron_0_0_chr15_90717441_f	+
90726277	rs530635918	90726277	BLM	intron variant	c.-5+8837C>A	NM_000057.3		90717440	90747388	NM_000057.3_intron_0_0_chr15_90717441_f	+
90726284	rs1037063345	90726284	BLM	intron variant	c.-5+8844T>A	NM_000057.3		90717440	90747388	NM_000057.3_intron_0_0_chr15_90717441_f	+
90726289	rs966473006	90726289	BLM	intron variant	c.-5+8849A>G	NM_000057.3		90717440	90747388	NM_000057.3_intron_0_0_chr15_90717441_f	+
90726304	rs150287197	90726304	BLM	intron variant	c.-5+8864T>C	NM_000057.3		90717440	90747388	NM_000057.3_intron_0_0_chr15_90717441_f	+
90726333	rs929533812	90726333	BLM	intron variant	c.-5+8893A>G	NM_000057.3		90717440	90747388	NM_000057.3_intron_0_0_chr15_90717441_f	+
90726349	rs925027017	90726349	BLM	intron variant	c.-5+8909A>G	NM_000057.3		90717440	90747388	NM_000057.3_intron_0_0_chr15_90717441_f	+
90726354	rs79525066	90726354	BLM	intron variant	c.-5+8914T>C	NM_000057.3		90717440	90747388	NM_000057.3_intron_0_0_chr15_90717441_f	+
90726357	rs865851710	90726357	BLM	intron variant	c.-5+8917C>T	NM_000057.3		90717440	90747388	NM_000057.3_intron_0_0_chr15_90717441_f	+
90726360	rs745477355	90726360	BLM	intron variant	c.-5+8920C>T	NM_000057.3		90717440	90747388	NM_000057.3_intron_0_0_chr15_90717441_f	+
90726361	rs78919107	90726361	BLM	intron variant	c.-5+8921T>C	NM_000057.3		90717440	90747388	NM_000057.3_intron_0_0_chr15_90717441_f	+
90726362	rs80191714	90726362	BLM	intron variant	c.-5+8922G>C	NM_000057.3		90717440	90747388	NM_000057.3_intron_0_0_chr15_90717441_f	+
90726368	rs75304314	90726368	BLM	intron variant	c.-5+8928A>G	NM_000057.3		90717440	90747388	NM_000057.3_intron_0_0_chr15_90717441_f	+
90726370	rs79405344	90726370	BLM	intron variant	c.-5+8930G>A	NM_000057.3		90717440	90747388	NM_000057.3_intron_0_0_chr15_90717441_f	+
90726373	rs1051956189	90726373	BLM	intron variant	c.-5+8933A>G	NM_000057.3		90717440	90747388	NM_000057.3_intron_0_0_chr15_90717441_f	+
90726374	rs890733227	90726374	BLM	intron variant	c.-5+8934T>C	NM_000057.3		90717440	90747388	NM_000057.3_intron_0_0_chr15_90717441_f	+
90726379	rs1054757408	90726379	BLM	intron variant	c.-5+8939C>T	NM_000057.3		90717440	90747388	NM_000057.3_intron_0_0_chr15_90717441_f	+
90726383	rs75879680	90726383	BLM	intron variant	c.-5+8943C>T	NM_000057.3		90717440	90747388	NM_000057.3_intron_0_0_chr15_90717441_f	+
90726402	rs77779847	90726402	BLM	intron variant	c.-5+8962A>G	NM_000057.3		90717440	90747388	NM_000057.3_intron_0_0_chr15_90717441_f	+
90726404	rs79771001	90726404	BLM	intron variant	c.-5+8964G>A	NM_000057.3		90717440	90747388	NM_000057.3_intron_0_0_chr15_90717441_f	+
90726406	rs75941477	90726406	BLM	intron variant	c.-5+8966T>C	NM_000057.3		90717440	90747388	NM_000057.3_intron_0_0_chr15_90717441_f	+
90726408	rs75970679	90726408	BLM	intron variant	c.-5+8968A>C	NM_000057.3		90717440	90747388	NM_000057.3_intron_0_0_chr15_90717441_f	+
90726412	rs949298532	90726412	BLM	intron variant	c.-5+8972G>C	NM_000057.3		90717440	90747388	NM_000057.3_intron_0_0_chr15_90717441_f	+
90726414	rs79907995	90726414	BLM	intron variant	c.-5+8974A>G	NM_000057.3		90717440	90747388	NM_000057.3_intron_0_0_chr15_90717441_f	+
90726415	rs78463875	90726415	BLM	intron variant	c.-5+8975T>C	NM_000057.3		90717440	90747388	NM_000057.3_intron_0_0_chr15_90717441_f	+
90726417	rs79165516	90726417	BLM	intron variant	c.-5+8977C>T	NM_000057.3		90717440	90747388	NM_000057.3_intron_0_0_chr15_90717441_f	+
90726418	rs886257097	90726418	BLM	intron variant	c.-5+8978G>A	NM_000057.3		90717440	90747388	NM_000057.3_intron_0_0_chr15_90717441_f	+
90726421	rs80086088	90726421	BLM	intron variant	c.-5+8981A>G	NM_000057.3		90717440	90747388	NM_000057.3_intron_0_0_chr15_90717441_f	+
90726422	rs1004649800	90726422	BLM	intron variant	c.-5+8982C>T	NM_000057.3		90717440	90747388	NM_000057.3_intron_0_0_chr15_90717441_f	+
90726429	rs76677193	90726429	BLM	intron variant	c.-5+8989T>C	NM_000057.3		90717440	90747388	NM_000057.3_intron_0_0_chr15_90717441_f	+
90726431	rs77246501	90726431	BLM	intron variant	c.-5+8991G>A	NM_000057.3		90717440	90747388	NM_000057.3_intron_0_0_chr15_90717441_f	+
90726436	rs1037537307	90726436	BLM	intron variant	c.-5+8996T>C	NM_000057.3		90717440	90747388	NM_000057.3_intron_0_0_chr15_90717441_f	+
90726451	rs898546623	90726451	BLM	intron variant	c.-5+9011A>G	NM_000057.3		90717440	90747388	NM_000057.3_intron_0_0_chr15_90717441_f	+
90726454	rs77604430	90726454	BLM	intron variant	c.-5+9014G>A	NM_000057.3		90717440	90747388	NM_000057.3_intron_0_0_chr15_90717441_f	+
90726456	rs77388399	90726456	BLM	intron variant	c.-5+9016C>T	NM_000057.3		90717440	90747388	NM_000057.3_intron_0_0_chr15_90717441_f	+
90726460	rs1028315737	90726460	BLM	intron variant	c.-5+9020G>T	NM_000057.3		90717440	90747388	NM_000057.3_intron_0_0_chr15_90717441_f	+
90726467	rs878900645	90726467	BLM	intron variant	c.-5+9027C>T	NM_000057.3		90717440	90747388	NM_000057.3_intron_0_0_chr15_90717441_f	+
90726487	rs904573400	90726487	BLM	intron variant	c.-5+9047C>G	NM_000057.3		90717440	90747388	NM_000057.3_intron_0_0_chr15_90717441_f	+
90726488	rs80000671	90726488	BLM	intron variant	c.-5+9048A>G	NM_000057.3		90717440	90747388	NM_000057.3_intron_0_0_chr15_90717441_f	+
90726488	rs80000671	90726488	BLM	intron variant	c.-5+9048A>T	NM_000057.3		90717440	90747388	NM_000057.3_intron_0_0_chr15_90717441_f	+
90726489	rs954305650	90726489	BLM	intron variant	c.-5+9049A>G	NM_000057.3		90717440	90747388	NM_000057.3_intron_0_0_chr15_90717441_f	+
90726502	rs1031654631	90726502	BLM	intron variant	c.-5+9062A>G	NM_000057.3		90717440	90747388	NM_000057.3_intron_0_0_chr15_90717441_f	+
90726514	rs1008465737	90726514	BLM	intron variant	c.-5+9074C>G	NM_000057.3		90717440	90747388	NM_000057.3_intron_0_0_chr15_90717441_f	+
90726519	rs78179989	90726519	BLM	intron variant	c.-5+9079C>T	NM_000057.3		90717440	90747388	NM_000057.3_intron_0_0_chr15_90717441_f	+
90726520	rs966879237	90726520	BLM	intron variant	c.-5+9080G>A	NM_000057.3		90717440	90747388	NM_000057.3_intron_0_0_chr15_90717441_f	+
90726525	rs558114520	90726525	BLM	intron variant	c.-5+9085C>T	NM_000057.3		90717440	90747388	NM_000057.3_intron_0_0_chr15_90717441_f	+
90726531	rs925025833	90726531	BLM	intron variant	c.-5+9091G>A	NM_000057.3		90717440	90747388	NM_000057.3_intron_0_0_chr15_90717441_f	+
90726533	rs779559074	90726533	BLM	intron variant	c.-5+9093G>T	NM_000057.3		90717440	90747388	NM_000057.3_intron_0_0_chr15_90717441_f	+
90726547	rs74829548	90726547	BLM	intron variant	c.-5+9107C>A	NM_000057.3		90717440	90747388	NM_000057.3_intron_0_0_chr15_90717441_f	+
90726547	rs74829548	90726547	BLM	intron variant	c.-5+9107C>T	NM_000057.3		90717440	90747388	NM_000057.3_intron_0_0_chr15_90717441_f	+
90726550	rs746556413	90726550	BLM	intron variant	c.-5+9110G>A	NM_000057.3		90717440	90747388	NM_000057.3_intron_0_0_chr15_90717441_f	+
90726552	rs75603067	90726552	BLM	intron variant	c.-5+9112G>A	NM_000057.3		90717440	90747388	NM_000057.3_intron_0_0_chr15_90717441_f	+
90726553	rs916237258	90726553	BLM	intron variant	c.-5+9113C>A	NM_000057.3		90717440	90747388	NM_000057.3_intron_0_0_chr15_90717441_f	+
90726555	rs113083889	90726555	BLM	intron variant	c.-5+9115A>G	NM_000057.3		90717440	90747388	NM_000057.3_intron_0_0_chr15_90717441_f	+
90726556	rs1046318301	90726556	BLM	intron variant	c.-5+9116C>T	NM_000057.3		90717440	90747388	NM_000057.3_intron_0_0_chr15_90717441_f	+
90726557	rs79599732	90726557	BLM	intron variant	c.-5+9117C>T	NM_000057.3		90717440	90747388	NM_000057.3_intron_0_0_chr15_90717441_f	+
90726558	rs79689486	90726558	BLM	intron variant	c.-5+9118A>G	NM_000057.3		90717440	90747388	NM_000057.3_intron_0_0_chr15_90717441_f	+
90726559	rs907769011	90726559	BLM	intron variant	c.-5+9119C>T	NM_000057.3		90717440	90747388	NM_000057.3_intron_0_0_chr15_90717441_f	+
90726564	rs76642334	90726564	BLM	intron variant	c.-5+9124A>G	NM_000057.3		90717440	90747388	NM_000057.3_intron_0_0_chr15_90717441_f	+
90726566	rs940536063	90726566	BLM	intron variant	c.-5+9126C>A	NM_000057.3		90717440	90747388	NM_000057.3_intron_0_0_chr15_90717441_f	+
90726569	rs79839728	90726569	BLM	intron variant	c.-5+9129A>G	NM_000057.3		90717440	90747388	NM_000057.3_intron_0_0_chr15_90717441_f	+
90726574	rs1037501515	90726574	BLM	intron variant	c.-5+9134G>T	NM_000057.3		90717440	90747388	NM_000057.3_intron_0_0_chr15_90717441_f	+
90726581	rs980306390	90726581	BLM	intron variant	c.-5+9141T>G	NM_000057.3		90717440	90747388	NM_000057.3_intron_0_0_chr15_90717441_f	+
90726585	rs909717945	90726585	BLM	intron variant	c.-5+9145C>G	NM_000057.3		90717440	90747388	NM_000057.3_intron_0_0_chr15_90717441_f	+
90726612	rs962749802	90726612	BLM	intron variant	c.-5+9172C>T	NM_000057.3		90717440	90747388	NM_000057.3_intron_0_0_chr15_90717441_f	+
90726613	rs972520249	90726613	BLM	intron variant	c.-5+9173C>T	NM_000057.3		90717440	90747388	NM_000057.3_intron_0_0_chr15_90717441_f	+
90726614	rs28745013	90726614	BLM	intron variant	c.-5+9174A>G	NM_000057.3		90717440	90747388	NM_000057.3_intron_0_0_chr15_90717441_f	+
90726641	rs995590584	90726641	BLM	intron variant	c.-5+9201T>C	NM_000057.3		90717440	90747388	NM_000057.3_intron_0_0_chr15_90717441_f	+
90726651	rs933640892	90726651	BLM	intron variant	c.-5+9211A>G	NM_000057.3		90717440	90747388	NM_000057.3_intron_0_0_chr15_90717441_f	+
90726653	rs538136508	90726653	BLM	intron variant	c.-5+9213G>A	NM_000057.3		90717440	90747388	NM_000057.3_intron_0_0_chr15_90717441_f	+
90726653	rs538136508	90726653	BLM	intron variant	c.-5+9213G>C	NM_000057.3		90717440	90747388	NM_000057.3_intron_0_0_chr15_90717441_f	+
90726653	rs538136508	90726653	BLM	intron variant	c.-5+9213G>T	NM_000057.3		90717440	90747388	NM_000057.3_intron_0_0_chr15_90717441_f	+
90726665	rs943642960	90726665	BLM	intron variant	c.-5+9225C>A	NM_000057.3		90717440	90747388	NM_000057.3_intron_0_0_chr15_90717441_f	+
90726666	rs889809095	90726666	BLM	intron variant	c.-5+9226C>A	NM_000057.3		90717440	90747388	NM_000057.3_intron_0_0_chr15_90717441_f	+
90726668	rs1008202408	90726668	BLM	intron variant	c.-5+9228C>T	NM_000057.3		90717440	90747388	NM_000057.3_intron_0_0_chr15_90717441_f	+
90726671	rs556001586	90726671	BLM	intron variant	c.-5+9231A>G	NM_000057.3		90717440	90747388	NM_000057.3_intron_0_0_chr15_90717441_f	+
90726696	rs776587323	90726696	BLM	intron variant	c.-5+9256C>G	NM_000057.3		90717440	90747388	NM_000057.3_intron_0_0_chr15_90717441_f	+
90726722	rs902727086	90726722	BLM	intron variant	c.-5+9282C>A	NM_000057.3		90717440	90747388	NM_000057.3_intron_0_0_chr15_90717441_f	+
90726723	rs761571488	90726723	BLM	intron variant	c.-5+9283A>G	NM_000057.3		90717440	90747388	NM_000057.3_intron_0_0_chr15_90717441_f	+
90726732	rs1000140269	90726732	BLM	intron variant	c.-5+9292A>C	NM_000057.3		90717440	90747388	NM_000057.3_intron_0_0_chr15_90717441_f	+
90726739	rs550678988	90726739	BLM	intron variant	c.-5+9299A>G	NM_000057.3		90717440	90747388	NM_000057.3_intron_0_0_chr15_90717441_f	+
90726740	rs568936197	90726740	BLM	intron variant	c.-5+9300T>C	NM_000057.3		90717440	90747388	NM_000057.3_intron_0_0_chr15_90717441_f	+
90726750	rs1032505407	90726750	BLM	intron variant	c.-5+9310A>T	NM_000057.3		90717440	90747388	NM_000057.3_intron_0_0_chr15_90717441_f	+
90726770	rs958057314	90726770	BLM	intron variant	c.-5+9330T>A	NM_000057.3		90717440	90747388	NM_000057.3_intron_0_0_chr15_90717441_f	+
90726771	rs990570101	90726771	BLM	intron variant	c.-5+9331T>C	NM_000057.3		90717440	90747388	NM_000057.3_intron_0_0_chr15_90717441_f	+
90726775	rs1023320008	90726775	BLM	intron variant	c.-5+9335T>A	NM_000057.3		90717440	90747388	NM_000057.3_intron_0_0_chr15_90717441_f	+
90726777	rs970380485	90726777	BLM	intron variant	c.-5+9337G>T	NM_000057.3		90717440	90747388	NM_000057.3_intron_0_0_chr15_90717441_f	+
90726792	rs891923562	90726792	BLM	intron variant	c.-5+9352G>A	NM_000057.3		90717440	90747388	NM_000057.3_intron_0_0_chr15_90717441_f	+
90726795	rs574393527	90726795	BLM	intron variant	c.-5+9355G>A	NM_000057.3		90717440	90747388	NM_000057.3_intron_0_0_chr15_90717441_f	+
90726803	rs907801538	90726803	BLM	intron variant	c.-5+9363G>A	NM_000057.3		90717440	90747388	NM_000057.3_intron_0_0_chr15_90717441_f	+
90726806	rs28745014	90726806	BLM	intron variant	c.-5+9366C>A	NM_000057.3		90717440	90747388	NM_000057.3_intron_0_0_chr15_90717441_f	+
90726811	rs1024317431	90726811	BLM	intron variant	c.-5+9371A>G	NM_000057.3		90717440	90747388	NM_000057.3_intron_0_0_chr15_90717441_f	+
90726818	rs973673107	90726818	BLM	intron variant	c.-5+9378T>A	NM_000057.3		90717440	90747388	NM_000057.3_intron_0_0_chr15_90717441_f	+
90726829	rs920420772	90726829	BLM	intron variant	c.-5+9389C>T	NM_000057.3		90717440	90747388	NM_000057.3_intron_0_0_chr15_90717441_f	+
90726830	rs555949037	90726830	BLM	intron variant	c.-5+9390G>A	NM_000057.3		90717440	90747388	NM_000057.3_intron_0_0_chr15_90717441_f	+
90726855	rs1017148687	90726855	BLM	intron variant	c.-5+9415C>T	NM_000057.3		90717440	90747388	NM_000057.3_intron_0_0_chr15_90717441_f	+
90726856	rs1049850610	90726856	BLM	intron variant	c.-5+9416G>A	NM_000057.3		90717440	90747388	NM_000057.3_intron_0_0_chr15_90717441_f	+
90726897	rs972567144	90726897	BLM	intron variant	c.-5+9457G>A	NM_000057.3		90717440	90747388	NM_000057.3_intron_0_0_chr15_90717441_f	+
90726902	rs1025346960	90726902	BLM	intron variant	c.-5+9462G>T	NM_000057.3		90717440	90747388	NM_000057.3_intron_0_0_chr15_90717441_f	+
90726906	rs955161315	90726906	BLM	intron variant	c.-5+9466T>C	NM_000057.3		90717440	90747388	NM_000057.3_intron_0_0_chr15_90717441_f	+
90726914	rs553564544	90726914	BLM	intron variant	c.-5+9474A>G	NM_000057.3		90717440	90747388	NM_000057.3_intron_0_0_chr15_90717441_f	+
90726918	rs567872955	90726918	BLM	intron variant	c.-5+9478A>G	NM_000057.3		90717440	90747388	NM_000057.3_intron_0_0_chr15_90717441_f	+
90726923	rs187293574	90726923	BLM	intron variant	c.-5+9483C>T	NM_000057.3		90717440	90747388	NM_000057.3_intron_0_0_chr15_90717441_f	+
90726926	rs553121619	90726926	BLM	intron variant	c.-5+9486C>G	NM_000057.3		90717440	90747388	NM_000057.3_intron_0_0_chr15_90717441_f	+
90726950	rs975036114	90726950	BLM	intron variant	c.-5+9510T>C	NM_000057.3		90717440	90747388	NM_000057.3_intron_0_0_chr15_90717441_f	+
90726971	rs1041062159	90726971	BLM	intron variant	c.-5+9531T>G	NM_000057.3		90717440	90747388	NM_000057.3_intron_0_0_chr15_90717441_f	+
90726973	rs577954732	90726973	BLM	intron variant	c.-5+9533G>A	NM_000057.3		90717440	90747388	NM_000057.3_intron_0_0_chr15_90717441_f	+
90726976	rs545041179	90726976	BLM	intron variant	c.-5+9536G>C	NM_000057.3		90717440	90747388	NM_000057.3_intron_0_0_chr15_90717441_f	+
90726992	rs1053313723	90726992	BLM	intron variant	c.-5+9552T>A	NM_000057.3		90717440	90747388	NM_000057.3_intron_0_0_chr15_90717441_f	+
90727020	rs572089327	90727020	BLM	intron variant	c.-5+9580A>G	NM_000057.3		90717440	90747388	NM_000057.3_intron_0_0_chr15_90717441_f	+
90727023	rs950114085	90727023	BLM	intron variant	c.-5+9583G>A	NM_000057.3		90717440	90747388	NM_000057.3_intron_0_0_chr15_90717441_f	+
90727027	rs999771141	90727027	BLM	intron variant	c.-5+9587G>C	NM_000057.3		90717440	90747388	NM_000057.3_intron_0_0_chr15_90717441_f	+
90727074	rs1032949068	90727074	BLM	intron variant	c.-5+9634T>A	NM_000057.3		90717440	90747388	NM_000057.3_intron_0_0_chr15_90717441_f	+
90727075	rs766528108	90727075	BLM	intron variant	c.-5+9635T>C	NM_000057.3		90717440	90747388	NM_000057.3_intron_0_0_chr15_90717441_f	+
90727089	rs545608490	90727089	BLM	intron variant	c.-5+9649C>T	NM_000057.3		90717440	90747388	NM_000057.3_intron_0_0_chr15_90717441_f	+
90727137	rs751648319	90727137	BLM	intron variant	c.-5+9697G>C	NM_000057.3		90717440	90747388	NM_000057.3_intron_0_0_chr15_90717441_f	+
90727143	rs1012802351	90727143	BLM	intron variant	c.-5+9703A>G	NM_000057.3		90717440	90747388	NM_000057.3_intron_0_0_chr15_90717441_f	+
90727158	rs1023349522	90727158	BLM	intron variant	c.-5+9718G>C	NM_000057.3		90717440	90747388	NM_000057.3_intron_0_0_chr15_90717441_f	+
90727159	rs970412918	90727159	BLM	intron variant	c.-5+9719T>A	NM_000057.3		90717440	90747388	NM_000057.3_intron_0_0_chr15_90717441_f	+
90727169	rs981783267	90727169	BLM	intron variant	c.-5+9729T>G	NM_000057.3		90717440	90747388	NM_000057.3_intron_0_0_chr15_90717441_f	+
90727174	rs557056301	90727174	BLM	intron variant	c.-5+9734T>G	NM_000057.3		90717440	90747388	NM_000057.3_intron_0_0_chr15_90717441_f	+
90727211	rs11856118	90727211	BLM	intron variant	c.-5+9771G>C	NM_000057.3		90717440	90747388	NM_000057.3_intron_0_0_chr15_90717441_f	+
90727213	rs962293044	90727213	BLM	intron variant	c.-5+9773T>C	NM_000057.3		90717440	90747388	NM_000057.3_intron_0_0_chr15_90717441_f	+
90727238	rs147958622	90727238	BLM	intron variant	c.-5+9798T>G	NM_000057.3		90717440	90747388	NM_000057.3_intron_0_0_chr15_90717441_f	+
90727243	rs920478363	90727243	BLM	intron variant	c.-5+9803G>A	NM_000057.3		90717440	90747388	NM_000057.3_intron_0_0_chr15_90717441_f	+
90727260	rs768108579	90727260	BLM	intron variant	c.-5+9820C>T	NM_000057.3		90717440	90747388	NM_000057.3_intron_0_0_chr15_90717441_f	+
90727261	rs985920384	90727261	BLM	intron variant	c.-5+9821G>A	NM_000057.3		90717440	90747388	NM_000057.3_intron_0_0_chr15_90717441_f	+
90727261	rs985920384	90727261	BLM	intron variant	c.-5+9821G>C	NM_000057.3		90717440	90747388	NM_000057.3_intron_0_0_chr15_90717441_f	+
90727263	rs986531510	90727263	BLM	intron variant	c.-5+9823C>T	NM_000057.3		90717440	90747388	NM_000057.3_intron_0_0_chr15_90717441_f	+
90727269	rs753308419	90727269	BLM	intron variant	c.-5+9829C>T	NM_000057.3		90717440	90747388	NM_000057.3_intron_0_0_chr15_90717441_f	+
90727280	rs564085360	90727280	BLM	intron variant	c.-5+9840C>T	NM_000057.3		90717440	90747388	NM_000057.3_intron_0_0_chr15_90717441_f	+
90727300	rs28745016	90727300	BLM	intron variant	c.-5+9860C>A	NM_000057.3		90717440	90747388	NM_000057.3_intron_0_0_chr15_90717441_f	+
90727301	rs540495989	90727301	BLM	intron variant	c.-5+9861A>G	NM_000057.3		90717440	90747388	NM_000057.3_intron_0_0_chr15_90717441_f	+
90727301	rs540495989	90727301	BLM	intron variant	c.-5+9861A>T	NM_000057.3		90717440	90747388	NM_000057.3_intron_0_0_chr15_90717441_f	+
90727318	rs944094959	90727318	BLM	intron variant	c.-5+9878T>C	NM_000057.3		90717440	90747388	NM_000057.3_intron_0_0_chr15_90717441_f	+
90727327	rs936257889	90727327	BLM	intron variant	c.-5+9887T>C	NM_000057.3		90717440	90747388	NM_000057.3_intron_0_0_chr15_90717441_f	+
90727329	rs1041097931	90727329	BLM	intron variant	c.-5+9889A>T	NM_000057.3		90717440	90747388	NM_000057.3_intron_0_0_chr15_90717441_f	+
90727347	rs950082409	90727347	BLM	intron variant	c.-5+9907A>G	NM_000057.3		90717440	90747388	NM_000057.3_intron_0_0_chr15_90717441_f	+
90727352	rs1045833935	90727352	BLM	intron variant	c.-5+9912C>A	NM_000057.3		90717440	90747388	NM_000057.3_intron_0_0_chr15_90717441_f	+
90727358	rs927396306	90727358	BLM	intron variant	c.-5+9918T>C	NM_000057.3		90717440	90747388	NM_000057.3_intron_0_0_chr15_90717441_f	+
90727365	rs902498338	90727365	BLM	intron variant	c.-5+9925T>A	NM_000057.3		90717440	90747388	NM_000057.3_intron_0_0_chr15_90717441_f	+
90727377	rs28364257	90727377	BLM	intron variant	c.-5+9937A>G	NM_000057.3		90717440	90747388	NM_000057.3_intron_0_0_chr15_90717441_f	+
90727384	rs935308459	90727384	BLM	intron variant	c.-5+9944A>C	NM_000057.3		90717440	90747388	NM_000057.3_intron_0_0_chr15_90717441_f	+
90727384	rs935308459	90727384	BLM	intron variant	c.-5+9944A>G	NM_000057.3		90717440	90747388	NM_000057.3_intron_0_0_chr15_90717441_f	+
90727385	rs564760058	90727385	BLM	intron variant	c.-5+9945T>C	NM_000057.3		90717440	90747388	NM_000057.3_intron_0_0_chr15_90717441_f	+
90727388	rs532148459	90727388	BLM	intron variant	c.-5+9948A>G	NM_000057.3		90717440	90747388	NM_000057.3_intron_0_0_chr15_90717441_f	+
90727389	rs898379750	90727389	BLM	intron variant	c.-5+9949T>C	NM_000057.3		90717440	90747388	NM_000057.3_intron_0_0_chr15_90717441_f	+
90727391	rs994049393	90727391	BLM	intron variant	c.-5+9951T>C	NM_000057.3		90717440	90747388	NM_000057.3_intron_0_0_chr15_90717441_f	+
90727400	rs28745017	90727400	BLM	intron variant	c.-5+9960C>T	NM_000057.3		90717440	90747388	NM_000057.3_intron_0_0_chr15_90717441_f	+
90727401	rs890972144	90727401	BLM	intron variant	c.-5+9961G>A	NM_000057.3		90717440	90747388	NM_000057.3_intron_0_0_chr15_90717441_f	+
90727401	rs890972144	90727401	BLM	intron variant	c.-5+9961G>C	NM_000057.3		90717440	90747388	NM_000057.3_intron_0_0_chr15_90717441_f	+
90727403	rs1018021019	90727403	BLM	intron variant	c.-5+9963G>C	NM_000057.3		90717440	90747388	NM_000057.3_intron_0_0_chr15_90717441_f	+
90727407	rs1045209175	90727407	BLM	intron variant	c.-5+9967G>A	NM_000057.3		90717440	90747388	NM_000057.3_intron_0_0_chr15_90717441_f	+
90727408	rs28745018	90727408	BLM	intron variant	c.-5+9968A>G	NM_000057.3		90717440	90747388	NM_000057.3_intron_0_0_chr15_90717441_f	+
90727420	rs964168480	90727420	BLM	intron variant	c.-5+9980A>T	NM_000057.3		90717440	90747388	NM_000057.3_intron_0_0_chr15_90717441_f	+
90727431	rs1000501461	90727431	BLM	intron variant	c.-5+9991T>C	NM_000057.3		90717440	90747388	NM_000057.3_intron_0_0_chr15_90717441_f	+
90727432	rs529772637	90727432	BLM	intron variant	c.-5+9992G>T	NM_000057.3		90717440	90747388	NM_000057.3_intron_0_0_chr15_90717441_f	+
90727470	rs957584275	90727470	BLM	intron variant	c.-5+10030G>A	NM_000057.3		90717440	90747388	NM_000057.3_intron_0_0_chr15_90717441_f	+
90727476	rs989074768	90727476	BLM	intron variant	c.-5+10036G>C	NM_000057.3		90717440	90747388	NM_000057.3_intron_0_0_chr15_90717441_f	+
90727495	rs1014602351	90727495	BLM	intron variant	c.-5+10055G>C	NM_000057.3		90717440	90747388	NM_000057.3_intron_0_0_chr15_90717441_f	+
90727507	rs913513319	90727507	BLM	intron variant	c.-5+10067A>G	NM_000057.3		90717440	90747388	NM_000057.3_intron_0_0_chr15_90717441_f	+
90727518	rs28364258	90727518	BLM	intron variant	c.-5+10078G>T	NM_000057.3		90717440	90747388	NM_000057.3_intron_0_0_chr15_90717441_f	+
90727557	rs982059344	90727557	BLM	intron variant	c.-5+10117A>T	NM_000057.3		90717440	90747388	NM_000057.3_intron_0_0_chr15_90717441_f	+
90727570	rs927395071	90727570	BLM	intron variant	c.-5+10130G>A	NM_000057.3		90717440	90747388	NM_000057.3_intron_0_0_chr15_90717441_f	+
90727583	rs528304662	90727583	BLM	intron variant	c.-5+10143G>A	NM_000057.3		90717440	90747388	NM_000057.3_intron_0_0_chr15_90717441_f	+
90727590	rs994876598	90727590	BLM	intron variant	c.-5+10150G>C	NM_000057.3		90717440	90747388	NM_000057.3_intron_0_0_chr15_90717441_f	+
90727607	rs937432920	90727607	BLM	intron variant	c.-5+10167T>G	NM_000057.3		90717440	90747388	NM_000057.3_intron_0_0_chr15_90717441_f	+
90727614	rs1038334978	90727614	BLM	intron variant	c.-5+10174A>G	NM_000057.3		90717440	90747388	NM_000057.3_intron_0_0_chr15_90717441_f	+
90727635	rs780226902	90727635	BLM	intron variant	c.-5+10195T>A	NM_000057.3		90717440	90747388	NM_000057.3_intron_0_0_chr15_90717441_f	+
90727639	rs567844563	90727639	BLM	intron variant	c.-5+10199G>T	NM_000057.3		90717440	90747388	NM_000057.3_intron_0_0_chr15_90717441_f	+
90727641	rs1027573536	90727641	BLM	intron variant	c.-5+10201A>G	NM_000057.3		90717440	90747388	NM_000057.3_intron_0_0_chr15_90717441_f	+
90727648	rs929867752	90727648	BLM	intron variant	c.-5+10208T>C	NM_000057.3		90717440	90747388	NM_000057.3_intron_0_0_chr15_90717441_f	+
90727662	rs953413221	90727662	BLM	intron variant	c.-5+10222C>G	NM_000057.3		90717440	90747388	NM_000057.3_intron_0_0_chr15_90717441_f	+
90727665	rs528406848	90727665	BLM	intron variant	c.-5+10225C>T	NM_000057.3		90717440	90747388	NM_000057.3_intron_0_0_chr15_90717441_f	+
90727666	rs1046952573	90727666	BLM	intron variant	c.-5+10226A>T	NM_000057.3		90717440	90747388	NM_000057.3_intron_0_0_chr15_90717441_f	+
90727684	rs985995413	90727684	BLM	intron variant	c.-5+10244T>C	NM_000057.3		90717440	90747388	NM_000057.3_intron_0_0_chr15_90717441_f	+
90727686	rs911712980	90727686	BLM	intron variant	c.-5+10246C>T	NM_000057.3		90717440	90747388	NM_000057.3_intron_0_0_chr15_90717441_f	+
90727694	rs758053736	90727694	BLM	intron variant	c.-5+10254C>T	NM_000057.3		90717440	90747388	NM_000057.3_intron_0_0_chr15_90717441_f	+
90727695	rs976852910	90727695	BLM	intron variant	c.-5+10255A>T	NM_000057.3		90717440	90747388	NM_000057.3_intron_0_0_chr15_90717441_f	+
90727697	rs923995532	90727697	BLM	intron variant	c.-5+10257G>C	NM_000057.3		90717440	90747388	NM_000057.3_intron_0_0_chr15_90717441_f	+
90727708	rs935356696	90727708	BLM	intron variant	c.-5+10268C>T	NM_000057.3		90717440	90747388	NM_000057.3_intron_0_0_chr15_90717441_f	+
90727709	rs779637562	90727709	BLM	intron variant	c.-5+10269A>T	NM_000057.3		90717440	90747388	NM_000057.3_intron_0_0_chr15_90717441_f	+
90727710	rs915535080	90727710	BLM	intron variant	c.-5+10270T>C	NM_000057.3		90717440	90747388	NM_000057.3_intron_0_0_chr15_90717441_f	+
90727723	rs948298468	90727723	BLM	intron variant	c.-5+10283C>T	NM_000057.3		90717440	90747388	NM_000057.3_intron_0_0_chr15_90717441_f	+
90727748	rs535042819	90727748	BLM	intron variant	c.-5+10308A>G	NM_000057.3		90717440	90747388	NM_000057.3_intron_0_0_chr15_90717441_f	+
90727751	rs368029813	90727751	BLM	intron variant	c.-5+10311T>C	NM_000057.3		90717440	90747388	NM_000057.3_intron_0_0_chr15_90717441_f	+
90727792	rs1045238271	90727792	BLM	intron variant	c.-5+10352G>A	NM_000057.3		90717440	90747388	NM_000057.3_intron_0_0_chr15_90717441_f	+
90727794	rs956345872	90727794	BLM	intron variant	c.-5+10354G>C	NM_000057.3		90717440	90747388	NM_000057.3_intron_0_0_chr15_90717441_f	+
90727811	rs547288356	90727811	BLM	intron variant	c.-5+10371T>C	NM_000057.3		90717440	90747388	NM_000057.3_intron_0_0_chr15_90717441_f	+
90727818	rs571820432	90727818	BLM	intron variant	c.-5+10378T>C	NM_000057.3		90717440	90747388	NM_000057.3_intron_0_0_chr15_90717441_f	+
90727820	rs1020548528	90727820	BLM	intron variant	c.-5+10380T>C	NM_000057.3		90717440	90747388	NM_000057.3_intron_0_0_chr15_90717441_f	+
90727823	rs746493900	90727823	BLM	intron variant	c.-5+10383G>A	NM_000057.3		90717440	90747388	NM_000057.3_intron_0_0_chr15_90717441_f	+
90727830	rs538652409	90727830	BLM	intron variant	c.-5+10390T>C	NM_000057.3		90717440	90747388	NM_000057.3_intron_0_0_chr15_90717441_f	+
90727840	rs1036078180	90727840	BLM	intron variant	c.-5+10400G>A	NM_000057.3		90717440	90747388	NM_000057.3_intron_0_0_chr15_90717441_f	+
90727844	rs754529693	90727844	BLM	intron variant	c.-5+10404C>T	NM_000057.3		90717440	90747388	NM_000057.3_intron_0_0_chr15_90717441_f	+
90727858	rs370476645	90727858	BLM	intron variant	c.-5+10418G>C	NM_000057.3		90717440	90747388	NM_000057.3_intron_0_0_chr15_90717441_f	+
90727861	rs897529462	90727861	BLM	intron variant	c.-5+10421A>C	NM_000057.3		90717440	90747388	NM_000057.3_intron_0_0_chr15_90717441_f	+
90727867	rs556898764	90727867	BLM	intron variant	c.-5+10427T>G	NM_000057.3		90717440	90747388	NM_000057.3_intron_0_0_chr15_90717441_f	+
90727876	rs927458586	90727876	BLM	intron variant	c.-5+10436C>T	NM_000057.3		90717440	90747388	NM_000057.3_intron_0_0_chr15_90717441_f	+
90727888	rs958794972	90727888	BLM	intron variant	c.-5+10448T>C	NM_000057.3		90717440	90747388	NM_000057.3_intron_0_0_chr15_90717441_f	+
90727890	rs974577049	90727890	BLM	intron variant	c.-5+10450C>T	NM_000057.3		90717440	90747388	NM_000057.3_intron_0_0_chr15_90717441_f	+
90727909	rs867945677	90727909	BLM	intron variant	c.-5+10469A>T	NM_000057.3		90717440	90747388	NM_000057.3_intron_0_0_chr15_90717441_f	+
90727915	rs780697867	90727915	BLM	intron variant	c.-5+10475G>T	NM_000057.3		90717440	90747388	NM_000057.3_intron_0_0_chr15_90717441_f	+
90727948	rs575376489	90727948	BLM	intron variant	c.-5+10508A>G	NM_000057.3		90717440	90747388	NM_000057.3_intron_0_0_chr15_90717441_f	+
90727949	rs982779903	90727949	BLM	intron variant	c.-5+10509G>A	NM_000057.3		90717440	90747388	NM_000057.3_intron_0_0_chr15_90717441_f	+
90727958	rs953348702	90727958	BLM	intron variant	c.-5+10518G>A	NM_000057.3		90717440	90747388	NM_000057.3_intron_0_0_chr15_90717441_f	+
90727970	rs943960257	90727970	BLM	intron variant	c.-5+10530C>T	NM_000057.3		90717440	90747388	NM_000057.3_intron_0_0_chr15_90717441_f	+
90727971	rs1007466330	90727971	BLM	intron variant	c.-5+10531G>A	NM_000057.3		90717440	90747388	NM_000057.3_intron_0_0_chr15_90717441_f	+
90727980	rs899675607	90727980	BLM	intron variant	c.-5+10540T>C	NM_000057.3		90717440	90747388	NM_000057.3_intron_0_0_chr15_90717441_f	+
90727982	rs1018852012	90727982	BLM	intron variant	c.-5+10542T>C	NM_000057.3		90717440	90747388	NM_000057.3_intron_0_0_chr15_90717441_f	+
90727983	rs749309356	90727983	BLM	intron variant	c.-5+10543G>A	NM_000057.3		90717440	90747388	NM_000057.3_intron_0_0_chr15_90717441_f	+
90728006	rs936544926	90728006	BLM	intron variant	c.-5+10566C>T	NM_000057.3		90717440	90747388	NM_000057.3_intron_0_0_chr15_90717441_f	+
90728007	rs562341796	90728007	BLM	intron variant	c.-5+10567C>T	NM_000057.3		90717440	90747388	NM_000057.3_intron_0_0_chr15_90717441_f	+
90728029	rs1053926861	90728029	BLM	intron variant	c.-5+10589C>T	NM_000057.3		90717440	90747388	NM_000057.3_intron_0_0_chr15_90717441_f	+
90728030	rs28557309	90728030	BLM	intron variant	c.-5+10590G>A	NM_000057.3		90717440	90747388	NM_000057.3_intron_0_0_chr15_90717441_f	+
90728038	rs1009231196	90728038	BLM	intron variant	c.-5+10598A>G	NM_000057.3		90717440	90747388	NM_000057.3_intron_0_0_chr15_90717441_f	+
90728043	rs924052536	90728043	BLM	intron variant	c.-5+10603C>A	NM_000057.3		90717440	90747388	NM_000057.3_intron_0_0_chr15_90717441_f	+
90728062	rs907416855	90728062	BLM	intron variant	c.-5+10622G>A	NM_000057.3		90717440	90747388	NM_000057.3_intron_0_0_chr15_90717441_f	+
90728076	rs957004256	90728076	BLM	intron variant	c.-5+10636C>T	NM_000057.3		90717440	90747388	NM_000057.3_intron_0_0_chr15_90717441_f	+
90728079	rs989531302	90728079	BLM	intron variant	c.-5+10639C>G	NM_000057.3		90717440	90747388	NM_000057.3_intron_0_0_chr15_90717441_f	+
90728080	rs1003556227	90728080	BLM	intron variant	c.-5+10640C>A	NM_000057.3		90717440	90747388	NM_000057.3_intron_0_0_chr15_90717441_f	+
90728082	rs80150274	90728082	BLM	intron variant	c.-5+10642G>C	NM_000057.3		90717440	90747388	NM_000057.3_intron_0_0_chr15_90717441_f	+
90728083	rs948033216	90728083	BLM	intron variant	c.-5+10643G>C	NM_000057.3		90717440	90747388	NM_000057.3_intron_0_0_chr15_90717441_f	+
90728101	rs748033770	90728101	BLM	intron variant	c.-5+10661A>G	NM_000057.3		90717440	90747388	NM_000057.3_intron_0_0_chr15_90717441_f	+
90728122	rs369557038	90728122	BLM	intron variant	c.-5+10682A>G	NM_000057.3		90717440	90747388	NM_000057.3_intron_0_0_chr15_90717441_f	+
90728127	rs1027017969	90728127	BLM	intron variant	c.-5+10687C>T	NM_000057.3		90717440	90747388	NM_000057.3_intron_0_0_chr15_90717441_f	+
90728128	rs951472738	90728128	BLM	intron variant	c.-5+10688C>G	NM_000057.3		90717440	90747388	NM_000057.3_intron_0_0_chr15_90717441_f	+
90728138	rs928185799	90728138	BLM	intron variant	c.-5+10698G>A	NM_000057.3		90717440	90747388	NM_000057.3_intron_0_0_chr15_90717441_f	+
90728144	rs540016776	90728144	BLM	intron variant	c.-5+10704C>A	NM_000057.3		90717440	90747388	NM_000057.3_intron_0_0_chr15_90717441_f	+
90728144	rs540016776	90728144	BLM	intron variant	c.-5+10704C>T	NM_000057.3		90717440	90747388	NM_000057.3_intron_0_0_chr15_90717441_f	+
90728157	rs912580893	90728157	BLM	intron variant	c.-5+10717C>G	NM_000057.3		90717440	90747388	NM_000057.3_intron_0_0_chr15_90717441_f	+
90728173	rs939523950	90728173	BLM	intron variant	c.-5+10733A>C	NM_000057.3		90717440	90747388	NM_000057.3_intron_0_0_chr15_90717441_f	+
90728203	rs1036932531	90728203	BLM	intron variant	c.-5+10763A>C	NM_000057.3		90717440	90747388	NM_000057.3_intron_0_0_chr15_90717441_f	+
90728243	rs138499212	90728243	BLM	intron variant	c.-5+10803C>T	NM_000057.3		90717440	90747388	NM_000057.3_intron_0_0_chr15_90717441_f	+
90728251	rs943939240	90728251	BLM	intron variant	c.-5+10811C>T	NM_000057.3		90717440	90747388	NM_000057.3_intron_0_0_chr15_90717441_f	+
90728255	rs769731906	90728255	BLM	intron variant	c.-5+10815C>G	NM_000057.3		90717440	90747388	NM_000057.3_intron_0_0_chr15_90717441_f	+
90728282	rs930373699	90728282	BLM	intron variant	c.-5+10842C>T	NM_000057.3		90717440	90747388	NM_000057.3_intron_0_0_chr15_90717441_f	+
90728284	rs1048742703	90728284	BLM	intron variant	c.-5+10844C>T	NM_000057.3		90717440	90747388	NM_000057.3_intron_0_0_chr15_90717441_f	+
90728292	rs888799892	90728292	BLM	intron variant	c.-5+10852T>C	NM_000057.3		90717440	90747388	NM_000057.3_intron_0_0_chr15_90717441_f	+
90728300	rs772937247	90728300	BLM	intron variant	c.-5+10860T>C	NM_000057.3		90717440	90747388	NM_000057.3_intron_0_0_chr15_90717441_f	+
90728315	rs921213909	90728315	BLM	intron variant	c.-5+10875C>T	NM_000057.3		90717440	90747388	NM_000057.3_intron_0_0_chr15_90717441_f	+
90728330	rs936496901	90728330	BLM	intron variant	c.-5+10890C>A	NM_000057.3		90717440	90747388	NM_000057.3_intron_0_0_chr15_90717441_f	+
90728364	rs1053655360	90728364	BLM	intron variant	c.-5+10924A>T	NM_000057.3		90717440	90747388	NM_000057.3_intron_0_0_chr15_90717441_f	+
90728385	rs892187356	90728385	BLM	intron variant	c.-5+10945G>A	NM_000057.3		90717440	90747388	NM_000057.3_intron_0_0_chr15_90717441_f	+
90728386	rs190490251	90728386	BLM	intron variant	c.-5+10946G>T	NM_000057.3		90717440	90747388	NM_000057.3_intron_0_0_chr15_90717441_f	+
90728405	rs114000052	90728405	BLM	intron variant	c.-5+10965A>C	NM_000057.3		90717440	90747388	NM_000057.3_intron_0_0_chr15_90717441_f	+
90728407	rs998728045	90728407	BLM	intron variant	c.-5+10967T>A	NM_000057.3		90717440	90747388	NM_000057.3_intron_0_0_chr15_90717441_f	+
90728412	rs906213013	90728412	BLM	intron variant	c.-5+10972T>A	NM_000057.3		90717440	90747388	NM_000057.3_intron_0_0_chr15_90717441_f	+
90728422	rs562457869	90728422	BLM	intron variant	c.-5+10982G>T	NM_000057.3		90717440	90747388	NM_000057.3_intron_0_0_chr15_90717441_f	+
90728427	rs956842663	90728427	BLM	intron variant	c.-5+10987C>G	NM_000057.3		90717440	90747388	NM_000057.3_intron_0_0_chr15_90717441_f	+
90728457	rs529861497	90728457	BLM	intron variant	c.-5+11017C>T	NM_000057.3		90717440	90747388	NM_000057.3_intron_0_0_chr15_90717441_f	+
90728458	rs1022349084	90728458	BLM	intron variant	c.-5+11018G>A	NM_000057.3		90717440	90747388	NM_000057.3_intron_0_0_chr15_90717441_f	+
90728473	rs180736344	90728473	BLM	intron variant	c.-5+11033C>T	NM_000057.3		90717440	90747388	NM_000057.3_intron_0_0_chr15_90717441_f	+
90728474	rs185134986	90728474	BLM	intron variant	c.-5+11034G>A	NM_000057.3		90717440	90747388	NM_000057.3_intron_0_0_chr15_90717441_f	+
90728480	rs34780515	90728480	BLM	intron variant	c.-5+11040A>G	NM_000057.3		90717440	90747388	NM_000057.3_intron_0_0_chr15_90717441_f	+
90728482	rs939595639	90728482	BLM	intron variant	c.-5+11042C>T	NM_000057.3		90717440	90747388	NM_000057.3_intron_0_0_chr15_90717441_f	+
90728483	rs546832856	90728483	BLM	intron variant	c.-5+11043G>A	NM_000057.3		90717440	90747388	NM_000057.3_intron_0_0_chr15_90717441_f	+
90728500	rs571919511	90728500	BLM	intron variant	c.-5+11060A>G	NM_000057.3		90717440	90747388	NM_000057.3_intron_0_0_chr15_90717441_f	+
90728501	rs77073497	90728501	BLM	intron variant	c.-5+11061A>G	NM_000057.3		90717440	90747388	NM_000057.3_intron_0_0_chr15_90717441_f	+
90728516	rs930805883	90728516	BLM	intron variant	c.-5+11076C>T	NM_000057.3		90717440	90747388	NM_000057.3_intron_0_0_chr15_90717441_f	+
90728521	rs1049300961	90728521	BLM	intron variant	c.-5+11081C>T	NM_000057.3		90717440	90747388	NM_000057.3_intron_0_0_chr15_90717441_f	+
90728522	rs538939759	90728522	BLM	intron variant	c.-5+11082G>A	NM_000057.3		90717440	90747388	NM_000057.3_intron_0_0_chr15_90717441_f	+
90728528	rs943021796	90728528	BLM	intron variant	c.-5+11088C>G	NM_000057.3		90717440	90747388	NM_000057.3_intron_0_0_chr15_90717441_f	+
90728543	rs951444324	90728543	BLM	intron variant	c.-5+11103C>G	NM_000057.3		90717440	90747388	NM_000057.3_intron_0_0_chr15_90717441_f	+
90728544	rs759640953	90728544	BLM	intron variant	c.-5+11104G>A	NM_000057.3		90717440	90747388	NM_000057.3_intron_0_0_chr15_90717441_f	+
90728552	rs982842255	90728552	BLM	intron variant	c.-5+11112A>G	NM_000057.3		90717440	90747388	NM_000057.3_intron_0_0_chr15_90717441_f	+
90728555	rs767656425	90728555	BLM	intron variant	c.-5+11115G>A	NM_000057.3		90717440	90747388	NM_000057.3_intron_0_0_chr15_90717441_f	+
90728555	rs767656425	90728555	BLM	intron variant	c.-5+11115G>C	NM_000057.3		90717440	90747388	NM_000057.3_intron_0_0_chr15_90717441_f	+
90728562	rs546929908	90728562	BLM	intron variant	c.-5+11122C>T	NM_000057.3		90717440	90747388	NM_000057.3_intron_0_0_chr15_90717441_f	+
90728563	rs975477424	90728563	BLM	intron variant	c.-5+11123G>A	NM_000057.3		90717440	90747388	NM_000057.3_intron_0_0_chr15_90717441_f	+
90728565	rs921170955	90728565	BLM	intron variant	c.-5+11125T>C	NM_000057.3		90717440	90747388	NM_000057.3_intron_0_0_chr15_90717441_f	+
90728574	rs550610346	90728574	BLM	intron variant	c.-5+11134T>A	NM_000057.3		90717440	90747388	NM_000057.3_intron_0_0_chr15_90717441_f	+
90728587	rs143300688	90728587	BLM	intron variant	c.-5+11147G>A	NM_000057.3		90717440	90747388	NM_000057.3_intron_0_0_chr15_90717441_f	+
90728588	rs989275606	90728588	BLM	intron variant	c.-5+11148T>A	NM_000057.3		90717440	90747388	NM_000057.3_intron_0_0_chr15_90717441_f	+
90728594	rs189947826	90728594	BLM	intron variant	c.-5+11154C>T	NM_000057.3		90717440	90747388	NM_000057.3_intron_0_0_chr15_90717441_f	+
90728597	rs945081900	90728597	BLM	intron variant	c.-5+11157G>T	NM_000057.3		90717440	90747388	NM_000057.3_intron_0_0_chr15_90717441_f	+
90728607	rs775744865	90728607	BLM	intron variant	c.-5+11167T>C	NM_000057.3		90717440	90747388	NM_000057.3_intron_0_0_chr15_90717441_f	+
90728621	rs1046166785	90728621	BLM	intron variant	c.-5+11181G>A	NM_000057.3		90717440	90747388	NM_000057.3_intron_0_0_chr15_90717441_f	+
90728625	rs1011374716	90728625	BLM	intron variant	c.-5+11185C>G	NM_000057.3		90717440	90747388	NM_000057.3_intron_0_0_chr15_90717441_f	+
90728626	rs370204839	90728626	BLM	intron variant	c.-5+11186G>A	NM_000057.3		90717440	90747388	NM_000057.3_intron_0_0_chr15_90717441_f	+
90728627	rs969442231	90728627	BLM	intron variant	c.-5+11187A>T	NM_000057.3		90717440	90747388	NM_000057.3_intron_0_0_chr15_90717441_f	+
90728635	rs980770307	90728635	BLM	intron variant	c.-5+11195A>G	NM_000057.3		90717440	90747388	NM_000057.3_intron_0_0_chr15_90717441_f	+
90728636	rs1034968879	90728636	BLM	intron variant	c.-5+11196C>A	NM_000057.3		90717440	90747388	NM_000057.3_intron_0_0_chr15_90717441_f	+
90728650	rs770721570	90728650	BLM	intron variant	c.-5+11210C>A	NM_000057.3		90717440	90747388	NM_000057.3_intron_0_0_chr15_90717441_f	+
90728652	rs413388	90728652	BLM	intron variant	c.-5+11212C>T	NM_000057.3		90717440	90747388	NM_000057.3_intron_0_0_chr15_90717441_f	+
90728658	rs1054805514	90728658	BLM	intron variant	c.-5+11218G>T	NM_000057.3		90717440	90747388	NM_000057.3_intron_0_0_chr15_90717441_f	+
90728660	rs559725263	90728660	BLM	intron variant	c.-5+11220C>T	NM_000057.3		90717440	90747388	NM_000057.3_intron_0_0_chr15_90717441_f	+
90728661	rs413373	90728661	BLM	intron variant	c.-5+11221C>T	NM_000057.3		90717440	90747388	NM_000057.3_intron_0_0_chr15_90717441_f	+
90728674	rs894679244	90728674	BLM	intron variant	c.-5+11234G>T	NM_000057.3		90717440	90747388	NM_000057.3_intron_0_0_chr15_90717441_f	+
90728701	rs550149607	90728701	BLM	intron variant	c.-5+11261C>T	NM_000057.3		90717440	90747388	NM_000057.3_intron_0_0_chr15_90717441_f	+
90728705	rs141419492	90728705	BLM	intron variant	c.-5+11265C>T	NM_000057.3		90717440	90747388	NM_000057.3_intron_0_0_chr15_90717441_f	+
90728706	rs867796196	90728706	BLM	intron variant	c.-5+11266G>A	NM_000057.3		90717440	90747388	NM_000057.3_intron_0_0_chr15_90717441_f	+
90728717	rs573227328	90728717	BLM	intron variant	c.-5+11277T>C	NM_000057.3		90717440	90747388	NM_000057.3_intron_0_0_chr15_90717441_f	+
90728722	rs930816838	90728722	BLM	intron variant	c.-5+11282G>T	NM_000057.3		90717440	90747388	NM_000057.3_intron_0_0_chr15_90717441_f	+
90728728	rs200714910	90728728	BLM	intron variant	c.-5+11288A>C	NM_000057.3		90717440	90747388	NM_000057.3_intron_0_0_chr15_90717441_f	+
90728728	rs200714910	90728728	BLM	intron variant	c.-5+11288A>G	NM_000057.3		90717440	90747388	NM_000057.3_intron_0_0_chr15_90717441_f	+
90728745	rs965522764	90728745	BLM	intron variant	c.-5+11305G>A	NM_000057.3		90717440	90747388	NM_000057.3_intron_0_0_chr15_90717441_f	+
90728754	rs533992481	90728754	BLM	intron variant	c.-5+11314T>C	NM_000057.3		90717440	90747388	NM_000057.3_intron_0_0_chr15_90717441_f	+
90728760	rs997220315	90728760	BLM	intron variant	c.-5+11320G>A	NM_000057.3		90717440	90747388	NM_000057.3_intron_0_0_chr15_90717441_f	+
90728761	rs910345939	90728761	BLM	intron variant	c.-5+11321T>C	NM_000057.3		90717440	90747388	NM_000057.3_intron_0_0_chr15_90717441_f	+
90728771	rs1028328749	90728771	BLM	intron variant	c.-5+11331A>C	NM_000057.3		90717440	90747388	NM_000057.3_intron_0_0_chr15_90717441_f	+
90728777	rs371056	90728777	BLM	intron variant	c.-5+11337A>G	NM_000057.3		90717440	90747388	NM_000057.3_intron_0_0_chr15_90717441_f	+
90728784	rs943092306	90728784	BLM	intron variant	c.-5+11344A>G	NM_000057.3		90717440	90747388	NM_000057.3_intron_0_0_chr15_90717441_f	+
90728792	rs558426348	90728792	BLM	intron variant	c.-5+11352T>C	NM_000057.3		90717440	90747388	NM_000057.3_intron_0_0_chr15_90717441_f	+
90728804	rs922914988	90728804	BLM	intron variant	c.-5+11364C>T	NM_000057.3		90717440	90747388	NM_000057.3_intron_0_0_chr15_90717441_f	+
90728836	rs934321748	90728836	BLM	intron variant	c.-5+11396C>T	NM_000057.3		90717440	90747388	NM_000057.3_intron_0_0_chr15_90717441_f	+
90728847	rs1053452289	90728847	BLM	intron variant	c.-5+11407A>T	NM_000057.3		90717440	90747388	NM_000057.3_intron_0_0_chr15_90717441_f	+
90728856	rs966515368	90728856	BLM	intron variant	c.-5+11416G>A	NM_000057.3		90717440	90747388	NM_000057.3_intron_0_0_chr15_90717441_f	+
90728860	rs868444326	90728860	BLM	intron variant	c.-5+11420T>C	NM_000057.3		90717440	90747388	NM_000057.3_intron_0_0_chr15_90717441_f	+
90728868	rs893013593	90728868	BLM	intron variant	c.-5+11428C>T	NM_000057.3		90717440	90747388	NM_000057.3_intron_0_0_chr15_90717441_f	+
90728882	rs1011863826	90728882	BLM	intron variant	c.-5+11442C>T	NM_000057.3		90717440	90747388	NM_000057.3_intron_0_0_chr15_90717441_f	+
90728893	rs1044200448	90728893	BLM	intron variant	c.-5+11453A>G	NM_000057.3		90717440	90747388	NM_000057.3_intron_0_0_chr15_90717441_f	+
90728902	rs905312600	90728902	BLM	intron variant	c.-5+11462G>A	NM_000057.3		90717440	90747388	NM_000057.3_intron_0_0_chr15_90717441_f	+
90728920	rs937777673	90728920	BLM	intron variant	c.-5+11480C>G	NM_000057.3		90717440	90747388	NM_000057.3_intron_0_0_chr15_90717441_f	+
90728924	rs373383290	90728924	BLM	intron variant	c.-5+11484A>G	NM_000057.3		90717440	90747388	NM_000057.3_intron_0_0_chr15_90717441_f	+
90728924	rs373383290	90728924	BLM	intron variant	c.-5+11484A>T	NM_000057.3		90717440	90747388	NM_000057.3_intron_0_0_chr15_90717441_f	+
90728930	rs776360516	90728930	BLM	intron variant	c.-5+11490A>C	NM_000057.3		90717440	90747388	NM_000057.3_intron_0_0_chr15_90717441_f	+
90728932	rs146288864	90728932	BLM	intron variant	c.-5+11492C>T	NM_000057.3		90717440	90747388	NM_000057.3_intron_0_0_chr15_90717441_f	+
90728934	rs1035042516	90728934	BLM	intron variant	c.-5+11494G>C	NM_000057.3		90717440	90747388	NM_000057.3_intron_0_0_chr15_90717441_f	+
90728942	rs562495882	90728942	BLM	intron variant	c.-5+11502G>A	NM_000057.3		90717440	90747388	NM_000057.3_intron_0_0_chr15_90717441_f	+
90728948	rs960707425	90728948	BLM	intron variant	c.-5+11508G>C	NM_000057.3		90717440	90747388	NM_000057.3_intron_0_0_chr15_90717441_f	+
90728952	rs993481062	90728952	BLM	intron variant	c.-5+11512G>A	NM_000057.3		90717440	90747388	NM_000057.3_intron_0_0_chr15_90717441_f	+
90728959	rs1026987570	90728959	BLM	intron variant	c.-5+11519C>T	NM_000057.3		90717440	90747388	NM_000057.3_intron_0_0_chr15_90717441_f	+
90728966	rs757601550	90728966	BLM	intron variant	c.-5+11526G>T	NM_000057.3		90717440	90747388	NM_000057.3_intron_0_0_chr15_90717441_f	+
90728973	rs985397696	90728973	BLM	intron variant	c.-5+11533A>T	NM_000057.3		90717440	90747388	NM_000057.3_intron_0_0_chr15_90717441_f	+
90728977	rs910711330	90728977	BLM	intron variant	c.-5+11537C>T	NM_000057.3		90717440	90747388	NM_000057.3_intron_0_0_chr15_90717441_f	+
90728983	rs964481387	90728983	BLM	intron variant	c.-5+11543C>T	NM_000057.3		90717440	90747388	NM_000057.3_intron_0_0_chr15_90717441_f	+
90728984	rs1028715283	90728984	BLM	intron variant	c.-5+11544A>G	NM_000057.3		90717440	90747388	NM_000057.3_intron_0_0_chr15_90717441_f	+
90728998	rs975849735	90728998	BLM	intron variant	c.-5+11558G>A	NM_000057.3		90717440	90747388	NM_000057.3_intron_0_0_chr15_90717441_f	+
90728999	rs537296139	90728999	BLM	intron variant	c.-5+11559G>A	NM_000057.3		90717440	90747388	NM_000057.3_intron_0_0_chr15_90717441_f	+
90729010	rs1020881003	90729010	BLM	intron variant	c.-5+11570T>C	NM_000057.3		90717440	90747388	NM_000057.3_intron_0_0_chr15_90717441_f	+
90729033	rs541819201	90729033	BLM	intron variant	c.-5+11593C>T	NM_000057.3		90717440	90747388	NM_000057.3_intron_0_0_chr15_90717441_f	+
90729038	rs934322180	90729038	BLM	intron variant	c.-5+11598G>A	NM_000057.3		90717440	90747388	NM_000057.3_intron_0_0_chr15_90717441_f	+
90729043	rs560198301	90729043	BLM	intron variant	c.-5+11603C>G	NM_000057.3		90717440	90747388	NM_000057.3_intron_0_0_chr15_90717441_f	+
90729046	rs981901417	90729046	BLM	intron variant	c.-5+11606A>C	NM_000057.3		90717440	90747388	NM_000057.3_intron_0_0_chr15_90717441_f	+
90729049	rs914508424	90729049	BLM	intron variant	c.-5+11609C>A	NM_000057.3		90717440	90747388	NM_000057.3_intron_0_0_chr15_90717441_f	+
90729052	rs959352655	90729052	BLM	intron variant	c.-5+11612G>A	NM_000057.3		90717440	90747388	NM_000057.3_intron_0_0_chr15_90717441_f	+
90729064	rs766029319	90729064	BLM	intron variant	c.-5+11624C>T	NM_000057.3		90717440	90747388	NM_000057.3_intron_0_0_chr15_90717441_f	+
90729073	rs947308757	90729073	BLM	intron variant	c.-5+11633G>A	NM_000057.3		90717440	90747388	NM_000057.3_intron_0_0_chr15_90717441_f	+
90729076	rs527358008	90729076	BLM	intron variant	c.-5+11636G>A	NM_000057.3		90717440	90747388	NM_000057.3_intron_0_0_chr15_90717441_f	+
90729076	rs527358008	90729076	BLM	intron variant	c.-5+11636G>C	NM_000057.3		90717440	90747388	NM_000057.3_intron_0_0_chr15_90717441_f	+
90729080	rs905721841	90729080	BLM	intron variant	c.-5+11640C>T	NM_000057.3		90717440	90747388	NM_000057.3_intron_0_0_chr15_90717441_f	+
90729088	rs920360388	90729088	BLM	intron variant	c.-5+11648T>C	NM_000057.3		90717440	90747388	NM_000057.3_intron_0_0_chr15_90717441_f	+
90729100	rs1002631002	90729100	BLM	intron variant	c.-5+11660G>A	NM_000057.3		90717440	90747388	NM_000057.3_intron_0_0_chr15_90717441_f	+
90729116	rs547214793	90729116	BLM	intron variant	c.-5+11676C>T	NM_000057.3		90717440	90747388	NM_000057.3_intron_0_0_chr15_90717441_f	+
90729117	rs896531443	90729117	BLM	intron variant	c.-5+11677C>T	NM_000057.3		90717440	90747388	NM_000057.3_intron_0_0_chr15_90717441_f	+
90729118	rs993947605	90729118	BLM	intron variant	c.-5+11678T>C	NM_000057.3		90717440	90747388	NM_000057.3_intron_0_0_chr15_90717441_f	+
90729125	rs77733666	90729125	BLM	intron variant	c.-5+11685C>T	NM_000057.3		90717440	90747388	NM_000057.3_intron_0_0_chr15_90717441_f	+
90729130	rs532697909	90729130	BLM	intron variant	c.-5+11690C>G	NM_000057.3		90717440	90747388	NM_000057.3_intron_0_0_chr15_90717441_f	+
90729130	rs532697909	90729130	BLM	intron variant	c.-5+11690C>T	NM_000057.3		90717440	90747388	NM_000057.3_intron_0_0_chr15_90717441_f	+
90729131	rs1006460458	90729131	BLM	intron variant	c.-5+11691G>A	NM_000057.3		90717440	90747388	NM_000057.3_intron_0_0_chr15_90717441_f	+
90729132	rs181211844	90729132	BLM	intron variant	c.-5+11692A>G	NM_000057.3		90717440	90747388	NM_000057.3_intron_0_0_chr15_90717441_f	+
90729140	rs1017847026	90729140	BLM	intron variant	c.-5+11700T>A	NM_000057.3		90717440	90747388	NM_000057.3_intron_0_0_chr15_90717441_f	+
90729148	rs908763331	90729148	BLM	intron variant	c.-5+11708A>T	NM_000057.3		90717440	90747388	NM_000057.3_intron_0_0_chr15_90717441_f	+
90729156	rs964889420	90729156	BLM	intron variant	c.-5+11716A>G	NM_000057.3		90717440	90747388	NM_000057.3_intron_0_0_chr15_90717441_f	+
90729166	rs940281601	90729166	BLM	intron variant	c.-5+11726C>T	NM_000057.3		90717440	90747388	NM_000057.3_intron_0_0_chr15_90717441_f	+
90729168	rs976208535	90729168	BLM	intron variant	c.-5+11728G>T	NM_000057.3		90717440	90747388	NM_000057.3_intron_0_0_chr15_90717441_f	+
90729171	rs1041588764	90729171	BLM	intron variant	c.-5+11731A>G	NM_000057.3		90717440	90747388	NM_000057.3_intron_0_0_chr15_90717441_f	+
90729172	rs142697585	90729172	BLM	intron variant	c.-5+11732T>C	NM_000057.3		90717440	90747388	NM_000057.3_intron_0_0_chr15_90717441_f	+
90729177	rs955807741	90729177	BLM	intron variant	c.-5+11737G>T	NM_000057.3		90717440	90747388	NM_000057.3_intron_0_0_chr15_90717441_f	+
90729180	rs530057028	90729180	BLM	intron variant	c.-5+11740C>G	NM_000057.3		90717440	90747388	NM_000057.3_intron_0_0_chr15_90717441_f	+
90729180	rs530057028	90729180	BLM	intron variant	c.-5+11740C>T	NM_000057.3		90717440	90747388	NM_000057.3_intron_0_0_chr15_90717441_f	+
90729181	rs914221946	90729181	BLM	intron variant	c.-5+11741G>A	NM_000057.3		90717440	90747388	NM_000057.3_intron_0_0_chr15_90717441_f	+
90729182	rs947016340	90729182	BLM	intron variant	c.-5+11742C>T	NM_000057.3		90717440	90747388	NM_000057.3_intron_0_0_chr15_90717441_f	+
90729183	rs570921478	90729183	BLM	intron variant	c.-5+11743G>A	NM_000057.3		90717440	90747388	NM_000057.3_intron_0_0_chr15_90717441_f	+
90729193	rs1049818284	90729193	BLM	intron variant	c.-5+11753C>T	NM_000057.3		90717440	90747388	NM_000057.3_intron_0_0_chr15_90717441_f	+
90729199	rs548240071	90729199	BLM	intron variant	c.-5+11759A>G	NM_000057.3		90717440	90747388	NM_000057.3_intron_0_0_chr15_90717441_f	+
90729202	rs566965055	90729202	BLM	intron variant	c.-5+11762C>T	NM_000057.3		90717440	90747388	NM_000057.3_intron_0_0_chr15_90717441_f	+
90729215	rs1056894293	90729215	BLM	intron variant	c.-5+11775T>A	NM_000057.3		90717440	90747388	NM_000057.3_intron_0_0_chr15_90717441_f	+
90729219	rs534024604	90729219	BLM	intron variant	c.-5+11779A>G	NM_000057.3		90717440	90747388	NM_000057.3_intron_0_0_chr15_90717441_f	+
90729225	rs780609997	90729225	BLM	intron variant	c.-5+11785G>C	NM_000057.3		90717440	90747388	NM_000057.3_intron_0_0_chr15_90717441_f	+
90729225	rs780609997	90729225	BLM	intron variant	c.-5+11785G>T	NM_000057.3		90717440	90747388	NM_000057.3_intron_0_0_chr15_90717441_f	+
90729232	rs558763535	90729232	BLM	intron variant	c.-5+11792C>A	NM_000057.3		90717440	90747388	NM_000057.3_intron_0_0_chr15_90717441_f	+
90729246	rs1010904575	90729246	BLM	intron variant	c.-5+11806G>T	NM_000057.3		90717440	90747388	NM_000057.3_intron_0_0_chr15_90717441_f	+
90729255	rs1020975809	90729255	BLM	intron variant	c.-5+11815T>C	NM_000057.3		90717440	90747388	NM_000057.3_intron_0_0_chr15_90717441_f	+
90729257	rs368646330	90729257	BLM	intron variant	c.-5+11817C>T	NM_000057.3		90717440	90747388	NM_000057.3_intron_0_0_chr15_90717441_f	+
90729265	rs535241780	90729265	BLM	intron variant	c.-5+11825G>A	NM_000057.3		90717440	90747388	NM_000057.3_intron_0_0_chr15_90717441_f	+
90729290	rs902406303	90729290	BLM	intron variant	c.-5+11850A>G	NM_000057.3		90717440	90747388	NM_000057.3_intron_0_0_chr15_90717441_f	+
90729292	rs570637856	90729292	BLM	intron variant	c.-5+11852A>G	NM_000057.3		90717440	90747388	NM_000057.3_intron_0_0_chr15_90717441_f	+
90729326	rs887803790	90729326	BLM	intron variant	c.-5+11886A>C	NM_000057.3		90717440	90747388	NM_000057.3_intron_0_0_chr15_90717441_f	+
90729340	rs12898474	90729340	BLM	intron variant	c.-5+11900A>C	NM_000057.3		90717440	90747388	NM_000057.3_intron_0_0_chr15_90717441_f	+
90729348	rs186513981	90729348	BLM	intron variant	c.-5+11908A>G	NM_000057.3		90717440	90747388	NM_000057.3_intron_0_0_chr15_90717441_f	+
90729364	rs78572921	90729364	BLM	intron variant	c.-5+11924A>T	NM_000057.3		90717440	90747388	NM_000057.3_intron_0_0_chr15_90717441_f	+
90729365	rs574740043	90729365	BLM	intron variant	c.-5+11925T>C	NM_000057.3		90717440	90747388	NM_000057.3_intron_0_0_chr15_90717441_f	+
90729387	rs541819131	90729387	BLM	intron variant	c.-5+11947G>A	NM_000057.3		90717440	90747388	NM_000057.3_intron_0_0_chr15_90717441_f	+
90729391	rs1027395558	90729391	BLM	intron variant	c.-5+11951G>A	NM_000057.3		90717440	90747388	NM_000057.3_intron_0_0_chr15_90717441_f	+
90729425	rs951804381	90729425	BLM	intron variant	c.-5+11985G>C	NM_000057.3		90717440	90747388	NM_000057.3_intron_0_0_chr15_90717441_f	+
90729434	rs777642510	90729434	BLM	intron variant	c.-5+11994C>G	NM_000057.3		90717440	90747388	NM_000057.3_intron_0_0_chr15_90717441_f	+
90729440	rs983038419	90729440	BLM	intron variant	c.-5+12000G>A	NM_000057.3		90717440	90747388	NM_000057.3_intron_0_0_chr15_90717441_f	+
90729443	rs900751336	90729443	BLM	intron variant	c.-5+12003G>A	NM_000057.3		90717440	90747388	NM_000057.3_intron_0_0_chr15_90717441_f	+
90729446	rs997716705	90729446	BLM	intron variant	c.-5+12006T>C	NM_000057.3		90717440	90747388	NM_000057.3_intron_0_0_chr15_90717441_f	+
90729471	rs191776863	90729471	BLM	intron variant	c.-5+12031C>T	NM_000057.3		90717440	90747388	NM_000057.3_intron_0_0_chr15_90717441_f	+
90729493	rs907566560	90729493	BLM	intron variant	c.-5+12053T>G	NM_000057.3		90717440	90747388	NM_000057.3_intron_0_0_chr15_90717441_f	+
90729495	rs572155701	90729495	BLM	intron variant	c.-5+12055C>G	NM_000057.3		90717440	90747388	NM_000057.3_intron_0_0_chr15_90717441_f	+
90729495	rs572155701	90729495	BLM	intron variant	c.-5+12055C>T	NM_000057.3		90717440	90747388	NM_000057.3_intron_0_0_chr15_90717441_f	+
90729501	rs201063806	90729501	BLM	intron variant	c.-5+12061C>G	NM_000057.3		90717440	90747388	NM_000057.3_intron_0_0_chr15_90717441_f	+
90729513	rs956006769	90729513	BLM	intron variant	c.-5+12073G>A	NM_000057.3		90717440	90747388	NM_000057.3_intron_0_0_chr15_90717441_f	+
90729529	rs940249704	90729529	BLM	intron variant	c.-5+12089A>T	NM_000057.3		90717440	90747388	NM_000057.3_intron_0_0_chr15_90717441_f	+
90729530	rs977020791	90729530	BLM	intron variant	c.-5+12090T>G	NM_000057.3		90717440	90747388	NM_000057.3_intron_0_0_chr15_90717441_f	+
90729533	rs988596056	90729533	BLM	intron variant	c.-5+12093A>G	NM_000057.3		90717440	90747388	NM_000057.3_intron_0_0_chr15_90717441_f	+
90729548	rs932832675	90729548	BLM	intron variant	c.-5+12108A>G	NM_000057.3		90717440	90747388	NM_000057.3_intron_0_0_chr15_90717441_f	+
90729574	rs115241551	90729574	BLM	intron variant	c.-5+12134G>T	NM_000057.3		90717440	90747388	NM_000057.3_intron_0_0_chr15_90717441_f	+
90729591	rs968419743	90729591	BLM	intron variant	c.-5+12151C>A	NM_000057.3		90717440	90747388	NM_000057.3_intron_0_0_chr15_90717441_f	+
90729598	rs146024553	90729598	BLM	intron variant	c.-5+12158C>T	NM_000057.3		90717440	90747388	NM_000057.3_intron_0_0_chr15_90717441_f	+
90729601	rs770681119	90729601	BLM	intron variant	c.-5+12161T>C	NM_000057.3		90717440	90747388	NM_000057.3_intron_0_0_chr15_90717441_f	+
90729602	rs77158317	90729602	BLM	intron variant	c.-5+12162T>G	NM_000057.3		90717440	90747388	NM_000057.3_intron_0_0_chr15_90717441_f	+
90729628	rs544368856	90729628	BLM	intron variant	c.-5+12188G>A	NM_000057.3		90717440	90747388	NM_000057.3_intron_0_0_chr15_90717441_f	+
90729645	rs183560139	90729645	BLM	intron variant	c.-5+12205A>G	NM_000057.3		90717440	90747388	NM_000057.3_intron_0_0_chr15_90717441_f	+
90729682	rs1003976891	90729682	BLM	intron variant	c.-5+12242G>A	NM_000057.3		90717440	90747388	NM_000057.3_intron_0_0_chr15_90717441_f	+
90729692	rs746048964	90729692	BLM	intron variant	c.-5+12252C>T	NM_000057.3		90717440	90747388	NM_000057.3_intron_0_0_chr15_90717441_f	+
90729693	rs918411197	90729693	BLM	intron variant	c.-5+12253G>A	NM_000057.3		90717440	90747388	NM_000057.3_intron_0_0_chr15_90717441_f	+
90729699	rs772435008	90729699	BLM	intron variant	c.-5+12259C>T	NM_000057.3		90717440	90747388	NM_000057.3_intron_0_0_chr15_90717441_f	+
90729707	rs867413162	90729707	BLM	intron variant	c.-5+12267C>T	NM_000057.3		90717440	90747388	NM_000057.3_intron_0_0_chr15_90717441_f	+
90729709	rs1047822530	90729709	BLM	intron variant	c.-5+12269C>G	NM_000057.3		90717440	90747388	NM_000057.3_intron_0_0_chr15_90717441_f	+
90729727	rs139581575	90729727	BLM	intron variant	c.-5+12287G>A	NM_000057.3		90717440	90747388	NM_000057.3_intron_0_0_chr15_90717441_f	+
90729746	rs951776912	90729746	BLM	intron variant	c.-5+12306G>T	NM_000057.3		90717440	90747388	NM_000057.3_intron_0_0_chr15_90717441_f	+
90729754	rs887826965	90729754	BLM	intron variant	c.-5+12314A>G	NM_000057.3		90717440	90747388	NM_000057.3_intron_0_0_chr15_90717441_f	+
90729773	rs942047945	90729773	BLM	intron variant	c.-5+12333G>A	NM_000057.3		90717440	90747388	NM_000057.3_intron_0_0_chr15_90717441_f	+
90729789	rs1039043767	90729789	BLM	intron variant	c.-5+12349A>T	NM_000057.3		90717440	90747388	NM_000057.3_intron_0_0_chr15_90717441_f	+
90729799	rs900782345	90729799	BLM	intron variant	c.-5+12359T>C	NM_000057.3		90717440	90747388	NM_000057.3_intron_0_0_chr15_90717441_f	+
90729818	rs1014657483	90729818	BLM	intron variant	c.-5+12378C>G	NM_000057.3		90717440	90747388	NM_000057.3_intron_0_0_chr15_90717441_f	+
90729820	rs997747305	90729820	BLM	intron variant	c.-5+12380T>C	NM_000057.3		90717440	90747388	NM_000057.3_intron_0_0_chr15_90717441_f	+
90729821	rs1030977645	90729821	BLM	intron variant	c.-5+12381G>A	NM_000057.3		90717440	90747388	NM_000057.3_intron_0_0_chr15_90717441_f	+
90729840	rs75237898	90729840	BLM	intron variant	c.-5+12400A>T	NM_000057.3		90717440	90747388	NM_000057.3_intron_0_0_chr15_90717441_f	+
90729848	rs78898771	90729848	BLM	intron variant	c.-5+12408T>C	NM_000057.3		90717440	90747388	NM_000057.3_intron_0_0_chr15_90717441_f	+
90729856	rs149710688	90729856	BLM	intron variant	c.-5+12416T>C	NM_000057.3		90717440	90747388	NM_000057.3_intron_0_0_chr15_90717441_f	+
90729868	rs1042477580	90729868	BLM	intron variant	c.-5+12428C>T	NM_000057.3		90717440	90747388	NM_000057.3_intron_0_0_chr15_90717441_f	+
90729869	rs867154241	90729869	BLM	intron variant	c.-5+12429G>A	NM_000057.3		90717440	90747388	NM_000057.3_intron_0_0_chr15_90717441_f	+
90729876	rs924061786	90729876	BLM	intron variant	c.-5+12436C>T	NM_000057.3		90717440	90747388	NM_000057.3_intron_0_0_chr15_90717441_f	+
90729877	rs533466168	90729877	BLM	intron variant	c.-5+12437G>A	NM_000057.3		90717440	90747388	NM_000057.3_intron_0_0_chr15_90717441_f	+
90729882	rs112842985	90729882	BLM	intron variant	c.-5+12442A>G	NM_000057.3		90717440	90747388	NM_000057.3_intron_0_0_chr15_90717441_f	+
90729884	rs145518794	90729884	BLM	intron variant	c.-5+12444C>T	NM_000057.3		90717440	90747388	NM_000057.3_intron_0_0_chr15_90717441_f	+
90729886	rs1056873380	90729886	BLM	intron variant	c.-5+12446C>T	NM_000057.3		90717440	90747388	NM_000057.3_intron_0_0_chr15_90717441_f	+
90729890	rs959974077	90729890	BLM	intron variant	c.-5+12450G>A	NM_000057.3		90717440	90747388	NM_000057.3_intron_0_0_chr15_90717441_f	+
90729906	rs879765160	90729906	BLM	intron variant	c.-5+12466C>T	NM_000057.3		90717440	90747388	NM_000057.3_intron_0_0_chr15_90717441_f	+
90729907	rs191104442	90729907	BLM	intron variant	c.-5+12467G>A	NM_000057.3		90717440	90747388	NM_000057.3_intron_0_0_chr15_90717441_f	+
90729907	rs191104442	90729907	BLM	intron variant	c.-5+12467G>T	NM_000057.3		90717440	90747388	NM_000057.3_intron_0_0_chr15_90717441_f	+
90729917	rs551625693	90729917	BLM	intron variant	c.-5+12477C>T	NM_000057.3		90717440	90747388	NM_000057.3_intron_0_0_chr15_90717441_f	+
90729920	rs1048852924	90729920	BLM	intron variant	c.-5+12480A>T	NM_000057.3		90717440	90747388	NM_000057.3_intron_0_0_chr15_90717441_f	+
90729929	rs887600483	90729929	BLM	intron variant	c.-5+12489T>C	NM_000057.3		90717440	90747388	NM_000057.3_intron_0_0_chr15_90717441_f	+
90729931	rs570146106	90729931	BLM	intron variant	c.-5+12491C>T	NM_000057.3		90717440	90747388	NM_000057.3_intron_0_0_chr15_90717441_f	+
90729936	rs777050159	90729936	BLM	intron variant	c.-5+12496C>G	NM_000057.3		90717440	90747388	NM_000057.3_intron_0_0_chr15_90717441_f	+
90729938	rs182130585	90729938	BLM	intron variant	c.-5+12498C>T	NM_000057.3		90717440	90747388	NM_000057.3_intron_0_0_chr15_90717441_f	+
90729939	rs984357431	90729939	BLM	intron variant	c.-5+12499G>A	NM_000057.3		90717440	90747388	NM_000057.3_intron_0_0_chr15_90717441_f	+
90729944	rs909330304	90729944	BLM	intron variant	c.-5+12504C>G	NM_000057.3		90717440	90747388	NM_000057.3_intron_0_0_chr15_90717441_f	+
90729948	rs942077682	90729948	BLM	intron variant	c.-5+12508C>A	NM_000057.3		90717440	90747388	NM_000057.3_intron_0_0_chr15_90717441_f	+
90729948	rs942077682	90729948	BLM	intron variant	c.-5+12508C>T	NM_000057.3		90717440	90747388	NM_000057.3_intron_0_0_chr15_90717441_f	+
90729949	rs1039075201	90729949	BLM	intron variant	c.-5+12509G>A	NM_000057.3		90717440	90747388	NM_000057.3_intron_0_0_chr15_90717441_f	+
90729973	rs921946828	90729973	BLM	intron variant	c.-5+12533G>A	NM_000057.3		90717440	90747388	NM_000057.3_intron_0_0_chr15_90717441_f	+
90729992	rs148417581	90729992	BLM	intron variant	c.-5+12552C>T	NM_000057.3		90717440	90747388	NM_000057.3_intron_0_0_chr15_90717441_f	+
90729993	rs186816181	90729993	BLM	intron variant	c.-5+12553G>A	NM_000057.3		90717440	90747388	NM_000057.3_intron_0_0_chr15_90717441_f	+
90729994	rs114144268	90729994	BLM	intron variant	c.-5+12554C>T	NM_000057.3		90717440	90747388	NM_000057.3_intron_0_0_chr15_90717441_f	+
90729995	rs375378964	90729995	BLM	intron variant	c.-5+12555G>A	NM_000057.3		90717440	90747388	NM_000057.3_intron_0_0_chr15_90717441_f	+
90729995	rs375378964	90729995	BLM	intron variant	c.-5+12555G>C	NM_000057.3		90717440	90747388	NM_000057.3_intron_0_0_chr15_90717441_f	+
90730001	rs1043610466	90730001	BLM	intron variant	c.-5+12561A>G	NM_000057.3		90717440	90747388	NM_000057.3_intron_0_0_chr15_90717441_f	+
90730003	rs985696131	90730003	BLM	intron variant	c.-5+12563G>A	NM_000057.3		90717440	90747388	NM_000057.3_intron_0_0_chr15_90717441_f	+
90730020	rs904310520	90730020	BLM	intron variant	c.-5+12580C>T	NM_000057.3		90717440	90747388	NM_000057.3_intron_0_0_chr15_90717441_f	+
90730030	rs571934158	90730030	BLM	intron variant	c.-5+12590A>G	NM_000057.3		90717440	90747388	NM_000057.3_intron_0_0_chr15_90717441_f	+
90730035	rs1001222470	90730035	BLM	intron variant	c.-5+12595T>C	NM_000057.3		90717440	90747388	NM_000057.3_intron_0_0_chr15_90717441_f	+
90730046	rs1034041205	90730046	BLM	intron variant	c.-5+12606G>C	NM_000057.3		90717440	90747388	NM_000057.3_intron_0_0_chr15_90717441_f	+
90730047	rs959714385	90730047	BLM	intron variant	c.-5+12607G>A	NM_000057.3		90717440	90747388	NM_000057.3_intron_0_0_chr15_90717441_f	+
90730052	rs1014305667	90730052	BLM	intron variant	c.-5+12612C>T	NM_000057.3		90717440	90747388	NM_000057.3_intron_0_0_chr15_90717441_f	+
90730056	rs978287178	90730056	BLM	intron variant	c.-5+12616A>G	NM_000057.3		90717440	90747388	NM_000057.3_intron_0_0_chr15_90717441_f	+
90730075	rs1025564943	90730075	BLM	intron variant	c.-5+12635C>T	NM_000057.3		90717440	90747388	NM_000057.3_intron_0_0_chr15_90717441_f	+
90730076	rs545746869	90730076	BLM	intron variant	c.-5+12636G>A	NM_000057.3		90717440	90747388	NM_000057.3_intron_0_0_chr15_90717441_f	+
90730083	rs767218377	90730083	BLM	intron variant	c.-5+12643T>A	NM_000057.3		90717440	90747388	NM_000057.3_intron_0_0_chr15_90717441_f	+
90730087	rs113980181	90730087	BLM	intron variant	c.-5+12647C>T	NM_000057.3		90717440	90747388	NM_000057.3_intron_0_0_chr15_90717441_f	+
90730090	rs775112182	90730090	BLM	intron variant	c.-5+12650G>A	NM_000057.3		90717440	90747388	NM_000057.3_intron_0_0_chr15_90717441_f	+
90730090	rs775112182	90730090	BLM	intron variant	c.-5+12650G>C	NM_000057.3		90717440	90747388	NM_000057.3_intron_0_0_chr15_90717441_f	+
90730102	rs557451183	90730102	BLM	intron variant	c.-5+12662C>T	NM_000057.3		90717440	90747388	NM_000057.3_intron_0_0_chr15_90717441_f	+
90730103	rs909696882	90730103	BLM	intron variant	c.-5+12663C>T	NM_000057.3		90717440	90747388	NM_000057.3_intron_0_0_chr15_90717441_f	+
90730105	rs191613029	90730105	BLM	intron variant	c.-5+12665C>T	NM_000057.3		90717440	90747388	NM_000057.3_intron_0_0_chr15_90717441_f	+
90730106	rs963845485	90730106	BLM	intron variant	c.-5+12666G>A	NM_000057.3		90717440	90747388	NM_000057.3_intron_0_0_chr15_90717441_f	+
90730109	rs974836935	90730109	BLM	intron variant	c.-5+12669C>A	NM_000057.3		90717440	90747388	NM_000057.3_intron_0_0_chr15_90717441_f	+
90730115	rs921976570	90730115	BLM	intron variant	c.-5+12675A>G	NM_000057.3		90717440	90747388	NM_000057.3_intron_0_0_chr15_90717441_f	+
90730140	rs939432314	90730140	BLM	intron variant	c.-5+12700C>T	NM_000057.3		90717440	90747388	NM_000057.3_intron_0_0_chr15_90717441_f	+
90730147	rs933309847	90730147	BLM	intron variant	c.-5+12707T>C	NM_000057.3		90717440	90747388	NM_000057.3_intron_0_0_chr15_90717441_f	+
90730153	rs752204137	90730153	BLM	intron variant	c.-5+12713C>T	NM_000057.3		90717440	90747388	NM_000057.3_intron_0_0_chr15_90717441_f	+
90730190	rs1052195733	90730190	BLM	intron variant	c.-5+12750A>G	NM_000057.3		90717440	90747388	NM_000057.3_intron_0_0_chr15_90717441_f	+
90730206	rs913519660	90730206	BLM	intron variant	c.-5+12766A>C	NM_000057.3		90717440	90747388	NM_000057.3_intron_0_0_chr15_90717441_f	+
90730210	rs755664881	90730210	BLM	intron variant	c.-5+12770T>C	NM_000057.3		90717440	90747388	NM_000057.3_intron_0_0_chr15_90717441_f	+
90730211	rs948110227	90730211	BLM	intron variant	c.-5+12771A>G	NM_000057.3		90717440	90747388	NM_000057.3_intron_0_0_chr15_90717441_f	+
90730223	rs887737720	90730223	BLM	intron variant	c.-5+12783T>C	NM_000057.3		90717440	90747388	NM_000057.3_intron_0_0_chr15_90717441_f	+
90730234	rs561638413	90730234	BLM	intron variant	c.-5+12794T>C	NM_000057.3		90717440	90747388	NM_000057.3_intron_0_0_chr15_90717441_f	+
90730254	rs145125497	90730254	BLM	intron variant	c.-5+12814C>T	NM_000057.3		90717440	90747388	NM_000057.3_intron_0_0_chr15_90717441_f	+
90730256	rs904720419	90730256	BLM	intron variant	c.-5+12816C>A	NM_000057.3		90717440	90747388	NM_000057.3_intron_0_0_chr15_90717441_f	+
90730268	rs1001631226	90730268	BLM	intron variant	c.-5+12828T>C	NM_000057.3		90717440	90747388	NM_000057.3_intron_0_0_chr15_90717441_f	+
90730280	rs530470306	90730280	BLM	intron variant	c.-5+12840A>G	NM_000057.3		90717440	90747388	NM_000057.3_intron_0_0_chr15_90717441_f	+
90730311	rs75024907	90730311	BLM	intron variant	c.-5+12871T>C	NM_000057.3		90717440	90747388	NM_000057.3_intron_0_0_chr15_90717441_f	+
90730326	rs895532210	90730326	BLM	intron variant	c.-5+12886T>C	NM_000057.3		90717440	90747388	NM_000057.3_intron_0_0_chr15_90717441_f	+
90730330	rs1013953977	90730330	BLM	intron variant	c.-5+12890G>A	NM_000057.3		90717440	90747388	NM_000057.3_intron_0_0_chr15_90717441_f	+
90730337	rs567978322	90730337	BLM	intron variant	c.-5+12897C>G	NM_000057.3		90717440	90747388	NM_000057.3_intron_0_0_chr15_90717441_f	+
90730350	rs757252070	90730350	BLM	intron variant	c.-5+12910T>C	NM_000057.3		90717440	90747388	NM_000057.3_intron_0_0_chr15_90717441_f	+
90730362	rs1028770312	90730362	BLM	intron variant	c.-5+12922A>T	NM_000057.3		90717440	90747388	NM_000057.3_intron_0_0_chr15_90717441_f	+
90730366	rs778507830	90730366	BLM	intron variant	c.-5+12926G>A	NM_000057.3		90717440	90747388	NM_000057.3_intron_0_0_chr15_90717441_f	+
90730382	rs527707494	90730382	BLM	intron variant	c.-5+12942C>T	NM_000057.3		90717440	90747388	NM_000057.3_intron_0_0_chr15_90717441_f	+
90730395	rs1005897880	90730395	BLM	intron variant	c.-5+12955C>T	NM_000057.3		90717440	90747388	NM_000057.3_intron_0_0_chr15_90717441_f	+
90730399	rs772416568	90730399	BLM	intron variant	c.-5+12959G>A	NM_000057.3		90717440	90747388	NM_000057.3_intron_0_0_chr15_90717441_f	+
90730403	rs968295534	90730403	BLM	intron variant	c.-5+12963G>A	NM_000057.3		90717440	90747388	NM_000057.3_intron_0_0_chr15_90717441_f	+
90730409	rs371613432	90730409	BLM	intron variant	c.-5+12969A>G	NM_000057.3		90717440	90747388	NM_000057.3_intron_0_0_chr15_90717441_f	+
90730417	rs184116186	90730417	BLM	intron variant	c.-5+12977C>T	NM_000057.3		90717440	90747388	NM_000057.3_intron_0_0_chr15_90717441_f	+
90730420	rs978213668	90730420	BLM	intron variant	c.-5+12980T>C	NM_000057.3		90717440	90747388	NM_000057.3_intron_0_0_chr15_90717441_f	+
90730430	rs1031603639	90730430	BLM	intron variant	c.-5+12990T>A	NM_000057.3		90717440	90747388	NM_000057.3_intron_0_0_chr15_90717441_f	+
90730434	rs763632295	90730434	BLM	intron variant	c.-5+12994A>G	NM_000057.3		90717440	90747388	NM_000057.3_intron_0_0_chr15_90717441_f	+
90730443	rs535391660	90730443	BLM	intron variant	c.-5+13003G>A	NM_000057.3		90717440	90747388	NM_000057.3_intron_0_0_chr15_90717441_f	+
90730446	rs188105034	90730446	BLM	intron variant	c.-5+13006T>G	NM_000057.3		90717440	90747388	NM_000057.3_intron_0_0_chr15_90717441_f	+
90730447	rs193062385	90730447	BLM	intron variant	c.-5+13007T>G	NM_000057.3		90717440	90747388	NM_000057.3_intron_0_0_chr15_90717441_f	+
90730450	rs909101268	90730450	BLM	intron variant	c.-5+13010T>A	NM_000057.3		90717440	90747388	NM_000057.3_intron_0_0_chr15_90717441_f	+
90730451	rs940616372	90730451	BLM	intron variant	c.-5+13011T>G	NM_000057.3		90717440	90747388	NM_000057.3_intron_0_0_chr15_90717441_f	+
90730452	rs1029121173	90730452	BLM	intron variant	c.-5+13012T>G	NM_000057.3		90717440	90747388	NM_000057.3_intron_0_0_chr15_90717441_f	+
90730454	rs76459329	90730454	BLM	intron variant	c.-5+13014T>G	NM_000057.3		90717440	90747388	NM_000057.3_intron_0_0_chr15_90717441_f	+
90730455	rs76996640	90730455	BLM	intron variant	c.-5+13015G>T	NM_000057.3		90717440	90747388	NM_000057.3_intron_0_0_chr15_90717441_f	+
90730460	rs747061794	90730460	BLM	intron variant	c.-5+13020T>C	NM_000057.3		90717440	90747388	NM_000057.3_intron_0_0_chr15_90717441_f	+
90730470	rs185252328	90730470	BLM	intron variant	c.-5+13030G>A	NM_000057.3		90717440	90747388	NM_000057.3_intron_0_0_chr15_90717441_f	+
90730474	rs901687721	90730474	BLM	intron variant	c.-5+13034G>T	NM_000057.3		90717440	90747388	NM_000057.3_intron_0_0_chr15_90717441_f	+
90730479	rs933189760	90730479	BLM	intron variant	c.-5+13039T>G	NM_000057.3		90717440	90747388	NM_000057.3_intron_0_0_chr15_90717441_f	+
90730500	rs987519763	90730500	BLM	intron variant	c.-5+13060A>C	NM_000057.3		90717440	90747388	NM_000057.3_intron_0_0_chr15_90717441_f	+
90730503	rs888902722	90730503	BLM	intron variant	c.-5+13063G>T	NM_000057.3		90717440	90747388	NM_000057.3_intron_0_0_chr15_90717441_f	+
90730514	rs147572412	90730514	BLM	intron variant	c.-5+13074A>G	NM_000057.3		90717440	90747388	NM_000057.3_intron_0_0_chr15_90717441_f	+
90730515	rs946045590	90730515	BLM	intron variant	c.-5+13075T>C	NM_000057.3		90717440	90747388	NM_000057.3_intron_0_0_chr15_90717441_f	+
90730521	rs1011213498	90730521	BLM	intron variant	c.-5+13081C>T	NM_000057.3		90717440	90747388	NM_000057.3_intron_0_0_chr15_90717441_f	+
90730524	rs535777485	90730524	BLM	intron variant	c.-5+13084A>G	NM_000057.3		90717440	90747388	NM_000057.3_intron_0_0_chr15_90717441_f	+
90730535	rs528898193	90730535	BLM	intron variant	c.-5+13095C>T	NM_000057.3		90717440	90747388	NM_000057.3_intron_0_0_chr15_90717441_f	+
90730538	rs926176420	90730538	BLM	intron variant	c.-5+13098C>T	NM_000057.3		90717440	90747388	NM_000057.3_intron_0_0_chr15_90717441_f	+
90730542	rs937515222	90730542	BLM	intron variant	c.-5+13102C>T	NM_000057.3		90717440	90747388	NM_000057.3_intron_0_0_chr15_90717441_f	+
90730551	rs1021302817	90730551	BLM	intron variant	c.-5+13111T>A	NM_000057.3		90717440	90747388	NM_000057.3_intron_0_0_chr15_90717441_f	+
90730565	rs904080736	90730565	BLM	intron variant	c.-5+13125C>A	NM_000057.3		90717440	90747388	NM_000057.3_intron_0_0_chr15_90717441_f	+
90730579	rs776799239	90730579	BLM	intron variant	c.-5+13139G>C	NM_000057.3		90717440	90747388	NM_000057.3_intron_0_0_chr15_90717441_f	+
90730586	rs999791900	90730586	BLM	intron variant	c.-5+13146C>T	NM_000057.3		90717440	90747388	NM_000057.3_intron_0_0_chr15_90717441_f	+
90730604	rs115213060	90730604	BLM	intron variant	c.-5+13164C>T	NM_000057.3		90717440	90747388	NM_000057.3_intron_0_0_chr15_90717441_f	+
90730605	rs895597410	90730605	BLM	intron variant	c.-5+13165G>A	NM_000057.3		90717440	90747388	NM_000057.3_intron_0_0_chr15_90717441_f	+
90730610	rs949818849	90730610	BLM	intron variant	c.-5+13170G>C	NM_000057.3		90717440	90747388	NM_000057.3_intron_0_0_chr15_90717441_f	+
90730614	rs1046785544	90730614	BLM	intron variant	c.-5+13174A>T	NM_000057.3		90717440	90747388	NM_000057.3_intron_0_0_chr15_90717441_f	+
90730623	rs992378544	90730623	BLM	intron variant	c.-5+13183T>G	NM_000057.3		90717440	90747388	NM_000057.3_intron_0_0_chr15_90717441_f	+
90730624	rs1024131621	90730624	BLM	intron variant	c.-5+13184T>A	NM_000057.3		90717440	90747388	NM_000057.3_intron_0_0_chr15_90717441_f	+
90730634	rs141943126	90730634	BLM	intron variant	c.-5+13194G>A	NM_000057.3		90717440	90747388	NM_000057.3_intron_0_0_chr15_90717441_f	+
90730639	rs557289149	90730639	BLM	intron variant	c.-5+13199G>C	NM_000057.3		90717440	90747388	NM_000057.3_intron_0_0_chr15_90717441_f	+
90730640	rs770344280	90730640	BLM	intron variant	c.-5+13200G>T	NM_000057.3		90717440	90747388	NM_000057.3_intron_0_0_chr15_90717441_f	+
90730650	rs909237056	90730650	BLM	intron variant	c.-5+13210A>T	NM_000057.3		90717440	90747388	NM_000057.3_intron_0_0_chr15_90717441_f	+
90730655	rs575769971	90730655	BLM	intron variant	c.-5+13215C>T	NM_000057.3		90717440	90747388	NM_000057.3_intron_0_0_chr15_90717441_f	+
90730662	rs972372401	90730662	BLM	intron variant	c.-5+13222G>T	NM_000057.3		90717440	90747388	NM_000057.3_intron_0_0_chr15_90717441_f	+
90730667	rs1005183891	90730667	BLM	intron variant	c.-5+13227C>T	NM_000057.3		90717440	90747388	NM_000057.3_intron_0_0_chr15_90717441_f	+
90730668	rs536744709	90730668	BLM	intron variant	c.-5+13228G>A	NM_000057.3		90717440	90747388	NM_000057.3_intron_0_0_chr15_90717441_f	+
90730675	rs773555159	90730675	BLM	intron variant	c.-5+13235T>C	NM_000057.3		90717440	90747388	NM_000057.3_intron_0_0_chr15_90717441_f	+
90730678	rs923251165	90730678	BLM	intron variant	c.-5+13238C>T	NM_000057.3		90717440	90747388	NM_000057.3_intron_0_0_chr15_90717441_f	+
90730681	rs763377375	90730681	BLM	intron variant	c.-5+13241T>C	NM_000057.3		90717440	90747388	NM_000057.3_intron_0_0_chr15_90717441_f	+
90730692	rs756696843	90730692	BLM	intron variant	c.-5+13252C>T	NM_000057.3		90717440	90747388	NM_000057.3_intron_0_0_chr15_90717441_f	+
90730693	rs954842718	90730693	BLM	intron variant	c.-5+13253G>T	NM_000057.3		90717440	90747388	NM_000057.3_intron_0_0_chr15_90717441_f	+
90730698	rs987979123	90730698	BLM	intron variant	c.-5+13258A>G	NM_000057.3		90717440	90747388	NM_000057.3_intron_0_0_chr15_90717441_f	+
90730711	rs190493202	90730711	BLM	intron variant	c.-5+13271G>A	NM_000057.3		90717440	90747388	NM_000057.3_intron_0_0_chr15_90717441_f	+
90730715	rs947137814	90730715	BLM	intron variant	c.-5+13275G>A	NM_000057.3		90717440	90747388	NM_000057.3_intron_0_0_chr15_90717441_f	+
90730730	rs181903304	90730730	BLM	intron variant	c.-5+13290G>A	NM_000057.3		90717440	90747388	NM_000057.3_intron_0_0_chr15_90717441_f	+
90730730	rs181903304	90730730	BLM	intron variant	c.-5+13290G>T	NM_000057.3		90717440	90747388	NM_000057.3_intron_0_0_chr15_90717441_f	+
90730731	rs978695069	90730731	BLM	intron variant	c.-5+13291C>T	NM_000057.3		90717440	90747388	NM_000057.3_intron_0_0_chr15_90717441_f	+
90730733	rs183464365	90730733	BLM	intron variant	c.-5+13293A>G	NM_000057.3		90717440	90747388	NM_000057.3_intron_0_0_chr15_90717441_f	+
90730741	rs937580422	90730741	BLM	intron variant	c.-5+13301C>T	NM_000057.3		90717440	90747388	NM_000057.3_intron_0_0_chr15_90717441_f	+
90730742	rs991639827	90730742	BLM	intron variant	c.-5+13302G>A	NM_000057.3		90717440	90747388	NM_000057.3_intron_0_0_chr15_90717441_f	+
90730743	rs560625305	90730743	BLM	intron variant	c.-5+13303G>A	NM_000057.3		90717440	90747388	NM_000057.3_intron_0_0_chr15_90717441_f	+
90730745	rs917421526	90730745	BLM	intron variant	c.-5+13305G>A	NM_000057.3		90717440	90747388	NM_000057.3_intron_0_0_chr15_90717441_f	+
90730777	rs896768655	90730777	BLM	intron variant	c.-5+13337C>T	NM_000057.3		90717440	90747388	NM_000057.3_intron_0_0_chr15_90717441_f	+
90730786	rs950215142	90730786	BLM	intron variant	c.-5+13346G>A	NM_000057.3		90717440	90747388	NM_000057.3_intron_0_0_chr15_90717441_f	+
90730804	rs1047259339	90730804	BLM	intron variant	c.-5+13364A>G	NM_000057.3		90717440	90747388	NM_000057.3_intron_0_0_chr15_90717441_f	+
90730824	rs1014137550	90730824	BLM	intron variant	c.-5+13384G>C	NM_000057.3		90717440	90747388	NM_000057.3_intron_0_0_chr15_90717441_f	+
90730828	rs796290296	90730828	BLM	intron variant	c.-5+13388C>T	NM_000057.3		90717440	90747388	NM_000057.3_intron_0_0_chr15_90717441_f	+
90730829	rs367744678	90730829	BLM	intron variant	c.-5+13389G>A	NM_000057.3		90717440	90747388	NM_000057.3_intron_0_0_chr15_90717441_f	+
90730833	rs941042907	90730833	BLM	intron variant	c.-5+13393T>C	NM_000057.3		90717440	90747388	NM_000057.3_intron_0_0_chr15_90717441_f	+
90730834	rs147120997	90730834	BLM	intron variant	c.-5+13394G>A	NM_000057.3		90717440	90747388	NM_000057.3_intron_0_0_chr15_90717441_f	+
90730835	rs752400303	90730835	BLM	intron variant	c.-5+13395G>T	NM_000057.3		90717440	90747388	NM_000057.3_intron_0_0_chr15_90717441_f	+
90730853	rs1016333430	90730853	BLM	intron variant	c.-5+13413T>G	NM_000057.3		90717440	90747388	NM_000057.3_intron_0_0_chr15_90717441_f	+
90730865	rs962014029	90730865	BLM	intron variant	c.-5+13425T>C	NM_000057.3		90717440	90747388	NM_000057.3_intron_0_0_chr15_90717441_f	+
90730905	rs540021214	90730905	BLM	intron variant	c.-5+13465T>G	NM_000057.3		90717440	90747388	NM_000057.3_intron_0_0_chr15_90717441_f	+
90730919	rs546261828	90730919	BLM	intron variant	c.-5+13479A>G	NM_000057.3		90717440	90747388	NM_000057.3_intron_0_0_chr15_90717441_f	+
90730922	rs972122016	90730922	BLM	intron variant	c.-5+13482T>C	NM_000057.3		90717440	90747388	NM_000057.3_intron_0_0_chr15_90717441_f	+
90730927	rs923145264	90730927	BLM	intron variant	c.-5+13487C>G	NM_000057.3		90717440	90747388	NM_000057.3_intron_0_0_chr15_90717441_f	+
90730929	rs564470534	90730929	BLM	intron variant	c.-5+13489C>T	NM_000057.3		90717440	90747388	NM_000057.3_intron_0_0_chr15_90717441_f	+
90730930	rs890967729	90730930	BLM	intron variant	c.-5+13490G>A	NM_000057.3		90717440	90747388	NM_000057.3_intron_0_0_chr15_90717441_f	+
90730940	rs531872341	90730940	BLM	intron variant	c.-5+13500A>T	NM_000057.3		90717440	90747388	NM_000057.3_intron_0_0_chr15_90717441_f	+
90730941	rs1009370988	90730941	BLM	intron variant	c.-5+13501T>A	NM_000057.3		90717440	90747388	NM_000057.3_intron_0_0_chr15_90717441_f	+
90730951	rs1020792834	90730951	BLM	intron variant	c.-5+13511T>C	NM_000057.3		90717440	90747388	NM_000057.3_intron_0_0_chr15_90717441_f	+
90730953	rs986344559	90730953	BLM	intron variant	c.-5+13513A>C	NM_000057.3		90717440	90747388	NM_000057.3_intron_0_0_chr15_90717441_f	+
90730968	rs967487476	90730968	BLM	intron variant	c.-5+13528C>G	NM_000057.3		90717440	90747388	NM_000057.3_intron_0_0_chr15_90717441_f	+
90730972	rs1000188825	90730972	BLM	intron variant	c.-5+13532G>A	NM_000057.3		90717440	90747388	NM_000057.3_intron_0_0_chr15_90717441_f	+
90730990	rs760343100	90730990	BLM	intron variant	c.-5+13550G>A	NM_000057.3		90717440	90747388	NM_000057.3_intron_0_0_chr15_90717441_f	+
90730990	rs760343100	90730990	BLM	intron variant	c.-5+13550G>C	NM_000057.3		90717440	90747388	NM_000057.3_intron_0_0_chr15_90717441_f	+
90731000	rs1042811230	90731000	BLM	intron variant	c.-5+13560C>T	NM_000057.3		90717440	90747388	NM_000057.3_intron_0_0_chr15_90717441_f	+
90731007	rs924396794	90731007	BLM	intron variant	c.-5+13567G>A	NM_000057.3		90717440	90747388	NM_000057.3_intron_0_0_chr15_90717441_f	+
90731020	rs550285096	90731020	BLM	intron variant	c.-5+13580A>G	NM_000057.3		90717440	90747388	NM_000057.3_intron_0_0_chr15_90717441_f	+
90731052	rs958673675	90731052	BLM	intron variant	c.-5+13612A>G	NM_000057.3		90717440	90747388	NM_000057.3_intron_0_0_chr15_90717441_f	+
90731056	rs562180258	90731056	BLM	intron variant	c.-5+13616C>T	NM_000057.3		90717440	90747388	NM_000057.3_intron_0_0_chr15_90717441_f	+
90731057	rs1056807425	90731057	BLM	intron variant	c.-5+13617A>G	NM_000057.3		90717440	90747388	NM_000057.3_intron_0_0_chr15_90717441_f	+
90731064	rs896694048	90731064	BLM	intron variant	c.-5+13624C>T	NM_000057.3		90717440	90747388	NM_000057.3_intron_0_0_chr15_90717441_f	+
90731066	rs371186398	90731066	BLM	intron variant	c.-5+13626A>G	NM_000057.3		90717440	90747388	NM_000057.3_intron_0_0_chr15_90717441_f	+
90731078	rs1013857929	90731078	BLM	intron variant	c.-5+13638T>C	NM_000057.3		90717440	90747388	NM_000057.3_intron_0_0_chr15_90717441_f	+
90731081	rs991711829	90731081	BLM	intron variant	c.-5+13641A>G	NM_000057.3		90717440	90747388	NM_000057.3_intron_0_0_chr15_90717441_f	+
90731100	rs374020069	90731100	BLM	intron variant	c.-5+13660C>G	NM_000057.3		90717440	90747388	NM_000057.3_intron_0_0_chr15_90717441_f	+
90731113	rs917471023	90731113	BLM	intron variant	c.-5+13673T>C	NM_000057.3		90717440	90747388	NM_000057.3_intron_0_0_chr15_90717441_f	+
90731114	rs971974936	90731114	BLM	intron variant	c.-5+13674A>G	NM_000057.3		90717440	90747388	NM_000057.3_intron_0_0_chr15_90717441_f	+
90731120	rs114892103	90731120	BLM	intron variant	c.-5+13680T>C	NM_000057.3		90717440	90747388	NM_000057.3_intron_0_0_chr15_90717441_f	+
90731128	rs908321183	90731128	BLM	intron variant	c.-5+13688A>G	NM_000057.3		90717440	90747388	NM_000057.3_intron_0_0_chr15_90717441_f	+
90731131	rs879162205	90731131	BLM	intron variant	c.-5+13691A>C	NM_000057.3		90717440	90747388	NM_000057.3_intron_0_0_chr15_90717441_f	+
90731146	rs941075425	90731146	BLM	intron variant	c.-5+13706G>A	NM_000057.3		90717440	90747388	NM_000057.3_intron_0_0_chr15_90717441_f	+
90731154	rs1038067238	90731154	BLM	intron variant	c.-5+13714T>G	NM_000057.3		90717440	90747388	NM_000057.3_intron_0_0_chr15_90717441_f	+
90731168	rs755052116	90731168	BLM	intron variant	c.-5+13728G>T	NM_000057.3		90717440	90747388	NM_000057.3_intron_0_0_chr15_90717441_f	+
90731169	rs920950043	90731169	BLM	intron variant	c.-5+13729G>A	NM_000057.3		90717440	90747388	NM_000057.3_intron_0_0_chr15_90717441_f	+
90731169	rs920950043	90731169	BLM	intron variant	c.-5+13729G>T	NM_000057.3		90717440	90747388	NM_000057.3_intron_0_0_chr15_90717441_f	+
90731182	rs553525899	90731182	BLM	intron variant	c.-5+13742T>G	NM_000057.3		90717440	90747388	NM_000057.3_intron_0_0_chr15_90717441_f	+
90731185	rs572193335	90731185	BLM	intron variant	c.-5+13745T>A	NM_000057.3		90717440	90747388	NM_000057.3_intron_0_0_chr15_90717441_f	+
90731196	rs1016292393	90731196	BLM	intron variant	c.-5+13756C>T	NM_000057.3		90717440	90747388	NM_000057.3_intron_0_0_chr15_90717441_f	+
90731202	rs116942433	90731202	BLM	intron variant	c.-5+13762G>A	NM_000057.3		90717440	90747388	NM_000057.3_intron_0_0_chr15_90717441_f	+
90731203	rs757086742	90731203	BLM	intron variant	c.-5+13763C>T	NM_000057.3		90717440	90747388	NM_000057.3_intron_0_0_chr15_90717441_f	+
90731204	rs778903862	90731204	BLM	intron variant	c.-5+13764G>A	NM_000057.3		90717440	90747388	NM_000057.3_intron_0_0_chr15_90717441_f	+
90731204	rs778903862	90731204	BLM	intron variant	c.-5+13764G>T	NM_000057.3		90717440	90747388	NM_000057.3_intron_0_0_chr15_90717441_f	+
90731210	rs993864340	90731210	BLM	intron variant	c.-5+13770A>C	NM_000057.3		90717440	90747388	NM_000057.3_intron_0_0_chr15_90717441_f	+
90731225	rs565843163	90731225	BLM	intron variant	c.-5+13785C>A	NM_000057.3		90717440	90747388	NM_000057.3_intron_0_0_chr15_90717441_f	+
90731226	rs539708555	90731226	BLM	intron variant	c.-5+13786A>G	NM_000057.3		90717440	90747388	NM_000057.3_intron_0_0_chr15_90717441_f	+
90731234	rs1042217273	90731234	BLM	intron variant	c.-5+13794C>G	NM_000057.3		90717440	90747388	NM_000057.3_intron_0_0_chr15_90717441_f	+
90731234	rs1042217273	90731234	BLM	intron variant	c.-5+13794C>T	NM_000057.3		90717440	90747388	NM_000057.3_intron_0_0_chr15_90717441_f	+
90731235	rs778974451	90731235	BLM	intron variant	c.-5+13795G>T	NM_000057.3		90717440	90747388	NM_000057.3_intron_0_0_chr15_90717441_f	+
90731246	rs954758101	90731246	BLM	intron variant	c.-5+13806T>C	NM_000057.3		90717440	90747388	NM_000057.3_intron_0_0_chr15_90717441_f	+
90731247	rs61493433	90731247	BLM	intron variant	c.-5+13807G>A	NM_000057.3		90717440	90747388	NM_000057.3_intron_0_0_chr15_90717441_f	+
90731254	rs1033026033	90731254	BLM	intron variant	c.-5+13814A>G	NM_000057.3		90717440	90747388	NM_000057.3_intron_0_0_chr15_90717441_f	+
90731271	rs910493911	90731271	BLM	intron variant	c.-5+13831C>A	NM_000057.3		90717440	90747388	NM_000057.3_intron_0_0_chr15_90717441_f	+
90731281	rs7163604	90731281	BLM	intron variant	c.-5+13841A>G	NM_000057.3		90717440	90747388	NM_000057.3_intron_0_0_chr15_90717441_f	+
90731281	rs7163604	90731281	BLM	intron variant	c.-5+13841A>T	NM_000057.3		90717440	90747388	NM_000057.3_intron_0_0_chr15_90717441_f	+
90731283	rs112213246	90731283	BLM	intron variant	c.-5+13843A>G	NM_000057.3		90717440	90747388	NM_000057.3_intron_0_0_chr15_90717441_f	+
90731286	rs555059175	90731286	BLM	intron variant	c.-5+13846G>A	NM_000057.3		90717440	90747388	NM_000057.3_intron_0_0_chr15_90717441_f	+
90731311	rs934429433	90731311	BLM	intron variant	c.-5+13871A>G	NM_000057.3		90717440	90747388	NM_000057.3_intron_0_0_chr15_90717441_f	+
90731315	rs971663844	90731315	BLM	intron variant	c.-5+13875A>G	NM_000057.3		90717440	90747388	NM_000057.3_intron_0_0_chr15_90717441_f	+
90731344	rs7184015	90731344	BLM	intron variant	c.-5+13904G>T	NM_000057.3		90717440	90747388	NM_000057.3_intron_0_0_chr15_90717441_f	+
90731347	rs908691812	90731347	BLM	intron variant	c.-5+13907G>A	NM_000057.3		90717440	90747388	NM_000057.3_intron_0_0_chr15_90717441_f	+
90731352	rs962849285	90731352	BLM	intron variant	c.-5+13912C>A	NM_000057.3		90717440	90747388	NM_000057.3_intron_0_0_chr15_90717441_f	+
90731372	rs747184227	90731372	BLM	intron variant	c.-5+13932G>C	NM_000057.3		90717440	90747388	NM_000057.3_intron_0_0_chr15_90717441_f	+
90731378	rs973831596	90731378	BLM	intron variant	c.-5+13938T>C	NM_000057.3		90717440	90747388	NM_000057.3_intron_0_0_chr15_90717441_f	+
90731395	rs916936914	90731395	BLM	intron variant	c.-5+13955G>A	NM_000057.3		90717440	90747388	NM_000057.3_intron_0_0_chr15_90717441_f	+
90731400	rs948420837	90731400	BLM	intron variant	c.-5+13960G>A	NM_000057.3		90717440	90747388	NM_000057.3_intron_0_0_chr15_90717441_f	+
90731401	rs920981053	90731401	BLM	intron variant	c.-5+13961G>A	NM_000057.3		90717440	90747388	NM_000057.3_intron_0_0_chr15_90717441_f	+
90731403	rs932309924	90731403	BLM	intron variant	c.-5+13963G>T	NM_000057.3		90717440	90747388	NM_000057.3_intron_0_0_chr15_90717441_f	+
90731405	rs1050783870	90731405	BLM	intron variant	c.-5+13965G>A	NM_000057.3		90717440	90747388	NM_000057.3_intron_0_0_chr15_90717441_f	+
90731431	rs535681282	90731431	BLM	intron variant	c.-5+13991G>A	NM_000057.3		90717440	90747388	NM_000057.3_intron_0_0_chr15_90717441_f	+
90731435	rs912506287	90731435	BLM	intron variant	c.-5+13995A>T	NM_000057.3		90717440	90747388	NM_000057.3_intron_0_0_chr15_90717441_f	+
90731451	rs768924793	90731451	BLM	intron variant	c.-5+14011T>C	NM_000057.3		90717440	90747388	NM_000057.3_intron_0_0_chr15_90717441_f	+
90731461	rs905485875	90731461	BLM	intron variant	c.-5+14021A>G	NM_000057.3		90717440	90747388	NM_000057.3_intron_0_0_chr15_90717441_f	+
90731462	rs554335674	90731462	BLM	intron variant	c.-5+14022T>C	NM_000057.3		90717440	90747388	NM_000057.3_intron_0_0_chr15_90717441_f	+
90731468	rs903709073	90731468	BLM	intron variant	c.-5+14028C>T	NM_000057.3		90717440	90747388	NM_000057.3_intron_0_0_chr15_90717441_f	+
90731477	rs936471889	90731477	BLM	intron variant	c.-5+14037A>G	NM_000057.3		90717440	90747388	NM_000057.3_intron_0_0_chr15_90717441_f	+
90731520	rs1054470380	90731520	BLM	intron variant	c.-5+14080G>C	NM_000057.3		90717440	90747388	NM_000057.3_intron_0_0_chr15_90717441_f	+
90731528	rs748321138	90731528	BLM	intron variant	c.-5+14088A>G	NM_000057.3		90717440	90747388	NM_000057.3_intron_0_0_chr15_90717441_f	+
90731535	rs372861221	90731535	BLM	intron variant	c.-5+14095A>G	NM_000057.3		90717440	90747388	NM_000057.3_intron_0_0_chr15_90717441_f	+
90731552	rs552566166	90731552	BLM	intron variant	c.-5+14112G>T	NM_000057.3		90717440	90747388	NM_000057.3_intron_0_0_chr15_90717441_f	+
90731561	rs78245289	90731561	BLM	intron variant	c.-5+14121C>T	NM_000057.3		90717440	90747388	NM_000057.3_intron_0_0_chr15_90717441_f	+
90731597	rs993610126	90731597	BLM	intron variant	c.-5+14157A>G	NM_000057.3		90717440	90747388	NM_000057.3_intron_0_0_chr15_90717441_f	+
90731601	rs1024294921	90731601	BLM	intron variant	c.-5+14161G>A	NM_000057.3		90717440	90747388	NM_000057.3_intron_0_0_chr15_90717441_f	+
90731624	rs1030859952	90731624	BLM	intron variant	c.-5+14184A>G	NM_000057.3		90717440	90747388	NM_000057.3_intron_0_0_chr15_90717441_f	+
90731627	rs907471918	90731627	BLM	intron variant	c.-5+14187T>G	NM_000057.3		90717440	90747388	NM_000057.3_intron_0_0_chr15_90717441_f	+
90731664	rs1004488354	90731664	BLM	intron variant	c.-5+14224C>T	NM_000057.3		90717440	90747388	NM_000057.3_intron_0_0_chr15_90717441_f	+
90731665	rs1016232604	90731665	BLM	intron variant	c.-5+14225A>C	NM_000057.3		90717440	90747388	NM_000057.3_intron_0_0_chr15_90717441_f	+
90731678	rs962879955	90731678	BLM	intron variant	c.-5+14238G>T	NM_000057.3		90717440	90747388	NM_000057.3_intron_0_0_chr15_90717441_f	+
90731696	rs770200534	90731696	BLM	intron variant	c.-5+14256T>C	NM_000057.3		90717440	90747388	NM_000057.3_intron_0_0_chr15_90717441_f	+
90731703	rs1017525906	90731703	BLM	intron variant	c.-5+14263T>C	NM_000057.3		90717440	90747388	NM_000057.3_intron_0_0_chr15_90717441_f	+
90731714	rs968631438	90731714	BLM	intron variant	c.-5+14274C>A	NM_000057.3		90717440	90747388	NM_000057.3_intron_0_0_chr15_90717441_f	+
90731716	rs749158307	90731716	BLM	intron variant	c.-5+14276C>T	NM_000057.3		90717440	90747388	NM_000057.3_intron_0_0_chr15_90717441_f	+
90731717	rs773753067	90731717	BLM	intron variant	c.-5+14277G>A	NM_000057.3		90717440	90747388	NM_000057.3_intron_0_0_chr15_90717441_f	+
90731726	rs986902050	90731726	BLM	intron variant	c.-5+14286T>C	NM_000057.3		90717440	90747388	NM_000057.3_intron_0_0_chr15_90717441_f	+
90731731	rs992579637	90731731	BLM	intron variant	c.-5+14291T>C	NM_000057.3		90717440	90747388	NM_000057.3_intron_0_0_chr15_90717441_f	+
90731772	rs745626773	90731772	BLM	intron variant	c.-5+14332C>T	NM_000057.3		90717440	90747388	NM_000057.3_intron_0_0_chr15_90717441_f	+
90731778	rs564509750	90731778	BLM	intron variant	c.-5+14338A>G	NM_000057.3		90717440	90747388	NM_000057.3_intron_0_0_chr15_90717441_f	+
90731781	rs945006443	90731781	BLM	intron variant	c.-5+14341A>G	NM_000057.3		90717440	90747388	NM_000057.3_intron_0_0_chr15_90717441_f	+
90731784	rs763285703	90731784	BLM	intron variant	c.-5+14344T>C	NM_000057.3		90717440	90747388	NM_000057.3_intron_0_0_chr15_90717441_f	+
90731803	rs925160727	90731803	BLM	intron variant	c.-5+14363T>C	NM_000057.3		90717440	90747388	NM_000057.3_intron_0_0_chr15_90717441_f	+
90731809	rs576524225	90731809	BLM	intron variant	c.-5+14369A>T	NM_000057.3		90717440	90747388	NM_000057.3_intron_0_0_chr15_90717441_f	+
90731810	rs543813515	90731810	BLM	intron variant	c.-5+14370T>A	NM_000057.3		90717440	90747388	NM_000057.3_intron_0_0_chr15_90717441_f	+
90731812	rs894591792	90731812	BLM	intron variant	c.-5+14372T>C	NM_000057.3		90717440	90747388	NM_000057.3_intron_0_0_chr15_90717441_f	+
90731813	rs948813619	90731813	BLM	intron variant	c.-5+14373T>C	NM_000057.3		90717440	90747388	NM_000057.3_intron_0_0_chr15_90717441_f	+
90731816	rs188118261	90731816	BLM	intron variant	c.-5+14376T>A	NM_000057.3		90717440	90747388	NM_000057.3_intron_0_0_chr15_90717441_f	+
90731817	rs112457415	90731817	BLM	intron variant	c.-5+14377A>T	NM_000057.3		90717440	90747388	NM_000057.3_intron_0_0_chr15_90717441_f	+
90731825	rs550654498	90731825	BLM	intron variant	c.-5+14385A>G	NM_000057.3		90717440	90747388	NM_000057.3_intron_0_0_chr15_90717441_f	+
90731828	rs1015857725	90731828	BLM	intron variant	c.-5+14388T>G	NM_000057.3		90717440	90747388	NM_000057.3_intron_0_0_chr15_90717441_f	+
90731835	rs898748299	90731835	BLM	intron variant	c.-5+14395T>G	NM_000057.3		90717440	90747388	NM_000057.3_intron_0_0_chr15_90717441_f	+
90731837	rs7164628	90731837	BLM	intron variant	c.-5+14397A>G	NM_000057.3		90717440	90747388	NM_000057.3_intron_0_0_chr15_90717441_f	+
90731842	rs1028484757	90731842	BLM	intron variant	c.-5+14402G>A	NM_000057.3		90717440	90747388	NM_000057.3_intron_0_0_chr15_90717441_f	+
90731848	rs141051634	90731848	BLM	intron variant	c.-5+14408G>A	NM_000057.3		90717440	90747388	NM_000057.3_intron_0_0_chr15_90717441_f	+
90731872	rs551246141	90731872	BLM	intron variant	c.-5+14432G>A	NM_000057.3		90717440	90747388	NM_000057.3_intron_0_0_chr15_90717441_f	+
90731872	rs551246141	90731872	BLM	intron variant	c.-5+14432G>T	NM_000057.3		90717440	90747388	NM_000057.3_intron_0_0_chr15_90717441_f	+
90731884	rs986579055	90731884	BLM	intron variant	c.-5+14444G>C	NM_000057.3		90717440	90747388	NM_000057.3_intron_0_0_chr15_90717441_f	+
90731885	rs1019746008	90731885	BLM	intron variant	c.-5+14445A>G	NM_000057.3		90717440	90747388	NM_000057.3_intron_0_0_chr15_90717441_f	+
90731887	rs180969041	90731887	BLM	intron variant	c.-5+14447A>T	NM_000057.3		90717440	90747388	NM_000057.3_intron_0_0_chr15_90717441_f	+
90731891	rs966403492	90731891	BLM	intron variant	c.-5+14451G>A	NM_000057.3		90717440	90747388	NM_000057.3_intron_0_0_chr15_90717441_f	+
90731891	rs966403492	90731891	BLM	intron variant	c.-5+14451G>C	NM_000057.3		90717440	90747388	NM_000057.3_intron_0_0_chr15_90717441_f	+
90731892	rs904417351	90731892	BLM	intron variant	c.-5+14452G>T	NM_000057.3		90717440	90747388	NM_000057.3_intron_0_0_chr15_90717441_f	+
90731906	rs760180922	90731906	BLM	intron variant	c.-5+14466C>T	NM_000057.3		90717440	90747388	NM_000057.3_intron_0_0_chr15_90717441_f	+
90731908	rs1031625087	90731908	BLM	intron variant	c.-5+14468A>G	NM_000057.3		90717440	90747388	NM_000057.3_intron_0_0_chr15_90717441_f	+
90731917	rs373011487	90731917	BLM	intron variant	c.-5+14477C>G	NM_000057.3		90717440	90747388	NM_000057.3_intron_0_0_chr15_90717441_f	+
90731917	rs373011487	90731917	BLM	intron variant	c.-5+14477C>T	NM_000057.3		90717440	90747388	NM_000057.3_intron_0_0_chr15_90717441_f	+
90731931	rs925236886	90731931	BLM	intron variant	c.-5+14491C>T	NM_000057.3		90717440	90747388	NM_000057.3_intron_0_0_chr15_90717441_f	+
90731955	rs936578339	90731955	BLM	intron variant	c.-5+14515T>C	NM_000057.3		90717440	90747388	NM_000057.3_intron_0_0_chr15_90717441_f	+
90731963	rs955882522	90731963	BLM	intron variant	c.-5+14523G>T	NM_000057.3		90717440	90747388	NM_000057.3_intron_0_0_chr15_90717441_f	+
90731979	rs547213832	90731979	BLM	intron variant	c.-5+14539C>T	NM_000057.3		90717440	90747388	NM_000057.3_intron_0_0_chr15_90717441_f	+
90731985	rs993111006	90731985	BLM	intron variant	c.-5+14545C>T	NM_000057.3		90717440	90747388	NM_000057.3_intron_0_0_chr15_90717441_f	+
90731992	rs1024021310	90731992	BLM	intron variant	c.-5+14552G>A	NM_000057.3		90717440	90747388	NM_000057.3_intron_0_0_chr15_90717441_f	+
90732052	rs530446154	90732052	BLM	intron variant	c.-5+14612G>C	NM_000057.3		90717440	90747388	NM_000057.3_intron_0_0_chr15_90717441_f	+
90732053	rs990636731	90732053	BLM	intron variant	c.-5+14613T>A	NM_000057.3		90717440	90747388	NM_000057.3_intron_0_0_chr15_90717441_f	+
90732083	rs186428737	90732083	BLM	intron variant	c.-5+14643T>G	NM_000057.3		90717440	90747388	NM_000057.3_intron_0_0_chr15_90717441_f	+
90732088	rs949213847	90732088	BLM	intron variant	c.-5+14648G>A	NM_000057.3		90717440	90747388	NM_000057.3_intron_0_0_chr15_90717441_f	+
90732124	rs763822391	90732124	BLM	intron variant	c.-5+14684T>C	NM_000057.3		90717440	90747388	NM_000057.3_intron_0_0_chr15_90717441_f	+
90732169	rs868635564	90732169	BLM	intron variant	c.-5+14729C>A	NM_000057.3		90717440	90747388	NM_000057.3_intron_0_0_chr15_90717441_f	+
90732171	rs928673237	90732171	BLM	intron variant	c.-5+14731A>G	NM_000057.3		90717440	90747388	NM_000057.3_intron_0_0_chr15_90717441_f	+
90732174	rs973606534	90732174	BLM	intron variant	c.-5+14734A>G	NM_000057.3		90717440	90747388	NM_000057.3_intron_0_0_chr15_90717441_f	+
90732200	rs940076045	90732200	BLM	intron variant	c.-5+14760C>G	NM_000057.3		90717440	90747388	NM_000057.3_intron_0_0_chr15_90717441_f	+
90732207	rs567291111	90732207	BLM	intron variant	c.-5+14767A>T	NM_000057.3		90717440	90747388	NM_000057.3_intron_0_0_chr15_90717441_f	+
90732215	rs919541197	90732215	BLM	intron variant	c.-5+14775T>C	NM_000057.3		90717440	90747388	NM_000057.3_intron_0_0_chr15_90717441_f	+
90732219	rs150234614	90732219	BLM	intron variant	c.-5+14779T>C	NM_000057.3		90717440	90747388	NM_000057.3_intron_0_0_chr15_90717441_f	+
90732242	rs929483734	90732242	BLM	intron variant	c.-5+14802G>C	NM_000057.3		90717440	90747388	NM_000057.3_intron_0_0_chr15_90717441_f	+
90732247	rs554101557	90732247	BLM	intron variant	c.-5+14807C>T	NM_000057.3		90717440	90747388	NM_000057.3_intron_0_0_chr15_90717441_f	+
90732308	rs898779218	90732308	BLM	intron variant	c.-5+14868G>A	NM_000057.3		90717440	90747388	NM_000057.3_intron_0_0_chr15_90717441_f	+
90732318	rs138807637	90732318	BLM	intron variant	c.-5+14878A>G	NM_000057.3		90717440	90747388	NM_000057.3_intron_0_0_chr15_90717441_f	+
90732320	rs540007672	90732320	BLM	intron variant	c.-5+14880T>C	NM_000057.3		90717440	90747388	NM_000057.3_intron_0_0_chr15_90717441_f	+
90732331	rs59964189	90732331	BLM	intron variant	c.-5+14891C>T	NM_000057.3		90717440	90747388	NM_000057.3_intron_0_0_chr15_90717441_f	+
90732353	rs1049974244	90732353	BLM	intron variant	c.-5+14913A>G	NM_000057.3		90717440	90747388	NM_000057.3_intron_0_0_chr15_90717441_f	+
90732369	rs943452371	90732369	BLM	intron variant	c.-5+14929T>G	NM_000057.3		90717440	90747388	NM_000057.3_intron_0_0_chr15_90717441_f	+
90732415	rs889966491	90732415	BLM	intron variant	c.-4-14973T>G	NM_000057.3		90717440	90747388	NM_000057.3_intron_0_0_chr15_90717441_f	+
90732423	rs8030253	90732423	BLM	intron variant	c.-4-14965C>A	NM_000057.3		90717440	90747388	NM_000057.3_intron_0_0_chr15_90717441_f	+
90732448	rs191274304	90732448	BLM	intron variant	c.-4-14940A>T	NM_000057.3		90717440	90747388	NM_000057.3_intron_0_0_chr15_90717441_f	+
90732468	rs1000222584	90732468	BLM	intron variant	c.-4-14920A>G	NM_000057.3		90717440	90747388	NM_000057.3_intron_0_0_chr15_90717441_f	+
90732481	rs1053041472	90732481	BLM	intron variant	c.-4-14907G>A	NM_000057.3		90717440	90747388	NM_000057.3_intron_0_0_chr15_90717441_f	+
90732509	rs76555133	90732509	BLM	intron variant	c.-4-14879C>T	NM_000057.3		90717440	90747388	NM_000057.3_intron_0_0_chr15_90717441_f	+
90732523	rs999176210	90732523	BLM	intron variant	c.-4-14865G>A	NM_000057.3		90717440	90747388	NM_000057.3_intron_0_0_chr15_90717441_f	+
90732529	rs1014048724	90732529	BLM	intron variant	c.-4-14859A>G	NM_000057.3		90717440	90747388	NM_000057.3_intron_0_0_chr15_90717441_f	+
90732561	rs555720701	90732561	BLM	intron variant	c.-4-14827C>T	NM_000057.3		90717440	90747388	NM_000057.3_intron_0_0_chr15_90717441_f	+
90732574	rs541792914	90732574	BLM	intron variant	c.-4-14814C>G	NM_000057.3		90717440	90747388	NM_000057.3_intron_0_0_chr15_90717441_f	+
90732574	rs541792914	90732574	BLM	intron variant	c.-4-14814C>T	NM_000057.3		90717440	90747388	NM_000057.3_intron_0_0_chr15_90717441_f	+
90732578	rs969748577	90732578	BLM	intron variant	c.-4-14810A>G	NM_000057.3		90717440	90747388	NM_000057.3_intron_0_0_chr15_90717441_f	+
90732596	rs74686757	90732596	BLM	intron variant	c.-4-14792A>G	NM_000057.3		90717440	90747388	NM_000057.3_intron_0_0_chr15_90717441_f	+
90732618	rs149388047	90732618	BLM	intron variant	c.-4-14770T>A	NM_000057.3		90717440	90747388	NM_000057.3_intron_0_0_chr15_90717441_f	+
90732630	rs559317136	90732630	BLM	intron variant	c.-4-14758T>G	NM_000057.3		90717440	90747388	NM_000057.3_intron_0_0_chr15_90717441_f	+
90732631	rs181667378	90732631	BLM	intron variant	c.-4-14757T>C	NM_000057.3		90717440	90747388	NM_000057.3_intron_0_0_chr15_90717441_f	+
90732682	rs145683225	90732682	BLM	intron variant	c.-4-14706T>C	NM_000057.3		90717440	90747388	NM_000057.3_intron_0_0_chr15_90717441_f	+
90732685	rs919483303	90732685	BLM	intron variant	c.-4-14703C>T	NM_000057.3		90717440	90747388	NM_000057.3_intron_0_0_chr15_90717441_f	+
90732695	rs916464086	90732695	BLM	intron variant	c.-4-14693A>C	NM_000057.3		90717440	90747388	NM_000057.3_intron_0_0_chr15_90717441_f	+
90732706	rs563251727	90732706	BLM	intron variant	c.-4-14682A>G	NM_000057.3		90717440	90747388	NM_000057.3_intron_0_0_chr15_90717441_f	+
90732709	rs530705531	90732709	BLM	intron variant	c.-4-14679A>C	NM_000057.3		90717440	90747388	NM_000057.3_intron_0_0_chr15_90717441_f	+
90732722	rs928771655	90732722	BLM	intron variant	c.-4-14666C>A	NM_000057.3		90717440	90747388	NM_000057.3_intron_0_0_chr15_90717441_f	+
90732723	rs940089263	90732723	BLM	intron variant	c.-4-14665G>A	NM_000057.3		90717440	90747388	NM_000057.3_intron_0_0_chr15_90717441_f	+
90732727	rs1037060644	90732727	BLM	intron variant	c.-4-14661G>A	NM_000057.3		90717440	90747388	NM_000057.3_intron_0_0_chr15_90717441_f	+
90732749	rs781547018	90732749	BLM	intron variant	c.-4-14639G>A	NM_000057.3		90717440	90747388	NM_000057.3_intron_0_0_chr15_90717441_f	+
90732756	rs1039121189	90732756	BLM	intron variant	c.-4-14632A>G	NM_000057.3		90717440	90747388	NM_000057.3_intron_0_0_chr15_90717441_f	+
90732772	rs919945332	90732772	BLM	intron variant	c.-4-14616G>T	NM_000057.3		90717440	90747388	NM_000057.3_intron_0_0_chr15_90717441_f	+
90732773	rs748148502	90732773	BLM	intron variant	c.-4-14615A>T	NM_000057.3		90717440	90747388	NM_000057.3_intron_0_0_chr15_90717441_f	+
90732787	rs548749164	90732787	BLM	intron variant	c.-4-14601T>C	NM_000057.3		90717440	90747388	NM_000057.3_intron_0_0_chr15_90717441_f	+
90732819	rs567231193	90732819	BLM	intron variant	c.-4-14569G>C	NM_000057.3		90717440	90747388	NM_000057.3_intron_0_0_chr15_90717441_f	+
90732822	rs1050004837	90732822	BLM	intron variant	c.-4-14566G>A	NM_000057.3		90717440	90747388	NM_000057.3_intron_0_0_chr15_90717441_f	+
90732831	rs935980686	90732831	BLM	intron variant	c.-4-14557C>T	NM_000057.3		90717440	90747388	NM_000057.3_intron_0_0_chr15_90717441_f	+
90732832	rs1053530154	90732832	BLM	intron variant	c.-4-14556A>C	NM_000057.3		90717440	90747388	NM_000057.3_intron_0_0_chr15_90717441_f	+
90732833	rs59804754	90732833	BLM	intron variant	c.-4-14555T>C	NM_000057.3		90717440	90747388	NM_000057.3_intron_0_0_chr15_90717441_f	+
90732844	rs546688294	90732844	BLM	intron variant	c.-4-14544C>G	NM_000057.3		90717440	90747388	NM_000057.3_intron_0_0_chr15_90717441_f	+
90732848	rs1045676751	90732848	BLM	intron variant	c.-4-14540C>T	NM_000057.3		90717440	90747388	NM_000057.3_intron_0_0_chr15_90717441_f	+
90732855	rs1008428386	90732855	BLM	intron variant	c.-4-14533G>T	NM_000057.3		90717440	90747388	NM_000057.3_intron_0_0_chr15_90717441_f	+
90732861	rs777856545	90732861	BLM	intron variant	c.-4-14527C>T	NM_000057.3		90717440	90747388	NM_000057.3_intron_0_0_chr15_90717441_f	+
90732862	rs749756954	90732862	BLM	intron variant	c.-4-14526G>A	NM_000057.3		90717440	90747388	NM_000057.3_intron_0_0_chr15_90717441_f	+
90732876	rs999249880	90732876	BLM	intron variant	c.-4-14512A>G	NM_000057.3		90717440	90747388	NM_000057.3_intron_0_0_chr15_90717441_f	+
90732877	rs1016629863	90732877	BLM	intron variant	c.-4-14511C>T	NM_000057.3		90717440	90747388	NM_000057.3_intron_0_0_chr15_90717441_f	+
90732888	rs962443821	90732888	BLM	intron variant	c.-4-14500G>A	NM_000057.3		90717440	90747388	NM_000057.3_intron_0_0_chr15_90717441_f	+
90732896	rs142736770	90732896	BLM	intron variant	c.-4-14492C>G	NM_000057.3		90717440	90747388	NM_000057.3_intron_0_0_chr15_90717441_f	+
90732906	rs1025750439	90732906	BLM	intron variant	c.-4-14482C>T	NM_000057.3		90717440	90747388	NM_000057.3_intron_0_0_chr15_90717441_f	+
90732911	rs540038558	90732911	BLM	intron variant	c.-4-14477C>T	NM_000057.3		90717440	90747388	NM_000057.3_intron_0_0_chr15_90717441_f	+
90732920	rs957709110	90732920	BLM	intron variant	c.-4-14468C>T	NM_000057.3		90717440	90747388	NM_000057.3_intron_0_0_chr15_90717441_f	+
90732922	rs558345652	90732922	BLM	intron variant	c.-4-14466C>T	NM_000057.3		90717440	90747388	NM_000057.3_intron_0_0_chr15_90717441_f	+
90732947	rs1023592515	90732947	BLM	intron variant	c.-4-14441G>C	NM_000057.3		90717440	90747388	NM_000057.3_intron_0_0_chr15_90717441_f	+
90732947	rs1023592515	90732947	BLM	intron variant	c.-4-14441G>T	NM_000057.3		90717440	90747388	NM_000057.3_intron_0_0_chr15_90717441_f	+
90732952	rs771432799	90732952	BLM	intron variant	c.-4-14436G>C	NM_000057.3		90717440	90747388	NM_000057.3_intron_0_0_chr15_90717441_f	+
90732954	rs146035576	90732954	BLM	intron variant	c.-4-14434G>A	NM_000057.3		90717440	90747388	NM_000057.3_intron_0_0_chr15_90717441_f	+
90732954	rs146035576	90732954	BLM	intron variant	c.-4-14434G>T	NM_000057.3		90717440	90747388	NM_000057.3_intron_0_0_chr15_90717441_f	+
90732958	rs981998369	90732958	BLM	intron variant	c.-4-14430T>C	NM_000057.3		90717440	90747388	NM_000057.3_intron_0_0_chr15_90717441_f	+
90732967	rs907684643	90732967	BLM	intron variant	c.-4-14421C>T	NM_000057.3		90717440	90747388	NM_000057.3_intron_0_0_chr15_90717441_f	+
90732985	rs961852334	90732985	BLM	intron variant	c.-4-14403C>A	NM_000057.3		90717440	90747388	NM_000057.3_intron_0_0_chr15_90717441_f	+
90732989	rs186799436	90732989	BLM	intron variant	c.-4-14399A>G	NM_000057.3		90717440	90747388	NM_000057.3_intron_0_0_chr15_90717441_f	+
90733006	rs539801826	90733006	BLM	intron variant	c.-4-14382T>C	NM_000057.3		90717440	90747388	NM_000057.3_intron_0_0_chr15_90717441_f	+
90733012	rs974943234	90733012	BLM	intron variant	c.-4-14376G>A	NM_000057.3		90717440	90747388	NM_000057.3_intron_0_0_chr15_90717441_f	+
90733042	rs774643182	90733042	BLM	intron variant	c.-4-14346G>A	NM_000057.3		90717440	90747388	NM_000057.3_intron_0_0_chr15_90717441_f	+
90733048	rs879345262	90733048	BLM	intron variant	c.-4-14340G>A	NM_000057.3		90717440	90747388	NM_000057.3_intron_0_0_chr15_90717441_f	+
90733052	rs533326486	90733052	BLM	intron variant	c.-4-14336C>T	NM_000057.3		90717440	90747388	NM_000057.3_intron_0_0_chr15_90717441_f	+
90733073	rs936086985	90733073	BLM	intron variant	c.-4-14315A>G	NM_000057.3		90717440	90747388	NM_000057.3_intron_0_0_chr15_90717441_f	+
90733086	rs988797149	90733086	BLM	intron variant	c.-4-14302A>G	NM_000057.3		90717440	90747388	NM_000057.3_intron_0_0_chr15_90717441_f	+
90733092	rs768160940	90733092	BLM	intron variant	c.-4-14296C>A	NM_000057.3		90717440	90747388	NM_000057.3_intron_0_0_chr15_90717441_f	+
90733095	rs911506102	90733095	BLM	intron variant	c.-4-14293A>G	NM_000057.3		90717440	90747388	NM_000057.3_intron_0_0_chr15_90717441_f	+
90733102	rs190859468	90733102	BLM	intron variant	c.-4-14286A>T	NM_000057.3		90717440	90747388	NM_000057.3_intron_0_0_chr15_90717441_f	+
90733113	rs761394392	90733113	BLM	intron variant	c.-4-14275A>G	NM_000057.3		90717440	90747388	NM_000057.3_intron_0_0_chr15_90717441_f	+
90733137	rs902693316	90733137	BLM	intron variant	c.-4-14251A>C	NM_000057.3		90717440	90747388	NM_000057.3_intron_0_0_chr15_90717441_f	+
90733148	rs1038171494	90733148	BLM	intron variant	c.-4-14240T>A	NM_000057.3		90717440	90747388	NM_000057.3_intron_0_0_chr15_90717441_f	+
90733151	rs62025087	90733151	BLM	intron variant	c.-4-14237G>A	NM_000057.3		90717440	90747388	NM_000057.3_intron_0_0_chr15_90717441_f	+
90733151	rs62025087	90733151	BLM	intron variant	c.-4-14237G>T	NM_000057.3		90717440	90747388	NM_000057.3_intron_0_0_chr15_90717441_f	+
90733168	rs1053470136	90733168	BLM	intron variant	c.-4-14220A>G	NM_000057.3		90717440	90747388	NM_000057.3_intron_0_0_chr15_90717441_f	+
90733182	rs893555107	90733182	BLM	intron variant	c.-4-14206G>A	NM_000057.3		90717440	90747388	NM_000057.3_intron_0_0_chr15_90717441_f	+
90733186	rs1011902546	90733186	BLM	intron variant	c.-4-14202T>C	NM_000057.3		90717440	90747388	NM_000057.3_intron_0_0_chr15_90717441_f	+
90733206	rs1023710021	90733206	BLM	intron variant	c.-4-14182C>T	NM_000057.3		90717440	90747388	NM_000057.3_intron_0_0_chr15_90717441_f	+
90733214	rs1025421307	90733214	BLM	intron variant	c.-4-14174G>A	NM_000057.3		90717440	90747388	NM_000057.3_intron_0_0_chr15_90717441_f	+
90733218	rs573963862	90733218	BLM	intron variant	c.-4-14170A>G	NM_000057.3		90717440	90747388	NM_000057.3_intron_0_0_chr15_90717441_f	+
90733242	rs541033831	90733242	BLM	intron variant	c.-4-14146T>C	NM_000057.3		90717440	90747388	NM_000057.3_intron_0_0_chr15_90717441_f	+
90733244	rs906475079	90733244	BLM	intron variant	c.-4-14144T>C	NM_000057.3		90717440	90747388	NM_000057.3_intron_0_0_chr15_90717441_f	+
90733252	rs569012486	90733252	BLM	intron variant	c.-4-14136C>T	NM_000057.3		90717440	90747388	NM_000057.3_intron_0_0_chr15_90717441_f	+
90733253	rs577669372	90733253	BLM	intron variant	c.-4-14135G>A	NM_000057.3		90717440	90747388	NM_000057.3_intron_0_0_chr15_90717441_f	+
90733262	rs1019201558	90733262	BLM	intron variant	c.-4-14126T>C	NM_000057.3		90717440	90747388	NM_000057.3_intron_0_0_chr15_90717441_f	+
90733270	rs4553600	90733270	BLM	intron variant	c.-4-14118C>T	NM_000057.3		90717440	90747388	NM_000057.3_intron_0_0_chr15_90717441_f	+
90733272	rs183366961	90733272	BLM	intron variant	c.-4-14116A>G	NM_000057.3		90717440	90747388	NM_000057.3_intron_0_0_chr15_90717441_f	+
90733302	rs1033190159	90733302	BLM	intron variant	c.-4-14086C>T	NM_000057.3		90717440	90747388	NM_000057.3_intron_0_0_chr15_90717441_f	+
90733328	rs563139588	90733328	BLM	intron variant	c.-4-14060G>C	NM_000057.3		90717440	90747388	NM_000057.3_intron_0_0_chr15_90717441_f	+
90733358	rs1027104227	90733358	BLM	intron variant	c.-4-14030T>C	NM_000057.3		90717440	90747388	NM_000057.3_intron_0_0_chr15_90717441_f	+
90733378	rs989281841	90733378	BLM	intron variant	c.-4-14010A>T	NM_000057.3		90717440	90747388	NM_000057.3_intron_0_0_chr15_90717441_f	+
90733396	rs952758176	90733396	BLM	intron variant	c.-4-13992T>C	NM_000057.3		90717440	90747388	NM_000057.3_intron_0_0_chr15_90717441_f	+
90733405	rs913354454	90733405	BLM	intron variant	c.-4-13983A>G	NM_000057.3		90717440	90747388	NM_000057.3_intron_0_0_chr15_90717441_f	+
90733410	rs985500467	90733410	BLM	intron variant	c.-4-13978C>T	NM_000057.3		90717440	90747388	NM_000057.3_intron_0_0_chr15_90717441_f	+
90733416	rs575187649	90733416	BLM	intron variant	c.-4-13972G>A	NM_000057.3		90717440	90747388	NM_000057.3_intron_0_0_chr15_90717441_f	+
90733420	rs950084957	90733420	BLM	intron variant	c.-4-13968A>G	NM_000057.3		90717440	90747388	NM_000057.3_intron_0_0_chr15_90717441_f	+
90733454	rs981473183	90733454	BLM	intron variant	c.-4-13934G>C	NM_000057.3		90717440	90747388	NM_000057.3_intron_0_0_chr15_90717441_f	+
90733457	rs927175129	90733457	BLM	intron variant	c.-4-13931G>A	NM_000057.3		90717440	90747388	NM_000057.3_intron_0_0_chr15_90717441_f	+
90733480	rs573081370	90733480	BLM	intron variant	c.-4-13908T>C	NM_000057.3		90717440	90747388	NM_000057.3_intron_0_0_chr15_90717441_f	+
90733486	rs944024392	90733486	BLM	intron variant	c.-4-13902G>T	NM_000057.3		90717440	90747388	NM_000057.3_intron_0_0_chr15_90717441_f	+
90733495	rs1038139401	90733495	BLM	intron variant	c.-4-13893C>T	NM_000057.3		90717440	90747388	NM_000057.3_intron_0_0_chr15_90717441_f	+
90733496	rs977416694	90733496	BLM	intron variant	c.-4-13892G>A	NM_000057.3		90717440	90747388	NM_000057.3_intron_0_0_chr15_90717441_f	+
90733500	rs924178354	90733500	BLM	intron variant	c.-4-13888A>G	NM_000057.3		90717440	90747388	NM_000057.3_intron_0_0_chr15_90717441_f	+
90733536	rs929852057	90733536	BLM	intron variant	c.-4-13852A>G	NM_000057.3		90717440	90747388	NM_000057.3_intron_0_0_chr15_90717441_f	+
90733539	rs1047252584	90733539	BLM	intron variant	c.-4-13849G>A	NM_000057.3		90717440	90747388	NM_000057.3_intron_0_0_chr15_90717441_f	+
90733543	rs935541273	90733543	BLM	intron variant	c.-4-13845G>A	NM_000057.3		90717440	90747388	NM_000057.3_intron_0_0_chr15_90717441_f	+
90733558	rs1053874898	90733558	BLM	intron variant	c.-4-13830G>A	NM_000057.3		90717440	90747388	NM_000057.3_intron_0_0_chr15_90717441_f	+
90733588	rs893586556	90733588	BLM	intron variant	c.-4-13800G>T	NM_000057.3		90717440	90747388	NM_000057.3_intron_0_0_chr15_90717441_f	+
90733589	rs947790446	90733589	BLM	intron variant	c.-4-13799G>T	NM_000057.3		90717440	90747388	NM_000057.3_intron_0_0_chr15_90717441_f	+
90733605	rs1044797992	90733605	BLM	intron variant	c.-4-13783G>C	NM_000057.3		90717440	90747388	NM_000057.3_intron_0_0_chr15_90717441_f	+
90733611	rs890914374	90733611	BLM	intron variant	c.-4-13777C>T	NM_000057.3		90717440	90747388	NM_000057.3_intron_0_0_chr15_90717441_f	+
90733618	rs906207064	90733618	BLM	intron variant	c.-4-13770A>G	NM_000057.3		90717440	90747388	NM_000057.3_intron_0_0_chr15_90717441_f	+
90733636	rs1008276678	90733636	BLM	intron variant	c.-4-13752A>C	NM_000057.3		90717440	90747388	NM_000057.3_intron_0_0_chr15_90717441_f	+
90733665	rs188043626	90733665	BLM	intron variant	c.-4-13723A>T	NM_000057.3		90717440	90747388	NM_000057.3_intron_0_0_chr15_90717441_f	+
90733668	rs900725202	90733668	BLM	intron variant	c.-4-13720T>C	NM_000057.3		90717440	90747388	NM_000057.3_intron_0_0_chr15_90717441_f	+
90733671	rs762923923	90733671	BLM	intron variant	c.-4-13717A>C	NM_000057.3		90717440	90747388	NM_000057.3_intron_0_0_chr15_90717441_f	+
90733674	rs1033283107	90733674	BLM	intron variant	c.-4-13714G>A	NM_000057.3		90717440	90747388	NM_000057.3_intron_0_0_chr15_90717441_f	+
90733676	rs551955297	90733676	BLM	intron variant	c.-4-13712A>T	NM_000057.3		90717440	90747388	NM_000057.3_intron_0_0_chr15_90717441_f	+
90733677	rs189772443	90733677	BLM	intron variant	c.-4-13711C>T	NM_000057.3		90717440	90747388	NM_000057.3_intron_0_0_chr15_90717441_f	+
90733694	rs994700003	90733694	BLM	intron variant	c.-4-13694A>G	NM_000057.3		90717440	90747388	NM_000057.3_intron_0_0_chr15_90717441_f	+
90733722	rs1027470195	90733722	BLM	intron variant	c.-4-13666A>T	NM_000057.3		90717440	90747388	NM_000057.3_intron_0_0_chr15_90717441_f	+
90733754	rs953166825	90733754	BLM	intron variant	c.-4-13634C>G	NM_000057.3		90717440	90747388	NM_000057.3_intron_0_0_chr15_90717441_f	+
90733758	rs528109138	90733758	BLM	intron variant	c.-4-13630C>T	NM_000057.3		90717440	90747388	NM_000057.3_intron_0_0_chr15_90717441_f	+
90733762	rs985961639	90733762	BLM	intron variant	c.-4-13626A>G	NM_000057.3		90717440	90747388	NM_000057.3_intron_0_0_chr15_90717441_f	+
90733765	rs1018325770	90733765	BLM	intron variant	c.-4-13623G>C	NM_000057.3		90717440	90747388	NM_000057.3_intron_0_0_chr15_90717441_f	+
90733766	rs965763015	90733766	BLM	intron variant	c.-4-13622T>A	NM_000057.3		90717440	90747388	NM_000057.3_intron_0_0_chr15_90717441_f	+
90733770	rs976777145	90733770	BLM	intron variant	c.-4-13618C>G	NM_000057.3		90717440	90747388	NM_000057.3_intron_0_0_chr15_90717441_f	+
90733791	rs62025088	90733791	BLM	intron variant	c.-4-13597T>A	NM_000057.3		90717440	90747388	NM_000057.3_intron_0_0_chr15_90717441_f	+
90733791	rs62025088	90733791	BLM	intron variant	c.-4-13597T>G	NM_000057.3		90717440	90747388	NM_000057.3_intron_0_0_chr15_90717441_f	+
90733799	rs956940857	90733799	BLM	intron variant	c.-4-13589C>G	NM_000057.3		90717440	90747388	NM_000057.3_intron_0_0_chr15_90717441_f	+
90733802	rs148680517	90733802	BLM	intron variant	c.-4-13586T>C	NM_000057.3		90717440	90747388	NM_000057.3_intron_0_0_chr15_90717441_f	+
90733809	rs116880939	90733809	BLM	intron variant	c.-4-13579C>T	NM_000057.3		90717440	90747388	NM_000057.3_intron_0_0_chr15_90717441_f	+
90733810	rs919895096	90733810	BLM	intron variant	c.-4-13578G>A	NM_000057.3		90717440	90747388	NM_000057.3_intron_0_0_chr15_90717441_f	+
90733861	rs948219607	90733861	BLM	intron variant	c.-4-13527G>A	NM_000057.3		90717440	90747388	NM_000057.3_intron_0_0_chr15_90717441_f	+
90733864	rs760946400	90733864	BLM	intron variant	c.-4-13524C>G	NM_000057.3		90717440	90747388	NM_000057.3_intron_0_0_chr15_90717441_f	+
90733876	rs927730693	90733876	BLM	intron variant	c.-4-13512G>A	NM_000057.3		90717440	90747388	NM_000057.3_intron_0_0_chr15_90717441_f	+
90733887	rs548948198	90733887	BLM	intron variant	c.-4-13501G>A	NM_000057.3		90717440	90747388	NM_000057.3_intron_0_0_chr15_90717441_f	+
90733888	rs912261222	90733888	BLM	intron variant	c.-4-13500T>C	NM_000057.3		90717440	90747388	NM_000057.3_intron_0_0_chr15_90717441_f	+
90733890	rs182674404	90733890	BLM	intron variant	c.-4-13498T>A	NM_000057.3		90717440	90747388	NM_000057.3_intron_0_0_chr15_90717441_f	+
90733890	rs182674404	90733890	BLM	intron variant	c.-4-13498T>C	NM_000057.3		90717440	90747388	NM_000057.3_intron_0_0_chr15_90717441_f	+
90733917	rs897767395	90733917	BLM	intron variant	c.-4-13471A>G	NM_000057.3		90717440	90747388	NM_000057.3_intron_0_0_chr15_90717441_f	+
90733924	rs994773230	90733924	BLM	intron variant	c.-4-13464A>G	NM_000057.3		90717440	90747388	NM_000057.3_intron_0_0_chr15_90717441_f	+
90733926	rs1039499085	90733926	BLM	intron variant	c.-4-13462A>T	NM_000057.3		90717440	90747388	NM_000057.3_intron_0_0_chr15_90717441_f	+
90733935	rs899480049	90733935	BLM	intron variant	c.-4-13453A>G	NM_000057.3		90717440	90747388	NM_000057.3_intron_0_0_chr15_90717441_f	+
90733939	rs188142303	90733939	BLM	intron variant	c.-4-13449C>G	NM_000057.3		90717440	90747388	NM_000057.3_intron_0_0_chr15_90717441_f	+
90733939	rs188142303	90733939	BLM	intron variant	c.-4-13449C>T	NM_000057.3		90717440	90747388	NM_000057.3_intron_0_0_chr15_90717441_f	+
90733940	rs1048977649	90733940	BLM	intron variant	c.-4-13448G>A	NM_000057.3		90717440	90747388	NM_000057.3_intron_0_0_chr15_90717441_f	+
90733956	rs888959149	90733956	BLM	intron variant	c.-4-13432G>C	NM_000057.3		90717440	90747388	NM_000057.3_intron_0_0_chr15_90717441_f	+
90733960	rs1007354309	90733960	BLM	intron variant	c.-4-13428A>G	NM_000057.3		90717440	90747388	NM_000057.3_intron_0_0_chr15_90717441_f	+
90733977	rs141261614	90733977	BLM	intron variant	c.-4-13411T>G	NM_000057.3		90717440	90747388	NM_000057.3_intron_0_0_chr15_90717441_f	+
90733984	rs965483813	90733984	BLM	intron variant	c.-4-13404T>G	NM_000057.3		90717440	90747388	NM_000057.3_intron_0_0_chr15_90717441_f	+
90733989	rs1020470910	90733989	BLM	intron variant	c.-4-13399G>A	NM_000057.3		90717440	90747388	NM_000057.3_intron_0_0_chr15_90717441_f	+
90733997	rs404001	90733997	BLM	intron variant	c.-4-13391A>C	NM_000057.3		90717440	90747388	NM_000057.3_intron_0_0_chr15_90717441_f	+
90733997	rs404001	90733997	BLM	intron variant	c.-4-13391A>G	NM_000057.3		90717440	90747388	NM_000057.3_intron_0_0_chr15_90717441_f	+
90734021	rs1002901151	90734021	BLM	intron variant	c.-4-13367G>A	NM_000057.3		90717440	90747388	NM_000057.3_intron_0_0_chr15_90717441_f	+
90734030	rs998623743	90734030	BLM	intron variant	c.-4-13358T>G	NM_000057.3		90717440	90747388	NM_000057.3_intron_0_0_chr15_90717441_f	+
90734033	rs1034420897	90734033	BLM	intron variant	c.-4-13355T>C	NM_000057.3		90717440	90747388	NM_000057.3_intron_0_0_chr15_90717441_f	+
90734036	rs1030943179	90734036	BLM	intron variant	c.-4-13352A>G	NM_000057.3		90717440	90747388	NM_000057.3_intron_0_0_chr15_90717441_f	+
90734037	rs549667015	90734037	BLM	intron variant	c.-4-13351A>G	NM_000057.3		90717440	90747388	NM_000057.3_intron_0_0_chr15_90717441_f	+
90734045	rs974080855	90734045	BLM	intron variant	c.-4-13343A>G	NM_000057.3		90717440	90747388	NM_000057.3_intron_0_0_chr15_90717441_f	+
90734070	rs919805969	90734070	BLM	intron variant	c.-4-13318G>C	NM_000057.3		90717440	90747388	NM_000057.3_intron_0_0_chr15_90717441_f	+
90734074	rs951335503	90734074	BLM	intron variant	c.-4-13314C>T	NM_000057.3		90717440	90747388	NM_000057.3_intron_0_0_chr15_90717441_f	+
90734085	rs989705682	90734085	BLM	intron variant	c.-4-13303T>C	NM_000057.3		90717440	90747388	NM_000057.3_intron_0_0_chr15_90717441_f	+
90734091	rs982991477	90734091	BLM	intron variant	c.-4-13297A>G	NM_000057.3		90717440	90747388	NM_000057.3_intron_0_0_chr15_90717441_f	+
90734093	rs192734290	90734093	BLM	intron variant	c.-4-13295C>A	NM_000057.3		90717440	90747388	NM_000057.3_intron_0_0_chr15_90717441_f	+
90734132	rs969966290	90734132	BLM	intron variant	c.-4-13256G>C	NM_000057.3		90717440	90747388	NM_000057.3_intron_0_0_chr15_90717441_f	+
90734134	rs76811217	90734134	BLM	intron variant	c.-4-13254T>C	NM_000057.3		90717440	90747388	NM_000057.3_intron_0_0_chr15_90717441_f	+
90734135	rs927729793	90734135	BLM	intron variant	c.-4-13253G>A	NM_000057.3		90717440	90747388	NM_000057.3_intron_0_0_chr15_90717441_f	+
90734153	rs74251773	90734153	BLM	intron variant	c.-4-13235T>A	NM_000057.3		90717440	90747388	NM_000057.3_intron_0_0_chr15_90717441_f	+
90734154	rs1036088800	90734154	BLM	intron variant	c.-4-13234C>G	NM_000057.3		90717440	90747388	NM_000057.3_intron_0_0_chr15_90717441_f	+
90734165	rs921048066	90734165	BLM	intron variant	c.-4-13223A>C	NM_000057.3		90717440	90747388	NM_000057.3_intron_0_0_chr15_90717441_f	+
90734183	rs918938720	90734183	BLM	intron variant	c.-4-13205A>G	NM_000057.3		90717440	90747388	NM_000057.3_intron_0_0_chr15_90717441_f	+
90734199	rs936286296	90734199	BLM	intron variant	c.-4-13189A>G	NM_000057.3		90717440	90747388	NM_000057.3_intron_0_0_chr15_90717441_f	+
90734215	rs577762169	90734215	BLM	intron variant	c.-4-13173G>T	NM_000057.3		90717440	90747388	NM_000057.3_intron_0_0_chr15_90717441_f	+
90734241	rs538725098	90734241	BLM	intron variant	c.-4-13147A>C	NM_000057.3		90717440	90747388	NM_000057.3_intron_0_0_chr15_90717441_f	+
90734248	rs567347514	90734248	BLM	intron variant	c.-4-13140T>A	NM_000057.3		90717440	90747388	NM_000057.3_intron_0_0_chr15_90717441_f	+
90734253	rs1053451887	90734253	BLM	intron variant	c.-4-13135A>G	NM_000057.3		90717440	90747388	NM_000057.3_intron_0_0_chr15_90717441_f	+
90734266	rs893354700	90734266	BLM	intron variant	c.-4-13122A>G	NM_000057.3		90717440	90747388	NM_000057.3_intron_0_0_chr15_90717441_f	+
90734283	rs930261437	90734283	BLM	intron variant	c.-4-13105T>A	NM_000057.3		90717440	90747388	NM_000057.3_intron_0_0_chr15_90717441_f	+
90734285	rs1010501624	90734285	BLM	intron variant	c.-4-13103A>C	NM_000057.3		90717440	90747388	NM_000057.3_intron_0_0_chr15_90717441_f	+
90734295	rs907351101	90734295	BLM	intron variant	c.-4-13093T>C	NM_000057.3		90717440	90747388	NM_000057.3_intron_0_0_chr15_90717441_f	+
90734314	rs139140583	90734314	BLM	intron variant	c.-4-13074G>A	NM_000057.3		90717440	90747388	NM_000057.3_intron_0_0_chr15_90717441_f	+
90734322	rs540019859	90734322	BLM	intron variant	c.-4-13066C>T	NM_000057.3		90717440	90747388	NM_000057.3_intron_0_0_chr15_90717441_f	+
90734326	rs542427576	90734326	BLM	intron variant	c.-4-13062C>A	NM_000057.3		90717440	90747388	NM_000057.3_intron_0_0_chr15_90717441_f	+
90734326	rs542427576	90734326	BLM	intron variant	c.-4-13062C>T	NM_000057.3		90717440	90747388	NM_000057.3_intron_0_0_chr15_90717441_f	+
90734330	rs535358380	90734330	BLM	intron variant	c.-4-13058C>T	NM_000057.3		90717440	90747388	NM_000057.3_intron_0_0_chr15_90717441_f	+
90734358	rs185113683	90734358	BLM	intron variant	c.-4-13030G>A	NM_000057.3		90717440	90747388	NM_000057.3_intron_0_0_chr15_90717441_f	+
90734375	rs1027006937	90734375	BLM	intron variant	c.-4-13013C>T	NM_000057.3		90717440	90747388	NM_000057.3_intron_0_0_chr15_90717441_f	+
90734392	rs1040195454	90734392	BLM	intron variant	c.-4-12996A>G	NM_000057.3		90717440	90747388	NM_000057.3_intron_0_0_chr15_90717441_f	+
90734417	rs188388145	90734417	BLM	intron variant	c.-4-12971C>T	NM_000057.3		90717440	90747388	NM_000057.3_intron_0_0_chr15_90717441_f	+
90734419	rs540266846	90734419	BLM	intron variant	c.-4-12969C>T	NM_000057.3		90717440	90747388	NM_000057.3_intron_0_0_chr15_90717441_f	+
90734432	rs901278485	90734432	BLM	intron variant	c.-4-12956C>T	NM_000057.3		90717440	90747388	NM_000057.3_intron_0_0_chr15_90717441_f	+
90734433	rs374550588	90734433	BLM	intron variant	c.-4-12955G>A	NM_000057.3		90717440	90747388	NM_000057.3_intron_0_0_chr15_90717441_f	+
90734441	rs1031018653	90734441	BLM	intron variant	c.-4-12947C>G	NM_000057.3		90717440	90747388	NM_000057.3_intron_0_0_chr15_90717441_f	+
90734449	rs956715370	90734449	BLM	intron variant	c.-4-12939G>A	NM_000057.3		90717440	90747388	NM_000057.3_intron_0_0_chr15_90717441_f	+
90734478	rs532275485	90734478	BLM	intron variant	c.-4-12910C>T	NM_000057.3		90717440	90747388	NM_000057.3_intron_0_0_chr15_90717441_f	+
90734479	rs550681343	90734479	BLM	intron variant	c.-4-12909G>A	NM_000057.3		90717440	90747388	NM_000057.3_intron_0_0_chr15_90717441_f	+
90734488	rs145164618	90734488	BLM	intron variant	c.-4-12900A>G	NM_000057.3		90717440	90747388	NM_000057.3_intron_0_0_chr15_90717441_f	+
90734498	rs969652675	90734498	BLM	intron variant	c.-4-12890G>A	NM_000057.3		90717440	90747388	NM_000057.3_intron_0_0_chr15_90717441_f	+
90734502	rs981370060	90734502	BLM	intron variant	c.-4-12886G>T	NM_000057.3		90717440	90747388	NM_000057.3_intron_0_0_chr15_90717441_f	+
90734514	rs1035211126	90734514	BLM	intron variant	c.-4-12874C>G	NM_000057.3		90717440	90747388	NM_000057.3_intron_0_0_chr15_90717441_f	+
90734515	rs755424259	90734515	BLM	intron variant	c.-4-12873T>A	NM_000057.3		90717440	90747388	NM_000057.3_intron_0_0_chr15_90717441_f	+
90734517	rs961130622	90734517	BLM	intron variant	c.-4-12871A>G	NM_000057.3		90717440	90747388	NM_000057.3_intron_0_0_chr15_90717441_f	+
90734518	rs531157792	90734518	BLM	intron variant	c.-4-12870C>A	NM_000057.3		90717440	90747388	NM_000057.3_intron_0_0_chr15_90717441_f	+
90734531	rs777764365	90734531	BLM	intron variant	c.-4-12857G>A	NM_000057.3		90717440	90747388	NM_000057.3_intron_0_0_chr15_90717441_f	+
90734531	rs777764365	90734531	BLM	intron variant	c.-4-12857G>T	NM_000057.3		90717440	90747388	NM_000057.3_intron_0_0_chr15_90717441_f	+
90734532	rs752741844	90734532	BLM	intron variant	c.-4-12856C>T	NM_000057.3		90717440	90747388	NM_000057.3_intron_0_0_chr15_90717441_f	+
90734539	rs549263847	90734539	BLM	intron variant	c.-4-12849C>T	NM_000057.3		90717440	90747388	NM_000057.3_intron_0_0_chr15_90717441_f	+
90734540	rs749385156	90734540	BLM	intron variant	c.-4-12848G>A	NM_000057.3		90717440	90747388	NM_000057.3_intron_0_0_chr15_90717441_f	+
90734543	rs920974494	90734543	BLM	intron variant	c.-4-12845C>A	NM_000057.3		90717440	90747388	NM_000057.3_intron_0_0_chr15_90717441_f	+
90734546	rs984447933	90734546	BLM	intron variant	c.-4-12842C>T	NM_000057.3		90717440	90747388	NM_000057.3_intron_0_0_chr15_90717441_f	+
90734557	rs192284659	90734557	BLM	intron variant	c.-4-12831G>C	NM_000057.3		90717440	90747388	NM_000057.3_intron_0_0_chr15_90717441_f	+
90734577	rs989522574	90734577	BLM	intron variant	c.-4-12811C>T	NM_000057.3		90717440	90747388	NM_000057.3_intron_0_0_chr15_90717441_f	+
90734578	rs943282826	90734578	BLM	intron variant	c.-4-12810A>C	NM_000057.3		90717440	90747388	NM_000057.3_intron_0_0_chr15_90717441_f	+
90734579	rs1040673000	90734579	BLM	intron variant	c.-4-12809T>A	NM_000057.3		90717440	90747388	NM_000057.3_intron_0_0_chr15_90717441_f	+
90734579	rs1040673000	90734579	BLM	intron variant	c.-4-12809T>C	NM_000057.3		90717440	90747388	NM_000057.3_intron_0_0_chr15_90717441_f	+
90734593	rs901690622	90734593	BLM	intron variant	c.-4-12795A>G	NM_000057.3		90717440	90747388	NM_000057.3_intron_0_0_chr15_90717441_f	+
90734596	rs184649103	90734596	BLM	intron variant	c.-4-12792C>G	NM_000057.3		90717440	90747388	NM_000057.3_intron_0_0_chr15_90717441_f	+
90734602	rs934461772	90734602	BLM	intron variant	c.-4-12786A>C	NM_000057.3		90717440	90747388	NM_000057.3_intron_0_0_chr15_90717441_f	+
90734603	rs546617099	90734603	BLM	intron variant	c.-4-12785A>G	NM_000057.3		90717440	90747388	NM_000057.3_intron_0_0_chr15_90717441_f	+
90734614	rs1052477223	90734614	BLM	intron variant	c.-4-12774C>T	NM_000057.3		90717440	90747388	NM_000057.3_intron_0_0_chr15_90717441_f	+
90734630	rs189435542	90734630	BLM	intron variant	c.-4-12758G>C	NM_000057.3		90717440	90747388	NM_000057.3_intron_0_0_chr15_90717441_f	+
90734644	rs894542779	90734644	BLM	intron variant	c.-4-12744C>T	NM_000057.3		90717440	90747388	NM_000057.3_intron_0_0_chr15_90717441_f	+
90734645	rs12443116	90734645	BLM	intron variant	c.-4-12743G>A	NM_000057.3		90717440	90747388	NM_000057.3_intron_0_0_chr15_90717441_f	+
90734648	rs1027505366	90734648	BLM	intron variant	c.-4-12740C>T	NM_000057.3		90717440	90747388	NM_000057.3_intron_0_0_chr15_90717441_f	+
90734652	rs1022232501	90734652	BLM	intron variant	c.-4-12736T>C	NM_000057.3		90717440	90747388	NM_000057.3_intron_0_0_chr15_90717441_f	+
90734653	rs112800966	90734653	BLM	intron variant	c.-4-12735A>G	NM_000057.3		90717440	90747388	NM_000057.3_intron_0_0_chr15_90717441_f	+
90734661	rs1002471725	90734661	BLM	intron variant	c.-4-12727A>G	NM_000057.3		90717440	90747388	NM_000057.3_intron_0_0_chr15_90717441_f	+
90734662	rs975220080	90734662	BLM	intron variant	c.-4-12726C>A	NM_000057.3		90717440	90747388	NM_000057.3_intron_0_0_chr15_90717441_f	+
90734663	rs1035646844	90734663	BLM	intron variant	c.-4-12725G>A	NM_000057.3		90717440	90747388	NM_000057.3_intron_0_0_chr15_90717441_f	+
90734664	rs868678342	90734664	BLM	intron variant	c.-4-12724C>T	NM_000057.3		90717440	90747388	NM_000057.3_intron_0_0_chr15_90717441_f	+
90734665	rs972222668	90734665	BLM	intron variant	c.-4-12723G>A	NM_000057.3		90717440	90747388	NM_000057.3_intron_0_0_chr15_90717441_f	+
90734667	rs866487890	90734667	BLM	intron variant	c.-4-12721G>A	NM_000057.3		90717440	90747388	NM_000057.3_intron_0_0_chr15_90717441_f	+
90734669	rs76158832	90734669	BLM	intron variant	c.-4-12719A>G	NM_000057.3		90717440	90747388	NM_000057.3_intron_0_0_chr15_90717441_f	+
90734670	rs984480490	90734670	BLM	intron variant	c.-4-12718C>T	NM_000057.3		90717440	90747388	NM_000057.3_intron_0_0_chr15_90717441_f	+
90734671	rs536453490	90734671	BLM	intron variant	c.-4-12717G>A	NM_000057.3		90717440	90747388	NM_000057.3_intron_0_0_chr15_90717441_f	+
90734673	rs943001923	90734673	BLM	intron variant	c.-4-12715A>G	NM_000057.3		90717440	90747388	NM_000057.3_intron_0_0_chr15_90717441_f	+
90734674	rs976034164	90734674	BLM	intron variant	c.-4-12714C>T	NM_000057.3		90717440	90747388	NM_000057.3_intron_0_0_chr15_90717441_f	+
90734675	rs923143851	90734675	BLM	intron variant	c.-4-12713G>A	NM_000057.3		90717440	90747388	NM_000057.3_intron_0_0_chr15_90717441_f	+
90734677	rs868525695	90734677	BLM	intron variant	c.-4-12711A>G	NM_000057.3		90717440	90747388	NM_000057.3_intron_0_0_chr15_90717441_f	+
90734679	rs1052868354	90734679	BLM	intron variant	c.-4-12709A>G	NM_000057.3		90717440	90747388	NM_000057.3_intron_0_0_chr15_90717441_f	+
90734682	rs982195457	90734682	BLM	intron variant	c.-4-12706C>G	NM_000057.3		90717440	90747388	NM_000057.3_intron_0_0_chr15_90717441_f	+
90734685	rs892572165	90734685	BLM	intron variant	c.-4-12703A>G	NM_000057.3		90717440	90747388	NM_000057.3_intron_0_0_chr15_90717441_f	+
90734689	rs946819033	90734689	BLM	intron variant	c.-4-12699A>G	NM_000057.3		90717440	90747388	NM_000057.3_intron_0_0_chr15_90717441_f	+
90734691	rs1044170063	90734691	BLM	intron variant	c.-4-12697A>G	NM_000057.3		90717440	90747388	NM_000057.3_intron_0_0_chr15_90717441_f	+
90734694	rs905199306	90734694	BLM	intron variant	c.-4-12694C>T	NM_000057.3		90717440	90747388	NM_000057.3_intron_0_0_chr15_90717441_f	+
90734695	rs866000414	90734695	BLM	intron variant	c.-4-12693G>A	NM_000057.3		90717440	90747388	NM_000057.3_intron_0_0_chr15_90717441_f	+
90734697	rs779435306	90734697	BLM	intron variant	c.-4-12691A>G	NM_000057.3		90717440	90747388	NM_000057.3_intron_0_0_chr15_90717441_f	+
90734698	rs746194533	90734698	BLM	intron variant	c.-4-12690G>C	NM_000057.3		90717440	90747388	NM_000057.3_intron_0_0_chr15_90717441_f	+
90734701	rs928853406	90734701	BLM	intron variant	c.-4-12687A>G	NM_000057.3		90717440	90747388	NM_000057.3_intron_0_0_chr15_90717441_f	+
90734725	rs1035317338	90734725	BLM	intron variant	c.-4-12663A>G	NM_000057.3		90717440	90747388	NM_000057.3_intron_0_0_chr15_90717441_f	+
90734730	rs896732217	90734730	BLM	intron variant	c.-4-12658G>C	NM_000057.3		90717440	90747388	NM_000057.3_intron_0_0_chr15_90717441_f	+
90734736	rs879084908	90734736	BLM	intron variant	c.-4-12652T>A	NM_000057.3		90717440	90747388	NM_000057.3_intron_0_0_chr15_90717441_f	+
90734758	rs993695777	90734758	BLM	intron variant	c.-4-12630A>G	NM_000057.3		90717440	90747388	NM_000057.3_intron_0_0_chr15_90717441_f	+
90734779	rs554461441	90734779	BLM	intron variant	c.-4-12609G>A	NM_000057.3		90717440	90747388	NM_000057.3_intron_0_0_chr15_90717441_f	+
90734783	rs952168411	90734783	BLM	intron variant	c.-4-12605T>A	NM_000057.3		90717440	90747388	NM_000057.3_intron_0_0_chr15_90717441_f	+
90734792	rs1055862592	90734792	BLM	intron variant	c.-4-12596A>C	NM_000057.3		90717440	90747388	NM_000057.3_intron_0_0_chr15_90717441_f	+
90734805	rs74868990	90734805	BLM	intron variant	c.-4-12583T>G	NM_000057.3		90717440	90747388	NM_000057.3_intron_0_0_chr15_90717441_f	+
90734806	rs528749135	90734806	BLM	intron variant	c.-4-12582A>G	NM_000057.3		90717440	90747388	NM_000057.3_intron_0_0_chr15_90717441_f	+
90734819	rs1017739392	90734819	BLM	intron variant	c.-4-12569C>A	NM_000057.3		90717440	90747388	NM_000057.3_intron_0_0_chr15_90717441_f	+
90734822	rs887197759	90734822	BLM	intron variant	c.-4-12566A>G	NM_000057.3		90717440	90747388	NM_000057.3_intron_0_0_chr15_90717441_f	+
90734840	rs964413874	90734840	BLM	intron variant	c.-4-12548A>G	NM_000057.3		90717440	90747388	NM_000057.3_intron_0_0_chr15_90717441_f	+
90734870	rs1041460462	90734870	BLM	intron variant	c.-4-12518G>C	NM_000057.3		90717440	90747388	NM_000057.3_intron_0_0_chr15_90717441_f	+
90734913	rs149205979	90734913	BLM	intron variant	c.-4-12475T>C	NM_000057.3		90717440	90747388	NM_000057.3_intron_0_0_chr15_90717441_f	+
90734914	rs112463807	90734914	BLM	intron variant	c.-4-12474A>G	NM_000057.3		90717440	90747388	NM_000057.3_intron_0_0_chr15_90717441_f	+
90734915	rs1028267467	90734915	BLM	intron variant	c.-4-12473T>G	NM_000057.3		90717440	90747388	NM_000057.3_intron_0_0_chr15_90717441_f	+
90734943	rs558622108	90734943	BLM	intron variant	c.-4-12445T>C	NM_000057.3		90717440	90747388	NM_000057.3_intron_0_0_chr15_90717441_f	+
90734961	rs34562418	90734961	BLM	intron variant	c.-4-12427G>T	NM_000057.3		90717440	90747388	NM_000057.3_intron_0_0_chr15_90717441_f	+
90734969	rs957856295	90734969	BLM	intron variant	c.-4-12419A>G	NM_000057.3		90717440	90747388	NM_000057.3_intron_0_0_chr15_90717441_f	+
90735002	rs955936430	90735002	BLM	intron variant	c.-4-12386A>G	NM_000057.3		90717440	90747388	NM_000057.3_intron_0_0_chr15_90717441_f	+
90735004	rs988663414	90735004	BLM	intron variant	c.-4-12384A>G	NM_000057.3		90717440	90747388	NM_000057.3_intron_0_0_chr15_90717441_f	+
90735006	rs914417765	90735006	BLM	intron variant	c.-4-12382G>A	NM_000057.3		90717440	90747388	NM_000057.3_intron_0_0_chr15_90717441_f	+
90735011	rs947187119	90735011	BLM	intron variant	c.-4-12377T>C	NM_000057.3		90717440	90747388	NM_000057.3_intron_0_0_chr15_90717441_f	+
90735013	rs1043819597	90735013	BLM	intron variant	c.-4-12375C>T	NM_000057.3		90717440	90747388	NM_000057.3_intron_0_0_chr15_90717441_f	+
90735032	rs926697454	90735032	BLM	intron variant	c.-4-12356T>A	NM_000057.3		90717440	90747388	NM_000057.3_intron_0_0_chr15_90717441_f	+
90735034	rs938059303	90735034	BLM	intron variant	c.-4-12354T>G	NM_000057.3		90717440	90747388	NM_000057.3_intron_0_0_chr15_90717441_f	+
90735041	rs1056855111	90735041	BLM	intron variant	c.-4-12347C>A	NM_000057.3		90717440	90747388	NM_000057.3_intron_0_0_chr15_90717441_f	+
90735049	rs576930804	90735049	BLM	intron variant	c.-4-12339A>T	NM_000057.3		90717440	90747388	NM_000057.3_intron_0_0_chr15_90717441_f	+
90735055	rs993768977	90735055	BLM	intron variant	c.-4-12333T>A	NM_000057.3		90717440	90747388	NM_000057.3_intron_0_0_chr15_90717441_f	+
90735059	rs1011190489	90735059	BLM	intron variant	c.-4-12329G>T	NM_000057.3		90717440	90747388	NM_000057.3_intron_0_0_chr15_90717441_f	+
90735064	rs1047980886	90735064	BLM	intron variant	c.-4-12324G>A	NM_000057.3		90717440	90747388	NM_000057.3_intron_0_0_chr15_90717441_f	+
90735072	rs887954928	90735072	BLM	intron variant	c.-4-12316C>T	NM_000057.3		90717440	90747388	NM_000057.3_intron_0_0_chr15_90717441_f	+
90735078	rs1006764199	90735078	BLM	intron variant	c.-4-12310A>C	NM_000057.3		90717440	90747388	NM_000057.3_intron_0_0_chr15_90717441_f	+
90735133	rs419372	90735133	BLM	intron variant	c.-4-12255G>A	NM_000057.3		90717440	90747388	NM_000057.3_intron_0_0_chr15_90717441_f	+
90735147	rs981779254	90735147	BLM	intron variant	c.-4-12241A>G	NM_000057.3		90717440	90747388	NM_000057.3_intron_0_0_chr15_90717441_f	+
90735148	rs927649082	90735148	BLM	intron variant	c.-4-12240A>T	NM_000057.3		90717440	90747388	NM_000057.3_intron_0_0_chr15_90717441_f	+
90735150	rs1017395259	90735150	BLM	intron variant	c.-4-12238A>G	NM_000057.3		90717440	90747388	NM_000057.3_intron_0_0_chr15_90717441_f	+
90735153	rs959052398	90735153	BLM	intron variant	c.-4-12235C>G	NM_000057.3		90717440	90747388	NM_000057.3_intron_0_0_chr15_90717441_f	+
90735163	rs991696883	90735163	BLM	intron variant	c.-4-12225A>C	NM_000057.3		90717440	90747388	NM_000057.3_intron_0_0_chr15_90717441_f	+
90735173	rs544200636	90735173	BLM	intron variant	c.-4-12215C>G	NM_000057.3		90717440	90747388	NM_000057.3_intron_0_0_chr15_90717441_f	+
90735190	rs916195763	90735190	BLM	intron variant	c.-4-12198C>A	NM_000057.3		90717440	90747388	NM_000057.3_intron_0_0_chr15_90717441_f	+
90735208	rs964810605	90735208	BLM	intron variant	c.-4-12180A>C	NM_000057.3		90717440	90747388	NM_000057.3_intron_0_0_chr15_90717441_f	+
90735213	rs997212915	90735213	BLM	intron variant	c.-4-12175A>G	NM_000057.3		90717440	90747388	NM_000057.3_intron_0_0_chr15_90717441_f	+
90735230	rs1049040821	90735230	BLM	intron variant	c.-4-12158T>C	NM_000057.3		90717440	90747388	NM_000057.3_intron_0_0_chr15_90717441_f	+
90735246	rs908600752	90735246	BLM	intron variant	c.-4-12142T>C	NM_000057.3		90717440	90747388	NM_000057.3_intron_0_0_chr15_90717441_f	+
90735260	rs868583143	90735260	BLM	intron variant	c.-4-12128T>G	NM_000057.3		90717440	90747388	NM_000057.3_intron_0_0_chr15_90717441_f	+
90735271	rs955675849	90735271	BLM	intron variant	c.-4-12117A>G	NM_000057.3		90717440	90747388	NM_000057.3_intron_0_0_chr15_90717441_f	+
90735273	rs865857377	90735273	BLM	intron variant	c.-4-12115T>A	NM_000057.3		90717440	90747388	NM_000057.3_intron_0_0_chr15_90717441_f	+
90735283	rs988696076	90735283	BLM	intron variant	c.-4-12105A>G	NM_000057.3		90717440	90747388	NM_000057.3_intron_0_0_chr15_90717441_f	+
90735286	rs1041179433	90735286	BLM	intron variant	c.-4-12102T>A	NM_000057.3		90717440	90747388	NM_000057.3_intron_0_0_chr15_90717441_f	+
90735295	rs914456962	90735295	BLM	intron variant	c.-4-12093G>A	NM_000057.3		90717440	90747388	NM_000057.3_intron_0_0_chr15_90717441_f	+
90735310	rs901156556	90735310	BLM	intron variant	c.-4-12078T>C	NM_000057.3		90717440	90747388	NM_000057.3_intron_0_0_chr15_90717441_f	+
90735323	rs968557093	90735323	BLM	intron variant	c.-4-12065A>G	NM_000057.3		90717440	90747388	NM_000057.3_intron_0_0_chr15_90717441_f	+
90735342	rs1049665922	90735342	BLM	intron variant	c.-4-12046T>G	NM_000057.3		90717440	90747388	NM_000057.3_intron_0_0_chr15_90717441_f	+
90735354	rs562574998	90735354	BLM	intron variant	c.-4-12034C>T	NM_000057.3		90717440	90747388	NM_000057.3_intron_0_0_chr15_90717441_f	+
90735364	rs980340715	90735364	BLM	intron variant	c.-4-12024C>A	NM_000057.3		90717440	90747388	NM_000057.3_intron_0_0_chr15_90717441_f	+
90735365	rs926751215	90735365	BLM	intron variant	c.-4-12023T>C	NM_000057.3		90717440	90747388	NM_000057.3_intron_0_0_chr15_90717441_f	+
90735373	rs72751825	90735373	BLM	intron variant	c.-4-12015A>G	NM_000057.3		90717440	90747388	NM_000057.3_intron_0_0_chr15_90717441_f	+
90735373	rs72751825	90735373	BLM	intron variant	c.-4-12015A>T	NM_000057.3		90717440	90747388	NM_000057.3_intron_0_0_chr15_90717441_f	+
90735375	rs1056523098	90735375	BLM	intron variant	c.-4-12013A>G	NM_000057.3		90717440	90747388	NM_000057.3_intron_0_0_chr15_90717441_f	+
90735384	rs917941532	90735384	BLM	intron variant	c.-4-12004T>C	NM_000057.3		90717440	90747388	NM_000057.3_intron_0_0_chr15_90717441_f	+
90735390	rs929251676	90735390	BLM	intron variant	c.-4-11998T>C	NM_000057.3		90717440	90747388	NM_000057.3_intron_0_0_chr15_90717441_f	+
90735398	rs1048014727	90735398	BLM	intron variant	c.-4-11990T>C	NM_000057.3		90717440	90747388	NM_000057.3_intron_0_0_chr15_90717441_f	+
90735429	rs888018990	90735429	BLM	intron variant	c.-4-11959A>G	NM_000057.3		90717440	90747388	NM_000057.3_intron_0_0_chr15_90717441_f	+
90735430	rs1006427059	90735430	BLM	intron variant	c.-4-11958G>A	NM_000057.3		90717440	90747388	NM_000057.3_intron_0_0_chr15_90717441_f	+
90735436	rs1039591288	90735436	BLM	intron variant	c.-4-11952C>A	NM_000057.3		90717440	90747388	NM_000057.3_intron_0_0_chr15_90717441_f	+
90735437	rs900642338	90735437	BLM	intron variant	c.-4-11951A>G	NM_000057.3		90717440	90747388	NM_000057.3_intron_0_0_chr15_90717441_f	+
90735438	rs997694681	90735438	BLM	intron variant	c.-4-11950G>T	NM_000057.3		90717440	90747388	NM_000057.3_intron_0_0_chr15_90717441_f	+
90735449	rs1029999809	90735449	BLM	intron variant	c.-4-11939A>G	NM_000057.3		90717440	90747388	NM_000057.3_intron_0_0_chr15_90717441_f	+
90735452	rs891471589	90735452	BLM	intron variant	c.-4-11936T>C	NM_000057.3		90717440	90747388	NM_000057.3_intron_0_0_chr15_90717441_f	+
90735459	rs1009850917	90735459	BLM	intron variant	c.-4-11929G>A	NM_000057.3		90717440	90747388	NM_000057.3_intron_0_0_chr15_90717441_f	+
90735461	rs966459043	90735461	BLM	intron variant	c.-4-11927T>A	NM_000057.3		90717440	90747388	NM_000057.3_intron_0_0_chr15_90717441_f	+
90735465	rs1003693732	90735465	BLM	intron variant	c.-4-11923A>G	NM_000057.3		90717440	90747388	NM_000057.3_intron_0_0_chr15_90717441_f	+
90735472	rs1034768878	90735472	BLM	intron variant	c.-4-11916T>C	NM_000057.3		90717440	90747388	NM_000057.3_intron_0_0_chr15_90717441_f	+
90735478	rs1021536606	90735478	BLM	intron variant	c.-4-11910T>G	NM_000057.3		90717440	90747388	NM_000057.3_intron_0_0_chr15_90717441_f	+
90735482	rs180743131	90735482	BLM	intron variant	c.-4-11906G>T	NM_000057.3		90717440	90747388	NM_000057.3_intron_0_0_chr15_90717441_f	+
90735524	rs561301717	90735524	BLM	intron variant	c.-4-11864C>T	NM_000057.3		90717440	90747388	NM_000057.3_intron_0_0_chr15_90717441_f	+
90735564	rs979987901	90735564	BLM	intron variant	c.-4-11824C>G	NM_000057.3		90717440	90747388	NM_000057.3_intron_0_0_chr15_90717441_f	+
90735569	rs1034609728	90735569	BLM	intron variant	c.-4-11819A>G	NM_000057.3		90717440	90747388	NM_000057.3_intron_0_0_chr15_90717441_f	+
90735594	rs199640156	90735594	BLM	intron variant	c.-4-11794T>A	NM_000057.3		90717440	90747388	NM_000057.3_intron_0_0_chr15_90717441_f	+
90735669	rs959876372	90735669	BLM	intron variant	c.-4-11719A>G	NM_000057.3		90717440	90747388	NM_000057.3_intron_0_0_chr15_90717441_f	+
90735676	rs528814127	90735676	BLM	intron variant	c.-4-11712T>G	NM_000057.3		90717440	90747388	NM_000057.3_intron_0_0_chr15_90717441_f	+
90735705	rs917971221	90735705	BLM	intron variant	c.-4-11683T>A	NM_000057.3		90717440	90747388	NM_000057.3_intron_0_0_chr15_90717441_f	+
90735706	rs929323792	90735706	BLM	intron variant	c.-4-11682A>T	NM_000057.3		90717440	90747388	NM_000057.3_intron_0_0_chr15_90717441_f	+
90735711	rs983446388	90735711	BLM	intron variant	c.-4-11677A>C	NM_000057.3		90717440	90747388	NM_000057.3_intron_0_0_chr15_90717441_f	+
90735712	rs769580310	90735712	BLM	intron variant	c.-4-11676C>T	NM_000057.3		90717440	90747388	NM_000057.3_intron_0_0_chr15_90717441_f	+
90735716	rs908689742	90735716	BLM	intron variant	c.-4-11672C>T	NM_000057.3		90717440	90747388	NM_000057.3_intron_0_0_chr15_90717441_f	+
90735722	rs909485874	90735722	BLM	intron variant	c.-4-11666G>A	NM_000057.3		90717440	90747388	NM_000057.3_intron_0_0_chr15_90717441_f	+
90735729	rs772832676	90735729	BLM	intron variant	c.-4-11659T>C	NM_000057.3		90717440	90747388	NM_000057.3_intron_0_0_chr15_90717441_f	+
90735730	rs942291998	90735730	BLM	intron variant	c.-4-11658A>G	NM_000057.3		90717440	90747388	NM_000057.3_intron_0_0_chr15_90717441_f	+
90735747	rs539209804	90735747	BLM	intron variant	c.-4-11641C>A	NM_000057.3		90717440	90747388	NM_000057.3_intron_0_0_chr15_90717441_f	+
90735751	rs900673471	90735751	BLM	intron variant	c.-4-11637G>T	NM_000057.3		90717440	90747388	NM_000057.3_intron_0_0_chr15_90717441_f	+
90735759	rs933472411	90735759	BLM	intron variant	c.-4-11629G>A	NM_000057.3		90717440	90747388	NM_000057.3_intron_0_0_chr15_90717441_f	+
90735762	rs546902997	90735762	BLM	intron variant	c.-4-11626G>A	NM_000057.3		90717440	90747388	NM_000057.3_intron_0_0_chr15_90717441_f	+
90735769	rs891545188	90735769	BLM	intron variant	c.-4-11619A>G	NM_000057.3		90717440	90747388	NM_000057.3_intron_0_0_chr15_90717441_f	+
90735779	rs377526016	90735779	BLM	intron variant	c.-4-11609G>A	NM_000057.3		90717440	90747388	NM_000057.3_intron_0_0_chr15_90717441_f	+
90735780	rs1009882303	90735780	BLM	intron variant	c.-4-11608A>G	NM_000057.3		90717440	90747388	NM_000057.3_intron_0_0_chr15_90717441_f	+
90735782	rs1021232332	90735782	BLM	intron variant	c.-4-11606A>G	NM_000057.3		90717440	90747388	NM_000057.3_intron_0_0_chr15_90717441_f	+
90735785	rs78489519	90735785	BLM	intron variant	c.-4-11603T>C	NM_000057.3		90717440	90747388	NM_000057.3_intron_0_0_chr15_90717441_f	+
90735798	rs1001875479	90735798	BLM	intron variant	c.-4-11590A>G	NM_000057.3		90717440	90747388	NM_000057.3_intron_0_0_chr15_90717441_f	+
90735804	rs1034231228	90735804	BLM	intron variant	c.-4-11584A>T	NM_000057.3		90717440	90747388	NM_000057.3_intron_0_0_chr15_90717441_f	+
90735820	rs960151678	90735820	BLM	intron variant	c.-4-11568A>C	NM_000057.3		90717440	90747388	NM_000057.3_intron_0_0_chr15_90717441_f	+
90735822	rs78203773	90735822	BLM	intron variant	c.-4-11566T>G	NM_000057.3		90717440	90747388	NM_000057.3_intron_0_0_chr15_90717441_f	+
90735828	rs774399031	90735828	BLM	intron variant	c.-4-11560A>C	NM_000057.3		90717440	90747388	NM_000057.3_intron_0_0_chr15_90717441_f	+
90735828	rs774399031	90735828	BLM	intron variant	c.-4-11560A>G	NM_000057.3		90717440	90747388	NM_000057.3_intron_0_0_chr15_90717441_f	+
90735830	rs902338862	90735830	BLM	intron variant	c.-4-11558A>C	NM_000057.3		90717440	90747388	NM_000057.3_intron_0_0_chr15_90717441_f	+
90735854	rs373845827	90735854	BLM	intron variant	c.-4-11534A>G	NM_000057.3		90717440	90747388	NM_000057.3_intron_0_0_chr15_90717441_f	+
90735865	rs576042861	90735865	BLM	intron variant	c.-4-11523G>A	NM_000057.3		90717440	90747388	NM_000057.3_intron_0_0_chr15_90717441_f	+
90735868	rs1003363987	90735868	BLM	intron variant	c.-4-11520A>C	NM_000057.3		90717440	90747388	NM_000057.3_intron_0_0_chr15_90717441_f	+
90735874	rs759418359	90735874	BLM	intron variant	c.-4-11514T>G	NM_000057.3		90717440	90747388	NM_000057.3_intron_0_0_chr15_90717441_f	+
90735894	rs1034696632	90735894	BLM	intron variant	c.-4-11494G>T	NM_000057.3		90717440	90747388	NM_000057.3_intron_0_0_chr15_90717441_f	+
90735901	rs1025101287	90735901	BLM	intron variant	c.-4-11487T>C	NM_000057.3		90717440	90747388	NM_000057.3_intron_0_0_chr15_90717441_f	+
90735942	rs950758448	90735942	BLM	intron variant	c.-4-11446G>T	NM_000057.3		90717440	90747388	NM_000057.3_intron_0_0_chr15_90717441_f	+
90735953	rs983477442	90735953	BLM	intron variant	c.-4-11435A>C	NM_000057.3		90717440	90747388	NM_000057.3_intron_0_0_chr15_90717441_f	+
90735962	rs909226085	90735962	BLM	intron variant	c.-4-11426G>A	NM_000057.3		90717440	90747388	NM_000057.3_intron_0_0_chr15_90717441_f	+
90735964	rs550518127	90735964	BLM	intron variant	c.-4-11424G>A	NM_000057.3		90717440	90747388	NM_000057.3_intron_0_0_chr15_90717441_f	+
90735965	rs975410526	90735965	BLM	intron variant	c.-4-11423C>T	NM_000057.3		90717440	90747388	NM_000057.3_intron_0_0_chr15_90717441_f	+
90735971	rs922202104	90735971	BLM	intron variant	c.-4-11417C>A	NM_000057.3		90717440	90747388	NM_000057.3_intron_0_0_chr15_90717441_f	+
90735979	rs933525985	90735979	BLM	intron variant	c.-4-11409T>A	NM_000057.3		90717440	90747388	NM_000057.3_intron_0_0_chr15_90717441_f	+
90735979	rs933525985	90735979	BLM	intron variant	c.-4-11409T>C	NM_000057.3		90717440	90747388	NM_000057.3_intron_0_0_chr15_90717441_f	+
90735980	rs184415493	90735980	BLM	intron variant	c.-4-11408A>T	NM_000057.3		90717440	90747388	NM_000057.3_intron_0_0_chr15_90717441_f	+
90736006	rs536347258	90736006	BLM	intron variant	c.-4-11382T>C	NM_000057.3		90717440	90747388	NM_000057.3_intron_0_0_chr15_90717441_f	+
90736037	rs913012673	90736037	BLM	intron variant	c.-4-11351C>T	NM_000057.3		90717440	90747388	NM_000057.3_intron_0_0_chr15_90717441_f	+
90736045	rs984760537	90736045	BLM	intron variant	c.-4-11343G>A	NM_000057.3		90717440	90747388	NM_000057.3_intron_0_0_chr15_90717441_f	+
90736055	rs945813269	90736055	BLM	intron variant	c.-4-11333A>G	NM_000057.3		90717440	90747388	NM_000057.3_intron_0_0_chr15_90717441_f	+
90736072	rs767307489	90736072	BLM	intron variant	c.-4-11316G>A	NM_000057.3		90717440	90747388	NM_000057.3_intron_0_0_chr15_90717441_f	+
90736078	rs189694086	90736078	BLM	intron variant	c.-4-11310C>T	NM_000057.3		90717440	90747388	NM_000057.3_intron_0_0_chr15_90717441_f	+
90736085	rs976927225	90736085	BLM	intron variant	c.-4-11303C>G	NM_000057.3		90717440	90747388	NM_000057.3_intron_0_0_chr15_90717441_f	+
90736105	rs181294472	90736105	BLM	intron variant	c.-4-11283A>G	NM_000057.3		90717440	90747388	NM_000057.3_intron_0_0_chr15_90717441_f	+
90736109	rs1001173999	90736109	BLM	intron variant	c.-4-11279T>G	NM_000057.3		90717440	90747388	NM_000057.3_intron_0_0_chr15_90717441_f	+
90736119	rs985431236	90736119	BLM	intron variant	c.-4-11269C>T	NM_000057.3		90717440	90747388	NM_000057.3_intron_0_0_chr15_90717441_f	+
90736121	rs752438595	90736121	BLM	intron variant	c.-4-11267C>G	NM_000057.3		90717440	90747388	NM_000057.3_intron_0_0_chr15_90717441_f	+
90736137	rs537171443	90736137	BLM	intron variant	c.-4-11251G>A	NM_000057.3		90717440	90747388	NM_000057.3_intron_0_0_chr15_90717441_f	+
90736146	rs533942754	90736146	BLM	intron variant	c.-4-11242A>C	NM_000057.3		90717440	90747388	NM_000057.3_intron_0_0_chr15_90717441_f	+
90736150	rs946764041	90736150	BLM	intron variant	c.-4-11238T>C	NM_000057.3		90717440	90747388	NM_000057.3_intron_0_0_chr15_90717441_f	+
90736164	rs558914475	90736164	BLM	intron variant	c.-4-11224T>C	NM_000057.3		90717440	90747388	NM_000057.3_intron_0_0_chr15_90717441_f	+
90736176	rs12907903	90736176	BLM	intron variant	c.-4-11212T>A	NM_000057.3		90717440	90747388	NM_000057.3_intron_0_0_chr15_90717441_f	+
90736197	rs1025466619	90736197	BLM	intron variant	c.-4-11191C>T	NM_000057.3		90717440	90747388	NM_000057.3_intron_0_0_chr15_90717441_f	+
90736201	rs753912874	90736201	BLM	intron variant	c.-4-11187C>A	NM_000057.3		90717440	90747388	NM_000057.3_intron_0_0_chr15_90717441_f	+
90736201	rs753912874	90736201	BLM	intron variant	c.-4-11187C>G	NM_000057.3		90717440	90747388	NM_000057.3_intron_0_0_chr15_90717441_f	+
90736231	rs1004976238	90736231	BLM	intron variant	c.-4-11157G>C	NM_000057.3		90717440	90747388	NM_000057.3_intron_0_0_chr15_90717441_f	+
90736233	rs1016318232	90736233	BLM	intron variant	c.-4-11155A>G	NM_000057.3		90717440	90747388	NM_000057.3_intron_0_0_chr15_90717441_f	+
90736240	rs963743704	90736240	BLM	intron variant	c.-4-11148T>G	NM_000057.3		90717440	90747388	NM_000057.3_intron_0_0_chr15_90717441_f	+
90736252	rs1011936862	90736252	BLM	intron variant	c.-4-11136A>T	NM_000057.3		90717440	90747388	NM_000057.3_intron_0_0_chr15_90717441_f	+
90736253	rs974769373	90736253	BLM	intron variant	c.-4-11135C>A	NM_000057.3		90717440	90747388	NM_000057.3_intron_0_0_chr15_90717441_f	+
90736260	rs922201900	90736260	BLM	intron variant	c.-4-11128T>G	NM_000057.3		90717440	90747388	NM_000057.3_intron_0_0_chr15_90717441_f	+
90736278	rs1016227493	90736278	BLM	intron variant	c.-4-11110T>G	NM_000057.3		90717440	90747388	NM_000057.3_intron_0_0_chr15_90717441_f	+
90736279	rs868270257	90736279	BLM	intron variant	c.-4-11109T>C	NM_000057.3		90717440	90747388	NM_000057.3_intron_0_0_chr15_90717441_f	+
90736282	rs551722041	90736282	BLM	intron variant	c.-4-11106T>C	NM_000057.3		90717440	90747388	NM_000057.3_intron_0_0_chr15_90717441_f	+
[truncated: 8,479 more rows]
