# Supplementary material for: Investigating the pathogenic SNPs in BLM helicase and their biological consequences by computational approach
Source: Sci Rep. 2020 Jul 23;10:12377. doi: 10.1038/s41598-020-69033-8 (PMC7378827; doi:10.1038/s41598-020-69033-8)
Supplement: Supplementary file 5 — Supplementary Table S3 [file 41598_2020_69033_MOESM5_ESM.xlsx]

## Sheet: Table_S3
Table S3: List of SNPs predicted as “stop gained” and “start lost” mutation using different bioinformatics tools.
#Uploaded_variation	Chr	Pos	VSc	BLM	HGVSc	Consequence1	HGVSp	cDNA_position	PHENO	PUBMED	MOTIF_NAME	MOTIF_POS	miRNA	MutPred_score	LoFtool	SIFT	PolyPhen	Condel	PROVEAN_score_high	AminoAcid	Consequence2	start	stop	Exonlocation	orientation
rs1057516593	15	90747394	T>C	BLM	NM_000057.3	start_lost	NP_000048.1:p.Met1?	120	1	-	-	-	-	1	0.959	0	0.966	0.853	-2.74	Met1Thr	5 prime UTR variant;missense variant	90747392	90747490	NM_000057.3_cds_1_0_chr15_90747393_f	+
rs776826506	15	90747420	C>T	BLM	NM_000057.3	stop_gained	NP_000048.1:p.Gln10Ter	146	-	-	-	-	-	-	0.959	-	-	-	-	Gln10Ter	5 prime UTR variant;nonsense	90747392	90747490	NM_000057.3_cds_1_0_chr15_90747393_f	+
rs367543030	15	90749579	C>A	BLM	NM_000057.3	stop_gained	NP_000048.1:p.Ser104Ter	429	1,1	20301572	-	-	-	-	0.959	-	-	-	-	Ser104Ter	2KB upstream variant;5 prime UTR variant;nonsense	90749366	90750067	NM_000057.3_cds_2_0_chr15_90749367_f	+
rs1052258023	15	90749758	G>T	BLM	NM_000057.3	stop_gained	NP_000048.1:p.Glu164Ter	608	-	-	-	-	-	-	0.959	-	-	-	-	Glu164Ter	5 prime UTR variant;2KB upstream variant;nonsense	90749366	90750067	NM_000057.3_cds_2_0_chr15_90749367_f	+
rs761533210	15	90749935	G>T	BLM	NM_000057.3	stop_gained	NP_000048.1:p.Glu223Ter	785	-	-	-	-	-	-	0.959	-	-	-	-	Glu223Ter	5 prime UTR variant;2KB upstream variant;nonsense	90749366	90750067	NM_000057.3_cds_2_0_chr15_90749367_f	+
rs918752814	15	90749938	C>T	BLM	NM_000057.3	stop_gained	NP_000048.1:p.Gln224Ter	788	-	-	-	-	-	-	0.959	-	-	-	-	Gln224Ter	2KB upstream variant;5 prime UTR variant;nonsense	90749366	90750067	NM_000057.3_cds_2_0_chr15_90749367_f	+
rs751718191	15	90750061	G>T	BLM	NM_000057.3	stop_gained	NP_000048.1:p.Glu265Ter	911	0,1	-	-	-	-	-	0.959	-	-	-	-	Glu265Ter	5 prime UTR variant;nonsense	90749366	90750067	NM_000057.3_cds_2_0_chr15_90749367_f	+
rs1057516964	15	90760657	G>A	BLM	NM_000057.3	stop_gained	NP_000048.1:p.Trp428Ter	1402	1,1	-	-	-	-	-	0.959	-	-	-	-	Trp428Ter	5 prime UTR variant;2KB upstream variant;nonsense	90760593	90761255	NM_000057.3_cds_6_0_chr15_90760594_f	+
rs754203833	15	90760674	C>G	BLM	NM_000057.3	stop_gained	NP_000048.1:p.Ser434Ter	1419	-	-	-	-	-	-	0.959	-	-	-	-	Ser434Ter	2KB upstream variant;5 prime UTR variant;nonsense	90760593	90761255	NM_000057.3_cds_6_0_chr15_90760594_f	+
rs730881428	15	90760731	T>G	BLM	NM_000057.3	stop_gained	NP_000048.1:p.Leu453Ter	1476	-	-	-	-	-	-	0.959	-	-	-	-	Leu453Ter	2KB upstream variant;nonsense	90760593	90761255	NM_000057.3_cds_6_0_chr15_90760594_f	+
rs367543038	15	90761001	T>A	BLM	NM_000057.3	stop_gained	NP_000048.1:p.Leu543Ter	1746	1,1	20301572	-	-	-	-	0.959	-	-	-	-	Leu543Ter	2KB upstream variant;nonsense	90760593	90761255	NM_000057.3_cds_6_0_chr15_90760594_f	+
rs200389141	15	90761015	C>T	BLM	NM_000057.3	stop_gained	NP_000048.1:p.Gln548Ter	1760	1,1	1.74072e+31	-	-	-	-	0.959	-	-	-	-	Gln548Ter	2KB upstream variant;nonsense	90760593	90761255	NM_000057.3_cds_6_0_chr15_90760594_f	+
rs138943954	15	90761157	C>A	BLM	NM_000057.3	stop_gained	NP_000048.1:p.Ser595Ter	1902	0,1	-	-	-	-	-	0.959	-	-	-	-	Ser595Ter	2KB upstream variant;nonsense	90760593	90761255	NM_000057.3_cds_6_0_chr15_90760594_f	+
rs774639456	15	90761243	C>T	BLM	NM_000057.3	stop_gained	NP_000048.1:p.Gln624Ter	1988	-	-	-	-	-	-	0.959	-	-	-	-	Gln624Ter	2KB upstream variant;nonsense	90760593	90761255	NM_000057.3_cds_6_0_chr15_90760594_f	+
rs746857727	15	90762977	C>T	BLM	NM_000057.3	stop_gained	NP_000048.1:p.Gln632Ter	2012	-	-	-	-	-	-	0.959	-	-	-	-	Gln632Ter	5 prime UTR variant;nonsense	90762965	90763157	NM_000057.3_cds_7_0_chr15_90762966_f	+
rs373525781	15	90763016	C>T	BLM	NM_000057.3	stop_gained	NP_000048.1:p.Gln645Ter	2051	0,1	-	-	-	-	-	0.959	-	-	-	-	Gln645Ter	5 prime UTR variant;nonsense	90762965	90763157	NM_000057.3_cds_7_0_chr15_90762966_f	+
rs367543028	15	90765319	C>T	BLM	NM_000057.3	stop_gained	NP_000048.1:p.Gln700Ter	2216	1,1	20301572	-	-	-	-	0.959	-	-	-	-	Gln700Ter	nonsense	90765295	90765414	NM_000057.3_cds_8_0_chr15_90765296_f	+
rs865899765	15	90766924	T>G	BLM	NM_000057.3	stop_gained	NP_000048.1:p.Tyr736Ter	2326	-	-	-	-	-	-	0.959	-	-	-	-	Tyr736Ter	nonsense	90766909	90767023	NM_000057.3_cds_9_0_chr15_90766910_f	+
rs367543039	15	90782909	G>A	BLM	NM_000057.3	stop_gained	NP_000048.1:p.Trp881Ter	2761	1,1	20301572	-	-	-	-	0.959	-	-	-	-	Trp881Ter	nonsense	90782821	90782928	NM_000057.3_cds_12_0_chr15_90782822_f	+
rs587779884	15	90784953	C>T	BLM	NM_000057.3	stop_gained	NP_000048.1:p.Arg899Ter	2813	1,1,1	2.30283e+39	-	-	-	-	0.959	-	-	-	-	Arg899Ter	nonsense	90784920	90785081	NM_000057.3_cds_13_0_chr15_90784921_f	+
rs1057516700	15	90785079	C>T	BLM	NM_000057.3	stop_gained,splice_region_variant	NP_000048.1:p.Gln941Ter	2939	1,1	-	-	-	-	-	0.959	-	-	-	-	Gln941Ter	nonsense	90784920	90785081	NM_000057.3_cds_13_0_chr15_90784921_f	+
rs762354041	15	90790700	C>T	BLM	NM_000057.3	stop_gained	NP_000048.1:p.Arg959Ter	2993	1,1	-	-	-	-	-	0.959	-	-	-	-	Arg959Ter	nonsense	90790648	90790844	NM_000057.3_cds_14_0_chr15_90790649_f	+
rs780890722	15	90790751	G>T	BLM	NM_000057.3	stop_gained	NP_000048.1:p.Glu976Ter	3044	-	-	-	-	-	-	0.959	-	-	-	-	Glu976Ter	nonsense	90790648	90790844	NM_000057.3_cds_14_0_chr15_90790649_f	+
rs367543017	15	90798257	C>G	BLM	NM_000057.3	stop_gained	NP_000048.1:p.Ser1093Ter	3396	1,1,0	2472832720301570	-	-	-	-	0.959	-	-	-	-	Ser1093Ter	nonsense;missense variant	90798189	90798337	NM_000057.3_cds_16_0_chr15_90798190_f	+
rs1057516774	15	90803562	G>T	BLM	NM_000057.3	stop_gained	NP_000048.1:p.Gly1134Ter	3518	1	-	-	-	-	-	0.959	-	-	-	-	Gly1134Ter	intron variant;nonsense	90803520	90803720	NM_000057.3_cds_17_0_chr15_90803521_f	+
rs587783037	15	90803577	C>T	BLM	NM_000057.3	stop_gained	NP_000048.1:p.Arg1139Ter	3533	1,1	1740715520301570	-	-	-	-	0.959	-	-	-	-	Arg1139Ter	intron variant;nonsense	90803520	90803720	NM_000057.3_cds_17_0_chr15_90803521_f	+
rs770311534	15	90803601	A>T	BLM	NM_000057.3	stop_gained	NP_000048.1:p.Lys1147Ter	3557	-	-	-	-	-	-	0.959	-	-	-	-	Lys1147Ter	intron variant;nonsense	90803520	90803720	NM_000057.3_cds_17_0_chr15_90803521_f	+
rs367543031	15	90809232	C>T	BLM	NM_000057.3	stop_gained	NP_000048.1:p.Gln1283Ter	3965	1,1	20301572	-	-	-	-	0.959	-	-	-	-	Gln1283Ter	nonsense	90809136	90809259	NM_000057.3_cds_19_0_chr15_90809137_f	+
rs1057516728	15	90809240	C>A	BLM	NM_000057.3	stop_gained	NP_000048.1:p.Tyr1285Ter	3973	1	-	-	-	-	-	0.959	-	-	-	-	Tyr1285Ter	nonsense	90809136	90809259	NM_000057.3_cds_19_0_chr15_90809137_f	+
