# Supplementary material for: Investigating the pathogenic SNPs in BLM helicase and their biological consequences by computational approach
Source: Sci Rep. 2020 Jul 23;10:12377. doi: 10.1038/s41598-020-69033-8 (PMC7378827; doi:10.1038/s41598-020-69033-8)
Supplement: Supplementary file 6 — Supplementary Table S4 [file 41598_2020_69033_MOESM6_ESM.xlsx]

## Sheet: Table S4
Table S4: List of non-synonymous SNPs predicted as deleterious/damaging using different bioinformatics tools.
#Uploaded_variation	Chr	Pos	VSc	BLM	HGVSc	Consequence1	HGVSp	cDNA_position	PHENO	PUBMED	MOTIF_NAME	MOTIF_POS	miRNA	MutPred_score	LoFtool	SIFT	PolyPhen	Condel	PROVEAN_score_high	AminoAcid	Consequence2	start	stop	Exonlocation	orientation	Amino_acidsProtein_positionAmino_acids
rs144706057	15	90747403	T>A	BLM	NM_000057.3	missense_variant	NP_000048.1:p.Val4Asp	129	1	25637381	-	-	-	0.203	0.959	0	0.691	0.692	-2.79	Val4Asp	5 prime UTR variant;missense variant	90747392	90747490	NM_000057.3_cds_1_0_chr15_90747393_f	+	V4D
rs760982604	15	90747405	C>T	BLM	NM_000057.3	missense_variant	NP_000048.1:p.Pro5Ser	131	-	-	-	-	-	0.261	0.959	0	0.996	0.906	-3.5	Pro5Ser	5 prime UTR variant;missense variant	90747392	90747490	NM_000057.3_cds_1_0_chr15_90747393_f	+	P5S
rs148545569	15	90747435	C>T	BLM	NM_000057.3	missense_variant	NP_000048.1:p.Arg15Cys	161	1	-	-	-	-	-	0.959	0.02	0.828	0.697	-2.57	Arg15Cys	5 prime UTR variant;missense variant	90747392	90747490	NM_000057.3_cds_1_0_chr15_90747393_f	+	R15C
rs140382474	15	90749459	A>T	BLM	NM_000057.3	missense_variant	NP_000048.1:p.Asp64Val	309	1	-	-	-	-	-	0.959	0	0.726	0.709	-2.77	Asp64Val	5 prime UTR variant;2KB upstream variant;missense variant	90749366	90750067	NM_000057.3_cds_2_0_chr15_90749367_f	+	D64V
rs772175681	15	90749735	A>G	BLM	NM_000057.3	missense_variant	NP_000048.1:p.Asp156Gly	585	-	-	-	-	-	0.259	0.959	0.03	0.994	0.817	-3.67	Asp156Gly	5 prime UTR variant;2KB upstream variant;missense variant	90749366	90750067	NM_000057.3_cds_2_0_chr15_90749367_f	+	D156G
rs147084654	15	90749747	T>C	BLM	NM_000057.3	missense_variant	NP_000048.1:p.Phe160Ser	597	-	-	-	-	-	-	0.959	0	0.994	0.897	-3.17	Phe160Ser	5 prime UTR variant;2KB upstream variant;missense variant	90749366	90750067	NM_000057.3_cds_2_0_chr15_90749367_f	+	F160S
rs146096923	15	90751870	G>T	BLM	NM_000057.3	missense_variant	NP_000048.1:p.Asp295Tyr	1001	-	-	-	-	-	-	0.959	0.02	0.879	0.726	-3.3	Asp295Tyr	5 prime UTR variant;missense variant	90751786	90751946	NM_000057.3_cds_3_0_chr15_90751787_f	+	D295Y
rs867262547	15	90751891	C>T	BLM	NM_000057.3	missense_variant	NP_000048.1:p.Pro302Ser	1022	-	-	-	-	-	0.194	0.959	0	0.996	0.906	-3.68	Pro302Ser	5 prime UTR variant;missense variant	90751786	90751946	NM_000057.3_cds_3_0_chr15_90751787_f	+	P302S
rs773421970	15	90751901	C>G	BLM	NM_000057.3	missense_variant	NP_000048.1:p.Pro305Arg	1032	-	-	-	-	-	0.273	0.959	0	0.997	0.911	-3.63	Pro305Arg	5 prime UTR variant;missense variant	90751786	90751946	NM_000057.3_cds_3_0_chr15_90751787_f	+	P305R
rs781643015	15	90760219	C>T	BLM	NM_000057.3	missense_variant	NP_000048.1:p.Pro387Leu	1278	-	-	-	-	-	0.813	0.959	0	0.911	0.807	-5.73	Pro387Leu	intron variant;missense variant	90760146	90760279	NM_000057.3_cds_5_0_chr15_90760147_f	+	P387L
rs770721765	15	90760269	C>T	BLM	NM_000057.3	missense_variant	NP_000048.1:p.Arg404Trp	1328	-	-	-	-	-	0.721	0.959	0	0.995	0.902	-4.49	Arg404Trp	intron variant;missense variant	90760146	90760279	NM_000057.3_cds_5_0_chr15_90760147_f	+	R404W
rs900060314	15	90760594	A>C	BLM	NM_000057.3	missense_variant,splice_region_variant	NP_000048.1:p.Arg407Ser	1339	-	-	-	-	-	0.798	0.959	0	0.998	0.919	-2.64	Arg407Ser	2KB upstream variant;5 prime UTR variant;missense variant	90760593	90761255	NM_000057.3_cds_6_0_chr15_90760594_f	+	R407S
rs778700833	15	90760869	C>T	BLM	NM_000057.3	missense_variant	NP_000048.1:p.Ser499Phe	1614	1	-	-	-	-	0.33	0.959	0	0.726	0.709	-2.8	Ser499Phe	2KB upstream variant;missense variant	90760593	90761255	NM_000057.3_cds_6_0_chr15_90760594_f	+	S499F
rs746386524	15	90761051	G>C	BLM	NM_000057.3	missense_variant	NP_000048.1:p.Asp560His	1796	-	-	-	-	-	0.378	0.959	0.01	0.909	0.768	-3.09	Asp560His	2KB upstream variant;missense variant	90760593	90761255	NM_000057.3_cds_6_0_chr15_90760594_f	+	D560H
rs748567176	15	90763047	T>C	BLM	NM_000057.3	missense_variant	NP_000048.1:p.Met655Thr	2082	-	-	-	-	-	-	0.959	0	0.573	0.641	-5.46	Met655Thr	missense variant	90762965	90763157	NM_000057.3_cds_7_0_chr15_90762966_f	+	M655T
rs747281324	15	90763098	A>G	BLM	NM_000057.3	missense_variant	NP_000048.1:p.Gln672Arg	2133	1,1	1.74072e+93	-	-	-	0.964	0.959	0	1	0.945	-3.73	Gln672Arg	missense variant	90762965	90763157	NM_000057.3_cds_7_0_chr15_90762966_f	+	Q672R
rs745922014	15	90763113	A>G	BLM	NM_000057.3	missense_variant	NP_000048.1:p.Asn677Ser	2148	-	-	-	-	-	0.562	0.959	0	0.715	0.704	-4.66	Asn677Ser	missense variant	90762965	90763157	NM_000057.3_cds_7_0_chr15_90762966_f	+	N677S
rs768774375	15	90763124	C>T	BLM	NM_000057.3	missense_variant	NP_000048.1:p.Leu681Phe	2159	-	-	-	-	-	0.447	0.959	0.02	0.642	0.608	-3.36	Leu681Phe	missense variant	90762965	90763157	NM_000057.3_cds_7_0_chr15_90762966_f	+	L681F
rs761589072	15	90763152	C>T	BLM	NM_000057.3	missense_variant	NP_000048.1:p.Pro690Leu	2187	0,1	26788541	-	-	-	0.809	0.959	0	0.999	0.935	-9.32	Pro690Leu	missense variant	90762965	90763157	NM_000057.3_cds_7_0_chr15_90762966_f	+	P690L
rs565078630	15	90765298	G>A	BLM	NM_000057.3	missense_variant,splice_region_variant	NP_000048.1:p.Gly693Ser	2195	-	-	-	-	-	0.715	0.959	0	0.991	0.889	-5.55	Gly693Ser	missense variant	90765295	90765414	NM_000057.3_cds_8_0_chr15_90765296_f	+	G693S
rs771864442	15	90765299	G>A	BLM	NM_000057.3	missense_variant	NP_000048.1:p.Gly693Asp	2196	-	-	-	-	-	0.736	0.959	0	0.999	0.935	-6.47	Gly693Asp	missense variant	90765295	90765414	NM_000057.3_cds_8_0_chr15_90765296_f	+	G693D
rs773097986	15	90765308	G>A	BLM	NM_000057.3	missense_variant	NP_000048.1:p.Ser696Asn	2205	-	-	-	-	-	0.934	0.959	0	1	0.945	-2.77	Ser696Asn	missense variant	90765295	90765414	NM_000057.3_cds_8_0_chr15_90765296_f	+	S696N
rs759414733	15	90765323	T>G	BLM	NM_000057.3	missense_variant	NP_000048.1:p.Leu701Arg	2220	-	-	-	-	-	0.807	0.959	0	0.999	0.935	-5.55	Leu701Arg	missense variant	90765295	90765414	NM_000057.3_cds_8_0_chr15_90765296_f	+	L701R
rs770625327	15	90765326	C>T	BLM	NM_000057.3	missense_variant	NP_000048.1:p.Pro702Leu	2223	-	-	-	-	-	0.85	0.959	0	1	0.945	-9.24	Pro702Leu	missense variant	90765295	90765414	NM_000057.3_cds_8_0_chr15_90765296_f	+	P702L
rs763559820	15	90765344	G>A	BLM	NM_000057.3	missense_variant	NP_000048.1:p.Gly708Glu	2241	-	-	-	-	-	0.544	0.959	0	1	0.945	-7.39	Gly708Glu	missense variant	90765295	90765414	NM_000057.3_cds_8_0_chr15_90765296_f	+	G708E
rs764488484	15	90765362	C>G	BLM	NM_000057.3	missense_variant	NP_000048.1:p.Ser714Cys	2259	-	-	-	-	-	0.796	0.959	0	0.977	0.863	-4.62	Ser714Cys	missense variant	90765295	90765414	NM_000057.3_cds_8_0_chr15_90765296_f	+	S714C
rs28406486	15	90765371	G>C	BLM	NM_000057.3	missense_variant	NP_000048.1:p.Arg717Thr	2268	0,1	26788541	-	-	-	0.771	0.959	0	0.877	0.786	-4.15	Arg717Thr	missense variant	90765295	90765414	NM_000057.3_cds_8_0_chr15_90765296_f	+	R717T
rs1020963657	15	90765372	A>T	BLM	NM_000057.3	missense_variant	NP_000048.1:p.Arg717Ser	2269	-	-	-	-	-	0.816	0.959	0	0.828	0.758	-3.68	Arg717Ser	missense variant	90765295	90765414	NM_000057.3_cds_8_0_chr15_90765296_f	+	R717S
rs587779881	15	90765376	C>T	BLM	NM_000057.3	missense_variant	NP_000048.1:p.Leu719Phe	2273	-	-	-	-	-	0.829	0.959	0	1	0.945	-3.7	Leu719Phe	missense variant	90765295	90765414	NM_000057.3_cds_8_0_chr15_90765296_f	+	L719F
rs750687788	15	90765392	T>C	BLM	NM_000057.3	missense_variant	NP_000048.1:p.Val724Ala	2289	-	-	-	-	-	-	0.959	0	0.99	0.886	-3.55	Val724Ala	missense variant	90765295	90765414	NM_000057.3_cds_8_0_chr15_90765296_f	+	V724A
rs866243946	15	90765407	C>T	BLM	NM_000057.3	missense_variant	NP_000048.1:p.Ser729Phe	2304	-	-	-	-	-	0.51	0.959	0	0.974	0.861	-4.62	Ser729Phe	missense variant	90765295	90765414	NM_000057.3_cds_8_0_chr15_90765296_f	+	S729F
rs781008303	15	90766923	A>G	BLM	NM_000057.3	missense_variant	NP_000048.1:p.Tyr736Cys	2325	0,1	-	-	-	-	0.539	0.959	0	0.303	0.538	-4.91	Tyr736Cys	missense variant	90766909	90767023	NM_000057.3_cds_9_0_chr15_90766910_f	+	Y736C
rs1050741211	15	90766928	A>C	BLM	NM_000057.3	missense_variant	NP_000048.1:p.Thr738Pro	2330	-	-	-	-	-	0.758	0.959	0	0.961	0.849	-3.3	Thr738Pro	missense variant	90766909	90767023	NM_000057.3_cds_9_0_chr15_90766910_f	+	T738P
rs745642690	15	90766931	G>A	BLM	NM_000057.3	missense_variant	NP_000048.1:p.Gly739Ser	2333	-	-	-	-	-	0.835	0.959	0	0.302	0.538	-4.63	Gly739Ser	missense variant	90766909	90767023	NM_000057.3_cds_9_0_chr15_90766910_f	+	G739S
rs61752785	15	90766972	G>C	BLM	NM_000057.3	missense_variant	NP_000048.1:p.Gln752His	2374	-	-	-	-	-	0.583	0.959	0	0.982	0.871	-3.32	Gln752His	missense variant	90766909	90767023	NM_000057.3_cds_9_0_chr15_90766910_f	+	Q752H
rs754007141	15	90767023	G>T	BLM	NM_000057.3	missense_variant,splice_region_variant	NP_000048.1:p.Lys769Asn	2425	-	-	-	-	-	0.682	0.959	0	0.993	0.895	-4.45	Lys769Asn	missense variant	90766909	90767023	NM_000057.3_cds_9_0_chr15_90766910_f	+	K769N
rs765478171	15	90769140	C>T	BLM	NM_000057.3	missense_variant	NP_000048.1:p.Ala772Val	2433	-	-	-	-	-	0.632	0.959	0	0.642	0.669	-3.63	Ala772Val	missense variant	90769132	90769231	NM_000057.3_cds_10_0_chr15_90769133_f	+	A772V
rs139610577	15	90769158	C>G	BLM	NM_000057.3	missense_variant	NP_000048.1:p.Ser778Cys	2451	1	-	-	-	-	-	0.959	0	0.876	0.786	-4.35	Ser778Cys	missense variant	90769132	90769231	NM_000057.3_cds_10_0_chr15_90769133_f	+	S778C
rs753635754	15	90769176	A>T	BLM	NM_000057.3	missense_variant	NP_000048.1:p.Tyr784Phe	2469	-	-	-	-	-	0.522	0.959	0	0.451	0.592	-3.7	Tyr784Phe	missense variant	90769132	90769231	NM_000057.3_cds_10_0_chr15_90769133_f	+	Y784F
rs149754073	15	90769187	C>T	BLM	NM_000057.3	missense_variant	NP_000048.1:p.Leu788Phe	2480	1	-	-	-	-	-	0.959	0	0.727	0.709	-3.53	Leu788Phe	missense variant	90769132	90769231	NM_000057.3_cds_10_0_chr15_90769133_f	+	L788F
rs55880859	15	90769196	C>T	BLM	NM_000057.3	missense_variant	NP_000048.1:p.Arg791Cys	2489	0,1	2472832726788540	-	-	-	-	0.959	0.03	0.932	0.743	-7.36	Arg791Cys	missense variant	90769132	90769231	NM_000057.3_cds_10_0_chr15_90769133_f	+	R791C
rs982156188	15	90769199	T>G	BLM	NM_000057.3	missense_variant	NP_000048.1:p.Phe792Val	2492	-	-	-	-	-	0.625	0.959	0	0.323	0.545	-6.26	Phe792Val	missense variant	90769132	90769231	NM_000057.3_cds_10_0_chr15_90769133_f	+	F792V
rs373819952	15	90769206	T>C	BLM	NM_000057.3	missense_variant	NP_000048.1:p.Ile794Thr	2499	-	-	-	-	-	-	0.959	0	0.998	0.919	-4.66	Ile794Thr	missense variant	90769132	90769231	NM_000057.3_cds_10_0_chr15_90769133_f	+	I794T
rs775698338	15	90769226	A>G	BLM	NM_000057.3	missense_variant	NP_000048.1:p.Ser801Gly	2519	-	-	-	-	-	0.882	0.959	0	1	0.945	-3.73	Ser801Gly	missense variant	90769132	90769231	NM_000057.3_cds_10_0_chr15_90769133_f	+	S801G
rs148394770	15	90769438	T>C	BLM	NM_000057.3	missense_variant,splice_region_variant	NP_000048.1:p.Trp803Arg	2525	0,1	26788541	-	-	-	-	0.959	0	1	0.945	-13.05	Trp803Arg	missense variant	90769437	90769586	NM_000057.3_cds_11_0_chr15_90769438_f	+	W803R
rs761938011	15	90769439	G>T	BLM	NM_000057.3	missense_variant,splice_region_variant	NP_000048.1:p.Trp803Leu	2526	-	-	-	-	-	0.913	0.959	0	0.999	0.935	-11.92	Trp803Leu	missense variant	90769437	90769586	NM_000057.3_cds_11_0_chr15_90769438_f	+	W803L
rs766292814	15	90769445	A>T	BLM	NM_000057.3	missense_variant	NP_000048.1:p.His805Leu	2532	-	-	-	-	-	0.916	0.959	0	0.999	0.935	-10.26	His805Leu	missense variant	90769437	90769586	NM_000057.3_cds_11_0_chr15_90769438_f	+	H805L
rs776635210	15	90769447	G>A	BLM	NM_000057.3	missense_variant	NP_000048.1:p.Asp806Asn	2534	-	-	-	-	-	0.928	0.959	0	0.997	0.911	-4.66	Asp806Asn	missense variant	90769437	90769586	NM_000057.3_cds_11_0_chr15_90769438_f	+	D806N
rs759330541	15	90769453	C>T	BLM	NM_000057.3	missense_variant	NP_000048.1:p.Arg808Cys	2540	1	-	-	-	-	0.879	0.959	0	1	0.945	-7.46	Arg808Cys	missense variant	90769437	90769586	NM_000057.3_cds_11_0_chr15_90769438_f	+	R808C
rs765143263	15	90769459	G>C	BLM	NM_000057.3	missense_variant	NP_000048.1:p.Asp810His	2546	1	-	-	-	-	0.609	0.959	0	0.982	0.871	-6.53	Asp810His	missense variant	90769437	90769586	NM_000057.3_cds_11_0_chr15_90769438_f	+	D810H
rs145029382	15	90769463	A>G	BLM	NM_000057.3	missense_variant	NP_000048.1:p.Tyr811Cys	2550	1,1	26788541	-	-	-	-	0.959	0	1	0.945	-8.26	Tyr811Cys	missense variant	90769437	90769586	NM_000057.3_cds_11_0_chr15_90769438_f	+	Y811C
rs763827222	15	90769465	A>C	BLM	NM_000057.3	missense_variant	NP_000048.1:p.Lys812Gln	2552	-	-	-	-	-	0.677	0.959	0	0.598	0.651	-3.73	Lys812Gln	missense variant	90769437	90769586	NM_000057.3_cds_11_0_chr15_90769438_f	+	K812Q
rs780514723	15	90769484	G>A	BLM	NM_000057.3	missense_variant	NP_000048.1:p.Arg818His	2571	-	-	-	-	-	-	0.959	0	0.874	0.784	-4.7	Arg818His	missense variant	90769437	90769586	NM_000057.3_cds_11_0_chr15_90769438_f	+	R818H
rs756574799	15	90769493	T>G	BLM	NM_000057.3	missense_variant	NP_000048.1:p.Phe821Cys	2580	-	-	-	-	-	0.739	0.959	0	0.998	0.919	-6.63	Phe821Cys	missense variant	90769437	90769586	NM_000057.3_cds_11_0_chr15_90769438_f	+	F821C
rs749632465	15	90769505	C>T	BLM	NM_000057.3	missense_variant	NP_000048.1:p.Pro825Leu	2592	1,1	-	-	-	-	-	0.959	0	0.995	0.902	-8.37	Pro825Leu	missense variant	90769437	90769586	NM_000057.3_cds_11_0_chr15_90769438_f	+	P825L
rs748250819	15	90769511	T>A	BLM	NM_000057.3	missense_variant	NP_000048.1:p.Met827Lys	2598	-	-	-	-	-	0.894	0.959	0	0.984	0.875	-5.42	Met827Lys	missense variant	90769437	90769586	NM_000057.3_cds_11_0_chr15_90769438_f	+	M827K
rs748250819	15	90769511	T>C	BLM	NM_000057.3	missense_variant	NP_000048.1:p.Met827Thr	2598	-	-	-	-	-	0.73	0.959	0	0.715	0.704	-5.15	Met827Thr	missense variant	90769437	90769586	NM_000057.3_cds_11_0_chr15_90769438_f	+	M827T
rs773112117	15	90769517	T>G	BLM	NM_000057.3	missense_variant	NP_000048.1:p.Leu829Arg	2604	-	-	-	-	-	0.763	0.959	0	1	0.945	-5.69	Leu829Arg	missense variant	90769437	90769586	NM_000057.3_cds_11_0_chr15_90769438_f	+	L829R
rs759545027	15	90769520	C>T	BLM	NM_000057.3	missense_variant	NP_000048.1:p.Thr830Met	2607	0,1	-	-	-	-	0.928	0.959	0	1	0.945	-5.69	Thr830Met	missense variant	90769437	90769586	NM_000057.3_cds_11_0_chr15_90769438_f	+	T830M
rs775471367	15	90769526	C>T	BLM	NM_000057.3	missense_variant	NP_000048.1:p.Thr832Ile	2613	-	-	-	-	-	0.916	0.959	0	1	0.945	-5.69	Thr832Ile	missense variant	90769437	90769586	NM_000057.3_cds_11_0_chr15_90769438_f	+	T832I
rs763918749	15	90769528	G>A	BLM	NM_000057.3	missense_variant	NP_000048.1:p.Ala833Thr	2615	-	-	-	-	-	0.889	0.959	0	1	0.945	-3.79	Ala833Thr	missense variant	90769437	90769586	NM_000057.3_cds_11_0_chr15_90769438_f	+	A833T
rs577806633	15	90769537	A>G	BLM	NM_000057.3	missense_variant	NP_000048.1:p.Arg836Gly	2624	0,1	-	-	-	-	0.517	0.959	0	0.62	0.66	-6.63	Arg836Gly	missense variant	90769437	90769586	NM_000057.3_cds_11_0_chr15_90769438_f	+	R836G
rs767086502	15	90769553	T>C	BLM	NM_000057.3	missense_variant	NP_000048.1:p.Ile841Thr	2640	0,1	-	-	-	-	0.953	0.959	0	0.859	0.776	-4.74	Ile841Thr	missense variant	90769437	90769586	NM_000057.3_cds_11_0_chr15_90769438_f	+	I841T
rs369535442	15	90769556	T>C	BLM	NM_000057.3	missense_variant	NP_000048.1:p.Leu842Pro	2643	-	-	-	-	-	-	0.959	0	0.905	0.804	-5.97	Leu842Pro	missense variant	90769437	90769586	NM_000057.3_cds_11_0_chr15_90769438_f	+	L842P
rs137853152	15	90769559	C>T	BLM	NM_000057.3	missense_variant	NP_000048.1:p.Thr843Ile	2646	-	-	-	-	-	0.303	0.959	0	0.572	0.641	-2.95	Thr843Ile	missense variant	90769437	90769586	NM_000057.3_cds_11_0_chr15_90769438_f	+	T843I
rs749871386	15	90769562	A>C	BLM	NM_000057.3	missense_variant	NP_000048.1:p.Gln844Pro	2649	-	-	-	-	-	0.493	0.959	0	0.903	0.802	-5.49	Gln844Pro	missense variant	90769437	90769586	NM_000057.3_cds_11_0_chr15_90769438_f	+	Q844P
rs981608488	15	90769565	T>C	BLM	NM_000057.3	missense_variant	NP_000048.1:p.Leu845Pro	2652	-	-	-	-	-	0.836	0.959	0	1	0.945	-6.63	Leu845Pro	missense variant	90769437	90769586	NM_000057.3_cds_11_0_chr15_90769438_f	+	L845P
rs756664681	15	90769571	T>G	BLM	NM_000057.3	missense_variant	NP_000048.1:p.Ile847Ser	2658	-	-	-	-	-	0.618	0.959	0	0.939	0.829	-3.52	Ile847Ser	missense variant	90769437	90769586	NM_000057.3_cds_11_0_chr15_90769438_f	+	I847S
rs878943063	15	90782837	T>A	BLM	NM_000057.3	missense_variant	NP_000048.1:p.Phe857Leu	2689	-	-	-	-	-	0.754	0.959	0	0.842	0.766	-5.67	Phe857Leu	missense variant	90782821	90782928	NM_000057.3_cds_12_0_chr15_90782822_f	+	F857L
rs771826270	15	90782884	A>T	BLM	NM_000057.3	missense_variant	NP_000048.1:p.Lys873Met	2736	-	-	-	-	-	0.456	0.959	0	0.865	0.78	-3.67	Lys873Met	missense variant	90782821	90782928	NM_000057.3_cds_12_0_chr15_90782822_f	+	K873M
rs763471784	15	90784930	G>T	BLM	NM_000057.3	missense_variant	NP_000048.1:p.Gly891Val	2790	0,1	-	-	-	-	0.873	0.959	0	0.996	0.906	-8.8	Gly891Val	missense variant	90784920	90785081	NM_000057.3_cds_13_0_chr15_90784921_f	+	G891V
rs587779883	15	90784941	T>G	BLM	NM_000057.3	missense_variant	NP_000048.1:p.Cys895Gly	2801	-	-	-	-	-	-	0.959	0	0.993	0.895	-11.74	Cys895Gly	missense variant	90784920	90785081	NM_000057.3_cds_13_0_chr15_90784921_f	+	C895G
rs151309611	15	90784944	C>T	BLM	NM_000057.3	missense_variant	NP_000048.1:p.Leu896Phe	2804	-	-	-	-	-	-	0.959	0	0.286	0.532	-3.91	Leu896Phe	missense variant	90784920	90785081	NM_000057.3_cds_13_0_chr15_90784921_f	+	L896F
rs750600011	15	90784948	C>G	BLM	NM_000057.3	missense_variant	NP_000048.1:p.Ser897Cys	2808	-	-	-	-	-	0.758	0.959	0	0.931	0.822	-4.89	Ser897Cys	missense variant	90784920	90785081	NM_000057.3_cds_13_0_chr15_90784921_f	+	S897C
rs758311406	15	90784960	G>A	BLM	NM_000057.3	missense_variant	NP_000048.1:p.Cys901Tyr	2820	0,1	-	-	-	-	0.89	0.959	0	0.99	0.886	-10.76	Cys901Tyr	missense variant	90784920	90785081	NM_000057.3_cds_13_0_chr15_90784921_f	+	C901Y
rs777584683	15	90784966	C>T	BLM	NM_000057.3	missense_variant	NP_000048.1:p.Thr903Ile	2826	-	-	-	-	-	0.374	0.959	0	0.391	0.57	-4.14	Thr903Ile	missense variant	90784920	90785081	NM_000057.3_cds_13_0_chr15_90784921_f	+	T903I
rs775026151	15	90785002	C>T	BLM	NM_000057.3	missense_variant	NP_000048.1:p.Ala915Val	2862	0,1	-	-	-	-	0.675	0.959	0	0.77	0.73	-3.61	Ala915Val	missense variant	90784920	90785081	NM_000057.3_cds_13_0_chr15_90784921_f	+	A915V
rs201432297	15	90785023	T>C	BLM	NM_000057.3	missense_variant	NP_000048.1:p.Leu922Pro	2883	-	-	-	-	-	0.817	0.959	0	0.997	0.911	-6.16	Leu922Pro	missense variant	90784920	90785081	NM_000057.3_cds_13_0_chr15_90784921_f	+	L922P
rs752430718	15	90790656	G>T	BLM	NM_000057.3	missense_variant	NP_000048.1:p.Cys944Phe	2949	-	-	-	-	-	0.626	0.959	0	0.986	0.879	-9.98	Cys944Phe	missense variant	90790648	90790844	NM_000057.3_cds_14_0_chr15_90790649_f	+	C944F
rs1024172175	15	90790665	T>C	BLM	NM_000057.3	missense_variant	NP_000048.1:p.Ile947Thr	2958	-	-	-	-	-	0.665	0.959	0	0.783	0.738	-4.68	Ile947Thr	missense variant	90790648	90790844	NM_000057.3_cds_14_0_chr15_90790649_f	+	I947T
rs575498961	15	90790674	G>A	BLM	NM_000057.3	missense_variant	NP_000048.1:p.Gly950Glu	2967	0,1	-	-	-	-	0.937	0.959	0	1	0.945	-7.23	Gly950Glu	missense variant	90790648	90790844	NM_000057.3_cds_14_0_chr15_90790649_f	+	G950E
rs367543034	15	90790680	G>T	BLM	NM_000057.3	missense_variant	NP_000048.1:p.Gly952Val	2973	1,1	20301572	-	-	-	0.989	0.959	0	0.999	0.935	-8.34	Gly952Val	missense variant	90790648	90790844	NM_000057.3_cds_14_0_chr15_90790649_f	+	G952V
rs587778102	15	90790683	T>C	BLM	NM_000057.3	missense_variant	NP_000048.1:p.Ile953Thr	2976	-	24728327	-	-	-	0.928	0.959	0	1	0.945	-4.83	Ile953Thr	missense variant	90790648	90790844	NM_000057.3_cds_14_0_chr15_90790649_f	+	I953T
rs962069708	15	90790692	C>T	BLM	NM_000057.3	missense_variant	NP_000048.1:p.Pro956Leu	2985	-	-	-	-	-	0.758	0.959	0	0.914	0.81	-8.51	Pro956Leu	missense variant	90790648	90790844	NM_000057.3_cds_14_0_chr15_90790649_f	+	P956L
rs775006576	15	90790697	G>A	BLM	NM_000057.3	missense_variant	NP_000048.1:p.Val958Met	2990	-	-	-	-	-	0.894	0.959	0	1	0.945	-2.77	Val958Met	missense variant	90790648	90790844	NM_000057.3_cds_14_0_chr15_90790649_f	+	V958M
rs772585415	15	90790701	G>A	BLM	NM_000057.3	missense_variant	NP_000048.1:p.Arg959Gln	2994	-	-	-	-	-	0.905	0.959	0	1	0.945	-3.67	Arg959Gln	missense variant	90790648	90790844	NM_000057.3_cds_14_0_chr15_90790649_f	+	R959Q
rs760842454	15	90790703	T>C	BLM	NM_000057.3	missense_variant	NP_000048.1:p.Phe960Leu	2996	-	-	-	-	-	0.74	0.959	0	0.634	0.666	-5.17	Phe960Leu	missense variant	90790648	90790844	NM_000057.3_cds_14_0_chr15_90790649_f	+	F960L
rs367543023	15	90790712	C>T	BLM	NM_000057.3	missense_variant	NP_000048.1:p.His963Tyr	3005	1,1	20301572	-	-	-	0.962	0.959	0	1	0.945	-5.45	His963Tyr	missense variant	90790648	90790844	NM_000057.3_cds_14_0_chr15_90790649_f	+	H963Y
rs554564999	15	90790721	C>T	BLM	NM_000057.3	missense_variant	NP_000048.1:p.Leu966Phe	3014	-	-	-	-	-	0.684	0.959	0	0.909	0.806	-3.77	Leu966Phe	missense variant	90790648	90790844	NM_000057.3_cds_14_0_chr15_90790649_f	+	L966F
rs572734846	15	90790722	T>C	BLM	NM_000057.3	missense_variant	NP_000048.1:p.Leu966Pro	3015	-	-	-	-	-	0.845	0.959	0	0.998	0.919	-6.59	Leu966Pro	missense variant	90790648	90790844	NM_000057.3_cds_14_0_chr15_90790649_f	+	L966P
rs150475674	15	90790740	G>T	BLM	NM_000057.3	missense_variant	NP_000048.1:p.Gly972Val	3033	0,1	26788541	-	-	-	-	0.959	0	0.997	0.911	-8.15	Gly972Val	missense variant	90790648	90790844	NM_000057.3_cds_14_0_chr15_90790649_f	+	G972V
rs1051102270	15	90790746	A>G	BLM	NM_000057.3	missense_variant	NP_000048.1:p.Tyr974Cys	3039	-	-	-	-	-	0.714	0.959	0	1	0.945	-8.35	Tyr974Cys	missense variant	90790648	90790844	NM_000057.3_cds_14_0_chr15_90790649_f	+	Y974C
rs757148522	15	90790748	C>G	BLM	NM_000057.3	missense_variant	NP_000048.1:p.Gln975Glu	3041	0,1	-	-	-	-	0.932	0.959	0	0.999	0.935	-2.79	Gln975Glu	missense variant	90790648	90790844	NM_000057.3_cds_14_0_chr15_90790649_f	+	Q975E
rs750210123	15	90790758	G>T	BLM	NM_000057.3	missense_variant	NP_000048.1:p.Gly978Val	3051	-	-	-	-	-	0.965	0.959	0	1	0.945	-8.55	Gly978Val	missense variant	90790648	90790844	NM_000057.3_cds_14_0_chr15_90790649_f	+	G978V
rs944867688	15	90790761	G>A	BLM	NM_000057.3	missense_variant	NP_000048.1:p.Arg979Lys	3054	0,1	-	-	-	-	0.904	0.959	0	1	0.945	-2.77	Arg979Lys	missense variant	90790648	90790844	NM_000057.3_cds_14_0_chr15_90790649_f	+	R979K
rs1041847799	15	90790763	G>A	BLM	NM_000057.3	missense_variant	NP_000048.1:p.Ala980Thr	3056	-	-	-	-	-	0.914	0.959	0	1	0.945	-3.67	Ala980Thr	missense variant	90790648	90790844	NM_000057.3_cds_14_0_chr15_90790649_f	+	A980T
rs755784410	15	90790775	G>A	BLM	NM_000057.3	missense_variant	NP_000048.1:p.Gly984Arg	3068	1	-	-	-	-	0.937	0.959	0	0.999	0.935	-7.16	Gly984Arg	missense variant	90790648	90790844	NM_000057.3_cds_14_0_chr15_90790649_f	+	G984R
rs371418699	15	90790800	T>C	BLM	NM_000057.3	missense_variant	NP_000048.1:p.Phe992Ser	3093	-	-	-	-	-	-	0.959	0	0.958	0.846	-7.33	Phe992Ser	missense variant	90790648	90790844	NM_000057.3_cds_14_0_chr15_90790649_f	+	F992S
rs142723411	15	90790808	T>C	BLM	NM_000057.3	missense_variant	NP_000048.1:p.Tyr995His	3101	-	-	-	-	-	-	0.959	0	0.403	0.574	-4.62	Tyr995His	missense variant	90790648	90790844	NM_000057.3_cds_14_0_chr15_90790649_f	+	Y995H
rs779755994	15	90790809	A>G	BLM	NM_000057.3	missense_variant	NP_000048.1:p.Tyr995Cys	3102	0,1	-	-	-	-	0.574	0.959	0	0.703	0.697	-8.32	Tyr995Cys	missense variant	90790648	90790844	NM_000057.3_cds_14_0_chr15_90790649_f	+	Y995C
rs772671554	15	90790839	T>C	BLM	NM_000057.3	missense_variant	NP_000048.1:p.Ile1005Thr	3132	-	-	-	-	-	-	0.959	0	0.7	0.696	-3.92	Ile1005Thr	missense variant	90790648	90790844	NM_000057.3_cds_14_0_chr15_90790649_f	+	I1005T
rs369629509	15	90794209	A>T	BLM	NM_000057.3	missense_variant	NP_000048.1:p.Asn1021Ile	3180	-	-	-	-	-	0.45	0.959	0	0.403	0.574	-6.42	Asn1021Ile	missense variant	90794166	90794357	NM_000057.3_cds_15_0_chr15_90794167_f	+	N1021I
rs373868675	15	90794227	T>G	BLM	NM_000057.3	missense_variant	NP_000048.1:p.Val1027Gly	3198	-	-	-	-	-	0.645	0.959	0	0.521	0.62	-6.45	Val1027Gly	missense variant	90794166	90794357	NM_000057.3_cds_15_0_chr15_90794167_f	+	V1027G
rs137853153	15	90794254	G>T	BLM	NM_000057.3	missense_variant	NP_000048.1:p.Cys1036Phe	3225	1,1	9285778	-	-	-	0.961	0.959	0	1	0.945	-10.13	Cys1036Phe	missense variant	90794166	90794357	NM_000057.3_cds_15_0_chr15_90794167_f	+	C1036F
rs990520268	15	90794257	G>A	BLM	NM_000057.3	missense_variant	NP_000048.1:p.Arg1037Lys	3228	-	-	-	-	-	0.839	0.959	0	0.991	0.889	-2.76	Arg1037Lys	missense variant	90794166	90794357	NM_000057.3_cds_15_0_chr15_90794167_f	+	R1037K
rs747571272	15	90794278	A>G	BLM	NM_000057.3	missense_variant	NP_000048.1:p.Tyr1044Cys	3249	0,1	-	-	-	-	0.723	0.959	0	0.995	0.902	-8.29	Tyr1044Cys	missense variant	90794166	90794357	NM_000057.3_cds_15_0_chr15_90794167_f	+	Y1044C
rs373241803	15	90794283	G>A	BLM	NM_000057.3	missense_variant	NP_000048.1:p.Gly1046Ser	3254	-	-	-	-	-	-	0.959	0	0.716	0.704	-5.53	Gly1046Ser	missense variant	90794166	90794357	NM_000057.3_cds_15_0_chr15_90794167_f	+	G1046S
rs781586548	15	90794286	G>A	BLM	NM_000057.3	missense_variant	NP_000048.1:p.Glu1047Lys	3257	0,1	-	-	-	-	0.746	0.959	0	0.997	0.911	-3.68	Glu1047Lys	missense variant	90794166	90794357	NM_000057.3_cds_15_0_chr15_90794167_f	+	E1047K
rs746218707	15	90794310	T>C	BLM	NM_000057.3	missense_variant	NP_000048.1:p.Cys1055Arg	3281	0,1,1,1	-	-	-	-	0.927	0.959	0	0.999	0.935	-11.05	Cys1055Arg	missense variant	90794166	90794357	NM_000057.3_cds_15_0_chr15_90794167_f	+	C1055R
rs367543029	15	90794311	G>A	BLM	NM_000057.3	missense_variant	NP_000048.1:p.Cys1055Tyr	3282	1,1	20301572	-	-	-	0.613	0.959	0	1	0.945	-10.13	Cys1055Tyr	missense variant	90794166	90794357	NM_000057.3_cds_15_0_chr15_90794167_f	+	C1055Y
rs367543029	15	90794311	G>C	BLM	NM_000057.3	missense_variant	NP_000048.1:p.Cys1055Ser	3282	1,1	20301572	-	-	-	0.908	0.959	0	0.993	0.895	-9.21	Cys1055Ser	missense variant	90794166	90794357	NM_000057.3_cds_15_0_chr15_90794167_f	+	C1055S
rs367543032	15	90794338	A>G	BLM	NM_000057.3	missense_variant	NP_000048.1:p.Asp1064Gly	3309	1,1	20301572	-	-	-	0.688	0.959	0	0.992	0.892	-6.45	Asp1064Gly	missense variant	90794166	90794357	NM_000057.3_cds_15_0_chr15_90794167_f	+	D1064G
rs367543032	15	90794338	A>T	BLM	NM_000057.3	missense_variant	NP_000048.1:p.Asp1064Val	3309	1,1,0	20301572	-	-	-	0.828	0.959	0	1	0.945	-8.29	Asp1064Val	missense variant	90794166	90794357	NM_000057.3_cds_15_0_chr15_90794167_f	+	D1064V
rs367543025	15	90794344	G>A	BLM	NM_000057.3	missense_variant	NP_000048.1:p.Cys1066Tyr	3315	1,1	20301572	-	-	-	0.956	0.959	0	0.999	0.935	-8.63	Cys1066Tyr	missense variant	90794166	90794357	NM_000057.3_cds_15_0_chr15_90794167_f	+	C1066Y
rs794727180	15	90798190	G>T	BLM	NM_000057.3	missense_variant,splice_region_variant	NP_000048.1:p.Asp1071Tyr	3329	-	-	-	-	-	0.391	0.959	0	0.396	0.572	-4.33	Asp1071Tyr	missense variant	90798189	90798337	NM_000057.3_cds_16_0_chr15_90798190_f	+	D1071Y
rs762716289	15	90798221	T>A	BLM	NM_000057.3	missense_variant	NP_000048.1:p.Val1081Glu	3360	1	-	-	-	-	0.76	0.959	0	0.89	0.794	-3.69	Val1081Glu	missense variant	90798189	90798337	NM_000057.3_cds_16_0_chr15_90798190_f	+	V1081E
rs893352310	15	90798266	G>T	BLM	NM_000057.3	missense_variant	NP_000048.1:p.Gly1096Val	3405	1	-	-	-	-	0.416	0.959	0	0.863	0.778	-4.77	Gly1096Val	missense variant	90798189	90798337	NM_000057.3_cds_16_0_chr15_90798190_f	+	G1096V
rs775415040	15	90798305	T>C	BLM	NM_000057.3	missense_variant	NP_000048.1:p.Phe1109Ser	3444	-	-	-	-	-	0.778	0.959	0	0.439	0.588	-3.83	Phe1109Ser	missense variant	90798189	90798337	NM_000057.3_cds_16_0_chr15_90798190_f	+	F1109S
rs749033343	15	90798307	A>G	BLM	NM_000057.3	missense_variant	NP_000048.1:p.Thr1110Ala	3446	-	-	-	-	-	0.586	0.959	0	0.672	0.682	-4.37	Thr1110Ala	missense variant	90798189	90798337	NM_000057.3_cds_16_0_chr15_90798190_f	+	T1110A
rs936749145	15	90798325	G>A	BLM	NM_000057.3	missense_variant	NP_000048.1:p.Asp1116Asn	3464	1	-	-	-	-	0.605	0.959	0	0.67	0.682	-3.87	Asp1116Asn	missense variant	90798189	90798337	NM_000057.3_cds_16_0_chr15_90798190_f	+	D1116N
rs753072653	15	90803521	G>A	BLM	NM_000057.3	missense_variant,splice_region_variant	NP_000048.1:p.Gly1120Glu	3477	-	-	-	-	-	0.813	0.959	0.04	0.998	0.823	-7.61	Gly1120Glu	intron variant;missense variant	90803520	90803720	NM_000057.3_cds_17_0_chr15_90803521_f	+	G1120E
rs751765688	15	90803533	C>G	BLM	NM_000057.3	missense_variant	NP_000048.1:p.Ala1124Gly	3489	-	-	-	-	-	-	0.959	0	0.451	0.592	-2.62	Ala1124Gly	intron variant;missense variant	90803520	90803720	NM_000057.3_cds_17_0_chr15_90803521_f	+	A1124G
rs751765688	15	90803533	C>T	BLM	NM_000057.3	missense_variant	NP_000048.1:p.Ala1124Val	3489	-	-	-	-	-	0.408	0.959	0	0.451	0.592	-2.78	Ala1124Val	intron variant;missense variant	90803520	90803720	NM_000057.3_cds_17_0_chr15_90803521_f	+	A1124V
rs749219353	15	90803556	G>C	BLM	NM_000057.3	missense_variant	NP_000048.1:p.Gly1132Arg	3512	-	-	-	-	-	0.656	0.959	0	0.824	0.756	-6.78	Gly1132Arg	intron variant;missense variant	90803520	90803720	NM_000057.3_cds_17_0_chr15_90803521_f	+	G1132R
rs754915610	15	90803557	G>T	BLM	NM_000057.3	missense_variant	NP_000048.1:p.Gly1132Val	3513	0,1	-	-	-	-	0.726	0.959	0	0.314	0.542	-7.76	Gly1132Val	intron variant;missense variant	90803520	90803720	NM_000057.3_cds_17_0_chr15_90803521_f	+	G1132V
rs771776126	15	90803578	G>A	BLM	NM_000057.3	missense_variant	NP_000048.1:p.Arg1139Gln	3534	1,1	-	-	-	-	0.459	0.959	0	0.358	0.558	-3.11	Arg1139Gln	intron variant;missense variant	90803520	90803720	NM_000057.3_cds_17_0_chr15_90803521_f	+	R1139Q
rs771776126	15	90803578	G>C	BLM	NM_000057.3	missense_variant	NP_000048.1:p.Arg1139Pro	3534	1,1	-	-	-	-	0.665	0.959	0	0.627	0.663	-5.73	Arg1139Pro	intron variant;missense variant	90803520	90803720	NM_000057.3_cds_17_0_chr15_90803521_f	+	R1139P
rs770370129	15	90803584	A>G	BLM	NM_000057.3	missense_variant	NP_000048.1:p.Asn1141Ser	3540	-	-	-	-	-	0.418	0.959	0	0.387	0.569	-3.3	Asn1141Ser	intron variant;missense variant	90803520	90803720	NM_000057.3_cds_17_0_chr15_90803521_f	+	N1141S
rs1045562599	15	90803595	C>G	BLM	NM_000057.3	missense_variant	NP_000048.1:p.Leu1145Val	3551	-	-	-	-	-	0.661	0.959	0	0.444	0.59	-2.8	Leu1145Val	intron variant;missense variant	90803520	90803720	NM_000057.3_cds_17_0_chr15_90803521_f	+	L1145V
rs746692894	15	90803671	A>T	BLM	NM_000057.3	missense_variant	NP_000048.1:p.Tyr1170Phe	3627	-	-	-	-	-	0.69	0.959	0	0.667	0.68	-3.81	Tyr1170Phe	intron variant;missense variant	90803520	90803720	NM_000057.3_cds_17_0_chr15_90803521_f	+	Y1170F
rs776156059	15	90803682	G>A	BLM	NM_000057.3	missense_variant	NP_000048.1:p.Gly1174Arg	3638	-	-	-	-	-	0.705	0.959	0	0.997	0.911	-7.61	Gly1174Arg	intron variant;missense variant	90803520	90803720	NM_000057.3_cds_17_0_chr15_90803521_f	+	G1174R
rs995080738	15	90803710	G>A	BLM	NM_000057.3	missense_variant	NP_000048.1:p.Gly1183Asp	3666	-	-	-	-	-	0.911	0.959	0	0.766	0.728	-3.98	Gly1183Asp	intron variant;missense variant	90803520	90803720	NM_000057.3_cds_17_0_chr15_90803521_f	+	G1183D
rs1025108238	15	90804251	G>T	BLM	NM_000057.3	missense_variant	NP_000048.1:p.Val1215Phe	3761	-	-	-	-	-	0.514	0.959	0	0.474	0.601	-2.77	Val1215Phe	intron variant;missense variant	90804166	90804359	NM_000057.3_cds_18_0_chr15_90804167_f	+	V1215F
rs373003917	15	90809257	C>G	BLM	NM_000057.3	missense_variant,splice_region_variant	NP_000048.1:p.Pro1291Arg	3990	-	-	-	-	-	0.237	0.959	0	0.931	0.822	-4.31	Pro1291Arg	missense variant	90809136	90809259	NM_000057.3_cds_19_0_chr15_90809137_f	+	P1291R
rs770313956	15	90815230	C>T	BLM	NM_000057.3	missense_variant	NP_000048.1:p.Pro1402Leu	4323	-	-	-	-	-	-	0.959	0	0.998	0.919	-4.84	Pro1402Leu	missense variant	90815101	90815279	NM_000057.3_cds_21_0_chr15_90815102_f	+	P1402L
rs761964212	15	90815251	T>G	BLM	NM_000057.3	missense_variant	NP_000048.1:p.Phe1409Cys	4344	-	-	-	-	-	0.376	0.959	0	0.98	0.869	-3.93	Phe1409Cys	missense variant	90815101	90815279	NM_000057.3_cds_21_0_chr15_90815102_f	+	F1409C
