# Supplementary material for: Investigating the pathogenic SNPs in BLM helicase and their biological consequences by computational approach
Source: Sci Rep. 2020 Jul 23;10:12377. doi: 10.1038/s41598-020-69033-8 (PMC7378827; doi:10.1038/s41598-020-69033-8)
Supplement: Supplementary file 7 — Supplementary Table S5 [file 41598_2020_69033_MOESM7_ESM.xlsx]

## Sheet: Table S5
Table S5: Detailed list of deleterious missense SNPs in the BLM gene using consensus bioinformatics tools including SNAP2.
#Uploaded_variation	Chr	Pos	VSc	BLM	HGVSc	Consequence1	HGVSp	cDNA_position	PHENO	PUBMED	MOTIF_NAME	MOTIF_POS	miRNA	MutPred_score	LoFtool	SIFT	PolyPhen	Condel	PROVEAN_score_high	AminoAcid	Consequence2	start	stop	Exonlocation	orientation	Amino_acidsProtein_positionAmino_acids	SNAP2_PredictedEffect	SNP2_Score	SNAP2_ExpectedAccuracy
rs761589072	15	90763152	C>T	BLM	NM_000057.3	missense_variant	NP_000048.1:p.Pro690Leu	2187	0,1	26788541	-	-	-	0.809	0.959	0	0.999	0.935	-9.32	Pro690Leu	missense variant	90762965	90763157	NM_000057.3_cds_7_0_chr15_90762966_f	+	P690L	effect	83	0.91
rs770625327	15	90765326	C>T	BLM	NM_000057.3	missense_variant	NP_000048.1:p.Pro702Leu	2223	-	-	-	-	-	0.85	0.959	0	1	0.945	-9.24	Pro702Leu	missense variant	90765295	90765414	NM_000057.3_cds_8_0_chr15_90765296_f	+	P702L	effect	81	0.91
rs148394770	15	90769438	T>C	BLM	NM_000057.3	missense_variant,splice_region_variant	NP_000048.1:p.Trp803Arg	2525	0,1	26788541	-	-	-	-	0.959	0	1	0.945	-13.05	Trp803Arg	missense variant	90769437	90769586	NM_000057.3_cds_11_0_chr15_90769438_f	+	W803R	effect	90	0.95
rs761938011	15	90769439	G>T	BLM	NM_000057.3	missense_variant,splice_region_variant	NP_000048.1:p.Trp803Leu	2526	-	-	-	-	-	0.913	0.959	0	0.999	0.935	-11.92	Trp803Leu	missense variant	90769437	90769586	NM_000057.3_cds_11_0_chr15_90769438_f	+	W803L	effect	74	0.85
rs766292814	15	90769445	A>T	BLM	NM_000057.3	missense_variant	NP_000048.1:p.His805Leu	2532	-	-	-	-	-	0.916	0.959	0	0.999	0.935	-10.26	His805Leu	missense variant	90769437	90769586	NM_000057.3_cds_11_0_chr15_90769438_f	+	H805L	effect	65	0.8
rs145029382	15	90769463	A>G	BLM	NM_000057.3	missense_variant	NP_000048.1:p.Tyr811Cys	2550	1,1	26788541	-	-	-	-	0.959	0	1	0.945	-8.26	Tyr811Cys	missense variant	90769437	90769586	NM_000057.3_cds_11_0_chr15_90769438_f	+	Y811C	effect	60	0.8
rs749632465	15	90769505	C>T	BLM	NM_000057.3	missense_variant	NP_000048.1:p.Pro825Leu	2592	1,1	-	-	-	-	-	0.959	0	0.995	0.902	-8.37	Pro825Leu	missense variant	90769437	90769586	NM_000057.3_cds_11_0_chr15_90769438_f	+	P825L	effect	83	0.91
rs763471784	15	90784930	G>T	BLM	NM_000057.3	missense_variant	NP_000048.1:p.Gly891Val	2790	0,1	-	-	-	-	0.873	0.959	0	0.996	0.906	-8.8	Gly891Val	missense variant	90784920	90785081	NM_000057.3_cds_13_0_chr15_90784921_f	+	G891V	effect	73	0.85
rs367543034	15	90790680	G>T	BLM	NM_000057.3	missense_variant	NP_000048.1:p.Gly952Val	2973	1,1	20301572	-	-	-	0.989	0.959	0	0.999	0.935	-8.34	Gly952Val	missense variant	90790648	90790844	NM_000057.3_cds_14_0_chr15_90790649_f	+	G952V	effect	89	0.91
rs150475674	15	90790740	G>T	BLM	NM_000057.3	missense_variant	NP_000048.1:p.Gly972Val	3033	0,1	26788541	-	-	-	-	0.959	0	0.997	0.911	-8.15	Gly972Val	missense variant	90790648	90790844	NM_000057.3_cds_14_0_chr15_90790649_f	+	G972V	effect	44	0.71
rs1051102270	15	90790746	A>G	BLM	NM_000057.3	missense_variant	NP_000048.1:p.Tyr974Cys	3039	-	-	-	-	-	0.714	0.959	0	1	0.945	-8.35	Tyr974Cys	missense variant	90790648	90790844	NM_000057.3_cds_14_0_chr15_90790649_f	+	Y974C	effect	68	0.8
rs750210123	15	90790758	G>T	BLM	NM_000057.3	missense_variant	NP_000048.1:p.Gly978Val	3051	-	-	-	-	-	0.965	0.959	0	1	0.945	-8.55	Gly978Val	missense variant	90790648	90790844	NM_000057.3_cds_14_0_chr15_90790649_f	+	G978V	effect	90	0.95
rs137853153	15	90794254	G>T	BLM	NM_000057.3	missense_variant	NP_000048.1:p.Cys1036Phe	3225	1,1	9285778	-	-	-	0.961	0.959	0	1	0.945	-10.13	Cys1036Phe	missense variant	90794166	90794357	NM_000057.3_cds_15_0_chr15_90794167_f	+	C1036F	effect	89	0.91
rs747571272	15	90794278	A>G	BLM	NM_000057.3	missense_variant	NP_000048.1:p.Tyr1044Cys	3249	0,1	-	-	-	-	0.723	0.959	0	0.995	0.902	-8.29	Tyr1044Cys	missense variant	90794166	90794357	NM_000057.3_cds_15_0_chr15_90794167_f	+	Y1044C	effect	66	0.8
rs746218707	15	90794310	T>C	BLM	NM_000057.3	missense_variant	NP_000048.1:p.Cys1055Arg	3281	0,1,1,1	-	-	-	-	0.927	0.959	0	0.999	0.935	-11.05	Cys1055Arg	missense variant	90794166	90794357	NM_000057.3_cds_15_0_chr15_90794167_f	+	C1055R	effect	72	0.85
rs367543029	15	90794311	G>A	BLM	NM_000057.3	missense_variant	NP_000048.1:p.Cys1055Tyr	3282	1,1	20301572	-	-	-	0.613	0.959	0	1	0.945	-10.13	Cys1055Tyr	missense variant	90794166	90794357	NM_000057.3_cds_15_0_chr15_90794167_f	+	C1055Y	effect	77	0.85
rs367543032	15	90794338	A>T	BLM	NM_000057.3	missense_variant	NP_000048.1:p.Asp1064Val	3309	1,1,0	20301572	-	-	-	0.828	0.959	0	1	0.945	-8.29	Asp1064Val	missense variant	90794166	90794357	NM_000057.3_cds_15_0_chr15_90794167_f	+	D1064V	effect	93	0.95
rs367543025	15	90794344	G>A	BLM	NM_000057.3	missense_variant	NP_000048.1:p.Cys1066Tyr	3315	1,1	20301572	-	-	-	0.956	0.959	0	0.999	0.935	-8.63	Cys1066Tyr	missense variant	90794166	90794357	NM_000057.3_cds_15_0_chr15_90794167_f	+	C1066Y	effect	92	0.95
