# Supplementary material for: Investigating the pathogenic SNPs in BLM helicase and their biological consequences by computational approach
Source: Sci Rep. 2020 Jul 23;10:12377. doi: 10.1038/s41598-020-69033-8 (PMC7378827; doi:10.1038/s41598-020-69033-8)
Supplement: Supplementary file 8 — Supplementary Table S6 [file 41598_2020_69033_MOESM8_ESM.xlsx]

## Sheet: Table S6
Table S6: Predicting disease associated nsSNPs using GO terms with PhD-SNP, PANTHER, and SNPs&GO
Mutation	Prediction	RI	Probability		Method
P690L	Disease	8	0.889		PhD-SNP: F[P]=89% F[L]=0% Nali=980
	Disease	8	0.884		PANTHER: F[P]=87% F[L]=0%
	Disease	9	0.962		SNPs&GO
P702L	Disease	7	0.826		PhD-SNP: F[P]=99% F[L]=0% Nali=983
	Disease	9	0.936		PANTHER: F[P]=91% F[L]=0%
	Disease	8	0.923		SNPs&GO
W803L	Disease	7	0.844		PhD-SNP: F[W]=99% F[L]=0% Nali=996
	Disease	10	0.996		PANTHER: F[W]=98% F[L]=0%
	Disease	8	0.913		SNPs&GO
W803R	Disease	8	0.908		PhD-SNP: F[W]=99% F[R]=0% Nali=996
	Disease	10	0.997		PANTHER: F[W]=98% F[R]=0%
	Disease	9	0.938		SNPs&GO
H805L	Disease	8	0.876		PhD-SNP: F[H]=90% F[L]=0% Nali=996
	Disease	8	0.901		PANTHER: F[H]=86% F[L]=0%
	Disease	9	0.966		SNPs&GO
Y811C	Disease	7	0.87		PhD-SNP: F[Y]=98% F[C]=0% Nali=996
	Disease	10	0.991		PANTHER: F[Y]=92% F[C]=0%
	Disease	9	0.945		SNPs&GO
P825L	Disease	7	0.838		PhD-SNP: F[P]=92% F[L]=0% Nali=992
	Disease	8	0.89		PANTHER: F[P]=87% F[L]=0%
	Disease	9	0.949		SNPs&GO
G891V	Disease	7	0.836		PhD-SNP: F[G]=88% F[V]=1% Nali=992
	Disease	9	0.936		PANTHER: F[G]=91% F[V]=0%
	Disease	8	0.894		SNPs&GO
G952V	Disease	9	0.94		PhD-SNP: F[G]=100% F[V]=0% Nali=990
	Disease	10	0.998		PANTHER: F[G]=98% F[V]=0%
	Disease	9	0.934		SNPs&GO
G972V	Disease	2	0.611		PhD-SNP: F[G]=33% F[V]=0% Nali=991
	Disease	6	0.79		PANTHER: F[G]=80% F[V]=1%
	Disease	9	0.932		SNPs&GO
Y974C	Disease	6	0.786		PhD-SNP: F[Y]=89% F[C]=0% Nali=991
	Disease	8	0.877		PANTHER: F[Y]=69% F[C]=0%
	Disease	9	0.947		SNPs&GO
G978V	Disease	7	0.85		PhD-SNP: F[G]=100% F[V]=0% Nali=990
	Disease	10	0.998		PANTHER: F[G]=98% F[V]=0%
	Disease	9	0.925		SNPs&GO
C1036F	Disease	9	0.965		PhD-SNP: F[C]=97% F[F]=0% Nali=898
	Disease	9	0.949		PANTHER: F[C]=89% F[F]=0%
	Disease	10	0.976		SNPs&GO
Y1044C	Disease	8	0.924		PhD-SNP: F[Y]=76% F[C]=0% Nali=893
	Disease	7	0.841		PANTHER: F[Y]=54% F[C]=0%
	Disease	10	0.977		SNPs&GO
C1055R	Disease	8	0.888		PhD-SNP: F[C]=84% F[R]=1% Nali=622
	Neutral	8	0.118		PANTHER: F[C]=23% F[R]=12%
	Disease	9	0.961		SNPs&GO
C1055Y	Disease	8	0.905		PhD-SNP: F[C]=84% F[Y]=0% Nali=622
	Neutral	0	0.485		PANTHER: F[C]=23% F[Y]=1%
	Disease	10	0.983		SNPs&GO
D1064V	Disease	4	0.722		PhD-SNP: F[D]=72% F[V]=0% Nali=839
	Disease	9	0.935		PANTHER: F[D]=84% F[V]=0%
	Disease	9	0.927		SNPs&GO
C1066Y	Disease	8	0.908		PhD-SNP: F[C]=93% F[Y]=0% Nali=829
	Disease	10	0.993		PANTHER: F[C]=96% F[Y]=0%
	Disease	9	0.964		SNPs&GO
Mutation: WT+POS+NEW
WT: Residue in wild-type protein
POS: Residue position
NEW: New residue after mutation
Prediction:
Neutral: Neutral variation
Disease: Disease associated variation
RI: Reliability Index
Probability: Disease probability (if >0.5 mutation is predicted Disease)
Method: SVM type and data
PANTHER: Output of the PANTHER algorithm
PhD-SNP: SVM input is the sequence and profile at the mutated position
SNPs&GO: SVM input is all the input in PhD-SNP, PANTHER and GO terms features
F[X]: Frequency of residue X in the sequence profile
Nali: Number of aligned sequences in the mutated site
