# Supplementary material for: Investigating the pathogenic SNPs in BLM helicase and their biological consequences by computational approach
Source: Sci Rep. 2020 Jul 23;10:12377. doi: 10.1038/s41598-020-69033-8 (PMC7378827; doi:10.1038/s41598-020-69033-8)
Supplement: Supplementary file 9 — Supplementary Table S7 [file 41598_2020_69033_MOESM9_ESM.xlsx]

## Sheet: Table S7
Table S7: Predicting structural, molecular and phenotypic impacts of amino acid variants associated nsSNPs using MutPred2
ID	Substitution	MutPred2 score	Molecular mechanisms (Pr=Probability| P=P-value)	Affected PROSITE and ELM Motifs	Remarks
BLM_HUMAN	P690L	0.902	Altered Ordered interface (Pr = 0.30 | P = 0.02); Loss of Catalytic site at K695 (Pr = 0.28 | P = 2.7e-03); Loss of B-factor (Pr = 0.26 | P = 0.04); Loss of Allosteric site at F686 (Pr = 0.23 | P = 0.02); Altered Transmembrane protein (Pr = 0.19 | P = 6.1e-03)	ELME000249|ELME000333|ELME000336	-
BLM_HUMAN	P702L	0.89	Altered Ordered interface (Pr = 0.29 | P = 0.03); Altered Transmembrane protein (Pr = 0.20 | P = 4.9e-03); Loss of Catalytic site at Y699 (Pr = 0.12 | P = 0.03)	ELME000020|ELME000120	-
BLM_HUMAN	W803R	0.943	Loss of Allosteric site at W803 (Pr = 0.31 | P = 2.9e-03); Altered Metal binding (Pr = 0.30 | P = 4.2e-03); Altered Ordered interface (Pr = 0.28 | P = 0.04); Loss of Catalytic site at H798 (Pr = 0.28 | P = 2.7e-03); Loss of Pyrrolidone carboxylic acid at Q802 (Pr = 0.06 | P = 0.03)	ELME000080|ELME000202|PS00005	-
BLM_HUMAN	W803L	0.894	Loss of Catalytic site at W803 (Pr = 0.54 | P = 8.3e-05); Loss of Allosteric site at W803 (Pr = 0.37 | P = 9.6e-04); Altered Ordered interface (Pr = 0.31 | P = 0.02); Altered Metal binding (Pr = 0.28 | P = 3.8e-03); Loss of Pyrrolidone carboxylic acid at Q802 (Pr = 0.06 | P = 0.03)	ELME000080|ELME000202	-
BLM_HUMAN	H805L	0.891	Altered Metal binding (Pr = 0.54 | P = 3.1e-03); Altered Ordered interface (Pr = 0.28 | P = 0.04); Gain of Allosteric site at R808 (Pr = 0.25 | P = 0.01); Gain of Catalytic site at S801 (Pr = 0.19 | P = 0.01); Loss of Pyrrolidone carboxylic acid at Q802 (Pr = 0.06 | P = 0.03)	ELME000080	-
BLM_HUMAN	Y811C	0.82	Altered Metal binding (Pr = 0.30 | P = 0.02); Altered Ordered interface (Pr = 0.26 | P = 0.02); Loss of Allosteric site at R808 (Pr = 0.22 | P = 0.03)	ELME000103|ELME000120	-
BLM_HUMAN	P825L	0.743	Altered Ordered interface (Pr = 0.36 | P = 4.5e-03); Altered Metal binding (Pr = 0.32 | P = 2.7e-04); Gain of Catalytic site at T830 (Pr = 0.28 | P = 2.1e-03); Gain of Allosteric site at P825 (Pr = 0.28 | P = 3.1e-03); Loss of Relative solvent accessibility (Pr = 0.24 | P = 0.04); Altered DNA binding (Pr = 0.18 | P = 0.03); Altered Transmembrane protein (Pr = 0.15 | P = 0.01)	ELME000065|ELME000155|ELME000233|ELME000335	-
BLM_HUMAN	G891V	0.934	Altered Metal binding (Pr = 0.27 | P = 9.0e-03); Loss of Allosteric site at Y894 (Pr = 0.27 | P = 8.5e-03); Altered Ordered interface (Pr = 0.24 | P = 0.05); Altered DNA binding (Pr = 0.18 | P = 0.03); Loss of Catalytic site at Y894 (Pr = 0.12 | P = 0.03); Altered Transmembrane protein (Pr = 0.09 | P = 0.05)	ELME000085|ELME000120|ELME000239|ELME000335|PS00008	-
BLM_HUMAN	G952V	0.945	Altered Ordered interface (Pr = 0.33 | P = 0.01); Loss of Relative solvent accessibility (Pr = 0.31 | P = 7.3e-03); Loss of Allosteric site at K955 (Pr = 0.31 | P = 3.2e-03); Altered Transmembrane protein (Pr = 0.29 | P = 3.0e-04); Altered Metal binding (Pr = 0.26 | P = 0.01); Loss of Methylation at K955 (Pr = 0.24 | P = 2.8e-03); Loss of Catalytic site at F949 (Pr = 0.19 | P = 0.01); Altered DNA…	ELME000193	-
BLM_HUMAN	G972V	0.859	Loss of Intrinsic disorder (Pr = 0.38 | P = 0.03); Altered Ordered interface (Pr = 0.32 | P = 8.3e-03); Loss of Relative solvent accessibility (Pr = 0.23 | P = 0.05); Gain of Catalytic site at E976 (Pr = 0.23 | P = 7.7e-03); Altered Metal binding (Pr = 0.14 | P = 0.02); Loss of Methylation at K968 (Pr = 0.13 | P = 0.02); Loss of Sulfation at Y974 (Pr = 0.02 | P = 0.04)	PS00007	-
BLM_HUMAN	Y974C	0.914	Loss of Intrinsic disorder (Pr = 0.35 | P = 0.04); Altered Ordered interface (Pr = 0.34 | P = 2.8e-03); Altered Disordered interface (Pr = 0.34 | P = 9.9e-03); Gain of Catalytic site at R979 (Pr = 0.30 | P = 1.2e-03); Gain of Allosteric site at R979 (Pr = 0.27 | P = 4.7e-03); Loss of Phosphorylation at Y974 (Pr = 0.24 | P = 0.05); Altered Metal binding (Pr = 0.12 | P = 0.03); Loss of Sulfation at…	ELME000081|ELME000182|PS00007	-
BLM_HUMAN	G978V	0.926	Loss of Intrinsic disorder (Pr = 0.44 | P = 0.02); Altered Ordered interface (Pr = 0.29 | P = 0.02); Loss of Catalytic site at R979 (Pr = 0.29 | P = 2.3e-03); Gain of Allosteric site at R979 (Pr = 0.28 | P = 3.9e-03); Altered Metal binding (Pr = 0.26 | P = 9.5e-03); Gain of Relative solvent accessibility (Pr = 0.24 | P = 0.04); Altered DNA binding (Pr = 0.21 | P = 0.01); Altered Transmembrane pro…	ELME000085|ELME000337|PS00005	-
BLM_HUMAN	C1036F	0.969	Altered Metal binding (Pr = 0.72 | P = 9.0e-04); Altered Disordered interface (Pr = 0.39 | P = 5.1e-03); Altered Transmembrane protein (Pr = 0.27 | P = 7.8e-04); Gain of Allosteric site at R1038 (Pr = 0.26 | P = 8.0e-03); Loss of Disulfide linkage at C1036 (Pr = 0.13 | P = 0.04); Loss of N-linked glycosylation at N1032 (Pr = 0.04 | P = 0.02)	ELME000012|ELME000070	-
BLM_HUMAN	Y1044C	0.902	Altered Disordered interface (Pr = 0.51 | P = 8.8e-04); Altered Transmembrane protein (Pr = 0.34 | P = 4.4e-05); Altered Metal binding (Pr = 0.28 | P = 0.02); Altered Ordered interface (Pr = 0.28 | P = 6.6e-03); Loss of Catalytic site at E1047 (Pr = 0.12 | P = 0.03)	ELME000182	-
BLM_HUMAN	C1055R	0.895	Altered Metal binding (Pr = 0.38 | P = 7.2e-03); Loss of Relative solvent accessibility (Pr = 0.34 | P = 2.8e-03); Gain of Helix (Pr = 0.27 | P = 0.04); Loss of Disulfide linkage at C1055 (Pr = 0.20 | P = 0.02); Altered Transmembrane protein (Pr = 0.19 | P = 7.4e-03)	ELME000102|ELME000122|ELME000271|ELME000276|ELME000278	-
BLM_HUMAN	C1055Y	0.877	Altered Metal binding (Pr = 0.36 | P = 8.3e-03); Loss of Relative solvent accessibility (Pr = 0.34 | P = 3.1e-03); Loss of Helix (Pr = 0.28 | P = 0.03); Altered Transmembrane protein (Pr = 0.22 | P = 3.2e-03); Loss of Disulfide linkage at C1055 (Pr = 0.20 | P = 0.02)	ELME000122	-
BLM_HUMAN	D1064V	0.948	Altered Metal binding (Pr = 0.67 | P = 1.3e-03); Loss of Disulfide linkage at C1063 (Pr = 0.27 | P = 2.6e-03); Altered Transmembrane protein (Pr = 0.18 | P = 8.8e-03); Loss of Catalytic site at C1063 (Pr = 0.13 | P = 0.03)	None	-
BLM_HUMAN	C1066Y	0.952	Altered Metal binding (Pr = 0.43 | P = 5.6e-03); Gain of Disulfide linkage at C1063 (Pr = 0.38 | P = 1.5e-04); Altered Disordered interface (Pr = 0.37 | P = 7.4e-03); Gain of Catalytic site at C1066 (Pr = 0.29 | P = 1.8e-03); Loss of Relative solvent accessibility (Pr = 0.26 | P = 0.03); Altered Transmembrane protein (Pr = 0.20 | P = 5.3e-03); Gain of Sulfation at C1066 (Pr = 0.02 | P = 0.04)	ELME000079|ELME000182	-
